# Supplementary material for: Application of whole genome re-sequencing data in the development of diagnostic DNA markers tightly linked to a disease-resistance locus for marker-assisted selection in lupin (Lupinus angustifolius)
Source: BMC Genomics. 2015 Sep 2;16(1):660. doi: 10.1186/s12864-015-1878-5 (PMC4557927; doi:10.1186/s12864-015-1878-5)
Supplement: Additional file 1: Table S1. — Genotyping of sequence-defined SNP markers and InDel markers from the genetic linkage map [38] on 10 commercial cultivars through genome sequencing and re-sequencing in Lupinus angustifolius. (XLSX 475 kb) [file 12864_2015_1878_MOESM1_ESM.xlsx]

## Sheet: Additional file 2
Additional file 1: Table S1. Genotyping of sequence-defined SNP markers and InDel markers from the genetic linkage map [38] on 10 commercial cultivars through genome sequencing and re-sequencing in Lupinus angustifolius. Mapping data including RAD read sequences were reported previously [38].
Linkage Group	Mapped markers	Genetic distance cM additive	Marker position on RAD read	RAD reads bearing the mapped markers	Anchored scaffold:mapped marker position	Tanjil	Unicrop	Yorrel	Merrit	Kalya	Tallerack	Quilinock	Mandelup	Coromup	Jenibililup
SLG-1	DAFWA2709	#	53	AATTCTCAGCATTATTACATAACAAAACAGAGAATAAGATATTATTCATATA[G/A]GATGATTTTGATTATGCTTATCTTCACAAAATAGTCCAT	scaffold90443:10794	A	G	G	A	G	G	G	A	-	G
SLG-1	DAFWA8134	3.13	51	AATTCCATTGGGTATGTGATCATTATCATAAGTTTGTTAAAATTAATATG[C/T]ATATTACATCAGTAATAAACACTAACATTTTTATTTTCAGT	scaffold15138:32448	T	C	-	T	C	C	C	T	-	C
SLG-1	DAFWA7823	12.325	81	AATTCTATCATCGATAAATATGAACTCGGAAGAAACGATTGGCTTCAGTCATTGTACAATGCTCGTGCTCAATGGGTTCC[A/T]GCGTATTTCCG	scaffold93694:18439	T	A	A	T	A	T	A	T	A	A
SLG-1	DAFWA6573	12.325	12	AATTCAATGAT[A/T]GTTTTTGGATTCAATTCTACTTAATACTTTGTTATATCCAAATGCAAGCCACAAACTTATTGATGGTCTTTTAGTGCATG	C28753026:7346	T	A	A	T	A	-	A	T	-	A
SLG-1	DAFWA3950	13.043	57	AATTCAGTATCCCCTGAAGAATCTGTAGCCATTTTATGCAATTTAATTCCCGACAA[G/C]GCTGATTCTGACGGCGCCTGATTCTCACCAAAAGC	scaffold93481:15473	C	G	G	C	G	G	G	C	G	G
SLG-1	DAFWA6831	13.76	90	AATTCAATGTGCAATCATATCAGTATCAATCCACGCCGATTAAAGTGTCAATTAAACAACAACAACACCAAAAAGTGAGATAGTGCATT[T/A]TT	scaffold44253:19889	A	T	T	A	T	A	T	A	-	T
SLG-1	DAFWA6366	13.76	14	AATTCCTCAGTAT[T/A]CACAGAGGCTCATTCTTTGACGAAATCTAATGCTACACAATATTCAGATTCCACAATCCACATTGTATTTTCTAGTGA	scaffold44253:9896	A	T	A	A	T	-	T	A	A	T
SLG-1	DAFWA4617	13.76	37	AATTCATTTATATGTTCGTCAACTCATCCGATTCAA[T/A]TTTTTTTTTAATGCAGAAACTCAGACTTGAATTAGCAATTCTATAAGTACCTCAG	scaffold44253:5627	A	T	T	A	T	-	T	A	A	T
SLG-1	DAFWA8397	13.76	20	AATTCCTATAAATAGCACA[C/T]ACCCACCTTACTAATTTATTTGCATAACAAAATACAAACTAAGGTTATTAAAGTTATACTTGAGAAAATGGA	scaffold44253:20381	T	C	T	T	C	T	C	T	T	C
SLG-1	DAFWA3117	13.76	12	AATTCTCTACT[T/C]TGGCATTGGTTAGACTCATCTGGAAGGTAACCCCACAATCATTTACTGTAAGTGATTTCTTAGAAGCTAATGCAATTCTA	scaffold44253:20190	C	T	T	C	-	T	T	C	T	T
SLG-1	DAFWA4765	13.76	62	AATTCAAAATAATTTAATTTGGTTATGTTTCAATTTTAAGAAGTTGATTATTTAGGTTATA[T/A]TTCTAATTCTAAAATGAGTTCCAAACATGA	scaffold89458:3027	A	T	T	A	T	A	T	A	-	T
SLG-1	DAFWA353	13.76	81	AATTCAATCACGTAATTTGATTTTGACATAATGGCCTAAGTAATTAATACGCATGCATATGATTCATCATGATGCCTAAA[A/C]CTAATCAAATA	scaffold44253:20278	C	A	A	C	-	A	A	C	C	A
SLG-1	DAFWA1245	13.76	67	AATTCTTTGGAGGGATGAGAATATTATTTTTTCTTTTAGTTTTAAGAATAAAAGTGTTTTATTATT[A/G]AAAATAAAAGAATGTAAGTGTTATT	scaffold89458:15052	G	A	G	G	A	G	A	G	G	A
SLG-1	iDAFWA623	13.76	65	AATTCCAAAGTCATTTGGGAGCATATGTGCCTTAGGCTCACTAGACCTGTATAGCAACATATGTTGAGAGAAAAGCTTTCTGTGATAATTCA-AATTCCAAAGTCATTTGGGAGCATATGTGCCTTAGGCTCACTAGACCTGTATAGCAACATATGTTAGAGAGAAGAGCTTTCTGTGATAATTC	scaffold89458:6426-A-d1	AATTCCAAAGTCATTTGGGAGCATATGTGCCTTAGGCTCACTAGACCTGTATAGCAACATATGTTAGAGAGAAGAGCTTTCTGTGATAATTC	AATTCCAAAGTCATTTGGGAGCATATGTGCCTTAGGCTCACTAGACCTGTATAGCAACATATGTTGAGAGAAAAGCTTTCTGTGATAATTCA	AATTCCAAAGTCATTTGGGAGCATATGTGCCTTAGGCTCACTAGACCTGTATAGCAACATATGTTGAGAGAAAAGCTTTCTGTGATAATTCA	AATTCCAAAGTCATTTGGGAGCATATGTGCCTTAGGCTCACTAGACCTGTATAGCAACATATGTTAGAGAGAAGAGCTTTCTGTGATAATTCA	AATTCCAAAGTCATTTGGGAGCATATGTGCCTTAGGCTCACTAGACCTGTATAGCAACATATGTTGAGAGAAAAGCTTTCTGTGATAATTCA	AATTCCAAAGTCATTTGGGAGCATATGTGCCTTAGGCTCACTAGACCTGTATAGCAACATATGTTAGAGAGAAGAGCTTTCTGTGATAATTCA	AATTCCAAAGTCATTTGGGAGCATATGTGCCTTAGGCTCACTAGACCTGTATAGCAACATATGTTGAGAGAAAAGCTTTCTGTGATAATTCA	AATTCCAAAGTCATTTGGGAGCATATGTGCCTTAGGCTCACTAGACCTGTATAGCAACATATGTTAGAGAGAAGAGCTTTCTGTGATAATTCA	-	AATTCCAAAGTCATTTGGGAGCATATGTGCCTTAGGCTCACTAGACCTGTATAGCAACATATGTTGAGAGAAAAGCTTTCTGTGATAATTCA
SLG-1	DAFWA2655	15.213	51	AATTCTATGGTCAAGAAACAAATTTACTTTGCTTAGTATAGTAAAAAATG[G/A]GGTGAAAAGTGAAATATTTACTCAAATAATGATACTGTAGC	scaffold77819:31558	A	G	G	A	G	G	A	A	G	A
SLG-1	DAFWA7586	15.213	47	AATTCAGAACCAAAGGCCATAACACAAAAAAGTAGGCTAACAAAAA[A/T]GTCCCAAAATGGGATAATATATAGATGAGTGCTAGAGAGTCGTCT	scaffold97099:4784	T	A	T	T	A	-	A	T	T	A
SLG-1	DAFWA3348	15.931	84	AATTCTGTTAGTAGCATGTAGTGACTGAGGCAATTGATTGTAATCTTAGCTTCTCTATGTTGAGACATAACCTGGACAAAATC[C/G]CAATATAC	scaffold77819:24209	G	C	C	G	C	C	G	G	-	G
SLG-1	DAFWA5013	15.931	57	AATTCAAACAGTCATATAGCTGATGAGAGACTTCAATTCTCTCTCACATATCACCA[G/C]CTTGAAGGTGTTCTTCAATTCAATTACAAAGTCAT	scaffold77819:18373	C	G	C	C	G	G	C	C	C	C
SLG-1	DAFWA1624	15.931	76	AATTCTTAGTGAATGCAATTTCTGTTGGTGAAAAAGCTAAACTTTAAAGCTATATTCCATTTGATCGGAGAATTA[T/G]GAACTGGATTTACGTA	scaffold77819:16582	G	T	G	G	T	T	G	G	G	G
SLG-1	DAFWA5581	18.138	51	AATTCTTATGATATTATAAAAATGATATTCCGAGGGTGAAAAGATGAATC[T/A]TAAAAATTCTAGAACTAGTAAAAAACGGAGGAGAAAAAAGT	scaffold47353:32297	A	T	A	A	T	A	A	A	-	A
SLG-1	DAFWA1172	18.138	85	AATTCTTTTATTTGGGTCAATAGTGTGATAACCACAGCAGAAAATGGGGTGTAGATTATACCATCAAACCACATAGTAGATGAA[G/A]TCCACTA	scaffold47353:10655	A	G	G	A	G	G	A	A	-	A
SLG-1	iDAFWA202	21.118	34	AATTCTGCTTTGCATTGGATCTAGAACAAAAAAAAGAGAGATAATTAATTCACCAAAGTTACAACTTACAACACCAAAAGGGTAAGAAAATG-AATTCTGCTTTGCATTGGATCTAGAACAAAAAAAGAGAGAGATAATTAATTCACCAAAGTTACAACTTACAACACCAAAAGGGTAAGAAAAT	scaffold84715:20524-G-d1	AATTCTGCTTTGCATTGGATCTAGAACAAAAAAAGAGAGAGATAATTAATTCACCAAAGTTACAACTTACAACACCAAAAGGGTAAGAAAAT	AATTCTGCTTTGCATTGGATCTAGAACAAAAAAAAGAGAGATAATTAATTCACCAAAGTTACAACTTACAACACCAAAAGGGTAAGAAAATG	AATTCTGCTTTGCATTGGATCTAGAACAAAAAAAAGAGAGATAATTAATTCACCAAAGTTACAACTTACAACACCAAAAGGGTAAGAAAATG	AATTCTGCTTTGCATTGGATCTAGAACAAAAAAAGAGAGAGATAATTAATTCACCAAAGTTACAACTTACAACACCAAAAGGGTAAGAAAATG	AATTCTGCTTTGCATTGGATCTAGAACAAAAAAAAGAGAGATAATTAATTCACCAAAGTTACAACTTACAACACCAAAAGGGTAAGAAAATG	AATTCTGCTTTGCATTGGATCTAGAACAAAAAAAA-AGAGATAATTAATTCACCAAAGTTACAACTTACAACACCAAAAGGGTAAGAAAATG	AATTCTGCTTTGCATTGGATCTAGAACAAAAAAAGAGAGAGATAATTAATTCACCAAAGTTACAACTTACAACACCAAAAGGGTAAGAAAATG	AATTCTGCTTTGCATTGGATCTAGAACAAAAAAAGAGAGAGATAATTAATTCACCAAAGTTACAACTTACAACACCAAAAGGGTAAGAAAATG	-	AATTCTGCTTTGCATTGGATCTAGAACAAAAAAAGAGAGAGATAATTAATTCACCAAAGTTACAACTTACAACACCAAAAGGGTAAGAAAATG
SLG-1	iDAFWA436	21.118	48	AATTCAGTTGTACATTCAGGTGCTGAACAAATGAAACCATGACATTCTTGGAACTTTTAATTTCCCATGCATGAAGATTTTCTGTAGTGAAG-AATTCAGTTGTACATTCAGGTGCTGAACAAATGAAACCATGACATTCTGAATTGGAACTTTTAATTTCCCATGCATGAAGATTTTCTGTAGT	scaffold84715:15597-GAAT-d4	AATTCAGTTGTACATTCAGGTGCTGAACAAATGAAACCATGACATTCTGAATTGGAACTTTTAATTTCCCATGCATGAAGATTTTCTGTAGT	AATTCAGTTGTACATTCAGGTGCTGAACAAATGAAACCATGACATTCTTGGAACTTTTAATTTCCCATGCATGAAGATTTTCTGTAGTGAAG	-	AATTCAGTTGTACATTCAGGTGCTGAACAAATGAAACCATGACATTCTGAATTGGAACTTTTAATTTCCCATGCATGAAGATTTTCTGTAGTGAAG	AATTCAGTTGTACATTCAGGTGCTGAACAAATGAAACCATGACATTCTTGGAACTTTTAATTTCCCATGCATGAAGATTTTCTGTAGTGAAG	AATTCAGTTGTACATTCAGGTGCTGAACAAATGAAACCATGACATTCTTGGAACTTTTAATTTCCCATGCATGAAGATTTTCTGTAGTGAAG	AATTCAGTTGTACATTCAGGTGCTGAACAAATGAAACCATGACATTCTGAATTGGAACTTTTAATTTCCCATGCATGAAGATTTTCTGTAGTGAAG	AATTCAGTTGTACATTCAGGTGCTGAACAAATGAAACCATGACATTCTGAATTGGAACTTTTAATTTCCCATGCATGAAGATTTTCTGTAGTGAAG	-	AATTCAGTTGTACATTCAGGTGCTGAACAAATGAAACCATGACATTCTGAATTGGAACTTTTAATTTCCCATGCATGAAGATTTTCTGTAGTGAAG
SLG-1	DAFWA4351	21.835	58	AATTCAAAATGACACTACTCTTTATGAAAAACATGAATTTCTTATAAATAAATAGTT[A/C]TGATTCCTAGTTGTAGATATATAAGACAACATAA	scaffold89974:1620	C	A	A	C	A	-	C	C	A	C
SLG-1	DAFWA6810	21.835	60	AATTCCAGGACTGCATGATTGAGCATGAAATCGCAATCCTTTATTTGACAATTTCGATT[T/G]CACTTGTTTTCTTACACACGACAAATAATCAT	scaffold67556:8984	G	T	G	G	T	G	-	G	T	G
SLG-1	DAFWA8141	21.835	24	AATTCAGAATAAAAACAAAAGTA[A/G]AACGACATTGTTAGAATGAGAATGATCTTAACACAAATAAACGGTTGACGATCCGAAAATGGAGAATT	scaffold84123:19633	G	A	G	G	A	G	G	G	-	G
SLG-1	DAFWA7902	22.553	18	AATTCAACCAGCAAAAA[G/A]ACATGACATTAATACCTTTATTTAAATAATTACAGAAAATTAAAAAAGCATGCTTTGCGGACCTTCATGGTTTT	scaffold71773:6466	A	G	G	A	G	A	A	A	-	-
SLG-1	DAFWA8299	22.553	81	AATTCAAAGTTGGTCAGAAAATAAATCACATCCCTCTAGATTTTTATCTTGTGTTAACAAATACGGTTGCTCAACACCCT[A/C]GTTGATCCTCA	scaffold93689:13389	C	A	A	C	A	A	C	C	-	-
SLG-1	DAFWA8291	23.271	86	AATTCAAAATCGAAAATCAATAGCAAATGCCTTTTCAAAATTGAAACTAAAGCAAAACAGAACACCCCCACTCAGTTCTTTGACG[A/C]ACAGAA	scaffold83174:17241	C	A	C	C	A	C	C	C	A	C
SLG-1	DAFWA3682	24.724	28	AATTCTTTGTACTCGTCTCTAATAGAG[A/G]ATTTAAAGGAAATCAATATCATTCCATGTTTCAATCTATTTAATGAATACTGAATTTTTTCCAT	scaffold86391:5307	G	A	G	G	A	G	G	G	G	G
SLG-1	DAFWA8840	24.724	47	AATTCTTAATGATACAGGACTATACTTTGTAAGCAGATCATGTTCT[T/C]ACCCTCAAGACTCTATTTACAAGTTAGAACTTTGTGGCCTATTAT	scaffold47991:6033	C	T	C	C	T	C	C	C	T	C
SLG-1	DAFWA7015	24.724	64	AATTCATATAGTTTGAAAGTGGTTATTGGATAGCTTTTGAAGCTACTTCACATGGCTATTTCT[A/C]ATTTTCAAGCTACTTCATTTGGTTTCAT	scaffold68037:19523	C	A	C	C	A	A	C	C	-	C
SLG-1	DAFWA6525	24.724	62	AATTCAAATCCTATAAACATTATCTTCATTTGCAGAGGTAAAATTGTATATATATTATTCT[T/C]AAATCTCTCTAATTAGGAGTCTCGTATATT	scaffold88620:1385	C	T	C	C	-	-	C	C	C	C
SLG-1	DAFWA2911	24.724	43	AATTCACACACATGCTTTTCATATTTGTAATATAGGTGTGGG[G/A]CATGAAATATGAGTCTGGAGTTCATATCCACTAAAGAACACTCTCTCCC	scaffold68037:18052	A	G	A	A	G	-	A	A	-	A
SLG-1	DAFWA2458	24.724	65	AATTCTAATTATCTGGTTTATTTTCCTTTTTCATTTACAAATTACAATTTTAGGTATTAAAATA[T/G]TAGTAATTTTAAATAAAAAACAATTGG	scaffold51058:12445	G	T	G	G	T	-	G	G	-	G
SLG-1	DAFWA7095	24.724	33	AATTCCAAAACCTGGAATATATTATGTACATT[C/G]ATACTCATTTTGTATGTGCAACAGTTTTGTTTGTCGTCTTGTCTTATTATGGCCATAAA	scaffold86391:4740	G	C	G	G	C	C	G	G	G	-
SLG-1	iDAFWA762	26.931	52	AATTCAAACCTTAACAATTTTAAAATTTTCTCATTAACGTCCACATAAAAAAACTTTATCTATAAAAATGTAATTATATTTAACAAGAAGAT-AATTCAAACCTTAACAATTTTAAAATTTTCTCACTAACGTCCATATAAAAAACTTTATCTATAAAAATGTAATTATATTTAACAAGAAGATA	scaffold59714:6648-A-i1	AATTCAAACCTTAACAATTTTAAAATTTTCTCACTAACGTCCATATAAAAAACTTTATCTATAAAAATGTAATTATATTTAACAAGAAGATA	AATTCAAACCTTAACAATTTTAAAATTTTCTCATTAACGTCCACATAAAAAAACTTTATCTATAAAAATGTAATTATATTTAACAAGAAGAT	AATTCAAACCTTAACAATTTTAAAATTTTCTCACTAACGTCCATAT-AAAAAACTTTATCTATAAAAATGTAATTATATTTAACAAGAAGAT	AATTCAAACCTTAACAATTTTAAAATTTTCTCACTAACGTCCATAT-AAAAAACTTTATCTATAAAAATGTAATTATATTTAACAAGAAGAT	AATTCAAACCTTAACAATTTTAAAATTTTCTCATTAACGTCCACATAAAAAAACTTTATCTATAAAAATGTAATTATATTTAACAAGAAGAT	AATTCAAACCTTAACGATTTTAAAATTTTCTCACTAACGTCCATAT-AAAAAACTTTATCTATAAAAATGTAATTATATTTAACAAGAAGAT	AATTCAAACCTTAACAATTTTAAAATTTTCTCACTAACGTCCATAT-AAAAAACTTTATCTATAAAAATGTAATTATATTTAACAAGAAGAT	AATTCAAACCTTAACAATTTTAAAATTTTCTCACTAACGTCCATAT-AAAAAACTTTATCTATAAAAATGTAATTATATTTAACAAGAAGAT	AATTCAAACCTTAACAATTTTAAAATTTTCTCACTAACGTCCATAT-AAAAAACTTTATCTATAAAAATGTAATTATATTTAACAAGAAGAT	AATTCAAACCTTAACAATTTTAAAATTTTCTCACTAACGTCCATAT-AAAAAACTTTATCTATAAAAATGTAATTATATTTAACAAGAAGAT
SLG-1	DAFWA2927	26.931	64	AATTCAATATTTGATTTATAAGACAGGGTTATAGCTAATGTAGAAAATATTCTATTCAGTTTG[A/G]TGTTACTATTATATATCTAAATGATTAT	scaffold68591:7802	G	A	G	G	A	-	G	G	G	G
SLG-1	DAFWA4793	26.931	46	AATTCTTAACTTCATTTTCATTCACGGGTTGCATAATAGTTCCAA[A/C]CCCATCAACCTTAACAACAAAGTAGCAATACCCTTGTTCCCAAAAT	scaffold66939:8389	C	A	C	C	A	A	C	C	-	-
SLG-1	DAFWA2966	26.931	73	AATTCAACTACACATATCAATTTGGTTGAATAAACTTAAACATCATAATCATTTAGATATATAATAGTAACA[T/C]CAAACTGAATAGAATATTT	scaffold68591:7802	C	T	C	C	-	-	C	C	C	C
SLG-1	DAFWA6994	26.931	86	AATTCTTGATAAAGGAGTAAATTAGATGGACAATAACCCAATATAGGTTGAAGTAGATGGATTTACCCCTATAGAGAAAAAATCA[G/T]TAGGAA	scaffold66939:2692	T	G	T	T	G	-	T	T	T	T
SLG-1	DAFWA1330	26.931	60	AATTCAACTAAGTGACTTTCAATTGTAAATATATCAGCAATTTTAGTATATTGACTACT[A/G]CTCTTGTTTTGCACAATATTTTAAGAAGCTGG	scaffold59714:6985	G	A	G	G	A	G	G	G	G	G
SLG-1	DAFWA5337	26.931	86	AATTCAGTGGTAATACAAGTATTGAGTTATAATCATAATTTTGTTATCAACAAGTATAATGTCATAATCAAGATTCATAAATTTA[T/G]TATCCT	scaffold68591:7947	G	T	G	G	T	G	G	G	G	G
SLG-1	DAFWA7429	26.931	74	AATTCATTAACAGATACCCCATAAGCATGACCCACATATAAATACTTGAAAATAAAAATAGGATACACATCAC[A/G]TGGACCTTGAATAAGGAT	scaffold94654:3097	G	A	A	G	A	A	G	G	G	-
SLG-1	DAFWA4335	26.931	53	AATTCCTAAAAGGGATAATCGAATGCTTGCCCTTTTATTTGTCTTAGTTAAC[G/A]TAAGTTATAGAATGATGAATGCTGCTGCTTGTATCAGCA	scaffold66939:23524	A	G	A	A	G	-	A	A	A	-
SLG-1	DAFWA2967	26.931	21	AATTCGAGACTACCATGCTT[C/A]CATTGATTTGTTACAATATTTTCCCGACATCTTGTTCAGCACCAAAAGTTAACGATAATAAAGTTTGTATT	scaffold66939:23667	A	C	A	A	C	-	A	A	A	-
SLG-1	iDAFWA100	29.137	31	AATTCCCAAAATAGCACGTTTCATAAAAAAAATATTTCTTTCCAAAATCCTATATATAATACTTACTTTTTATGATTTTTGTAATGAACCTA-AATTCCCAAAATAGCACGTTTCATAAAAAAATATATTTCTTTCCAAAATCCTATATATAATACTTACTTTTTATGATTTTTGTAATGAACCT	scaffold80192:37301-T-d1	AATTCCCAAAATAGCACGTTTCATAAAAAAATATATTTCTTTCCAAAATCCTATATATAATACTTACTTTTTATGATTTTTGTAATGAACCT	AATTCCCAAAATAGCACGTTTCATAAAAAAAATATTTCTTTCCAAAATCCTATATATAATACTTACTTTTTATGATTTTTGTAATGAACCTA	AATTCCCAAAATAGCACGTTTCATAAAAAAAATATTTCTTTCCAAAATCCTATATATAATACTTACTTTTTATGATTTTTGTAATGAACCTA	AATTCCCAAAATAGCACGTTTCATAAAAAAATATATTTCTTTCCAAAATCCTATATATAATACTTACTTTTTATGATTTTTGTAATGAACCTA	AATTCCCAAAATAGCACGTTTCATAAAAAAAATATTTCTTTCCAAAATCCTATATATAATACTTACTTTTTATGATTTTTGTAATGAACCTA	AATTCCCAAAATAGCACGTTTCATAAAAAAAATATTTCTTTCCAAAATCCTATATATAATACTTACTTTTTATGATTTTTGTAATGAACCTA	AATTCCCAAAATAGCACGTTTCATAAAAAAATATATTTCTTTCCAAAATCCTATATATAATACTTACTTTTTATGATTTTTGTAATGAACCTA	AATTCCCAAAATAGCACGTTTCATAAAAAAATATATTTCTTTCCAAAATCCTATATATAATACTTACTTTTTATGATTTTTGTAATGAACCTA	AATTCCCAAAATAGCACGTTTCATAAAAAAATATATTTCTTTCCAAAATCCTATATATAATACTTACTTTTTATGATTTTTGTAATGAACCTA	AATTCCCAAAATAGCACGTTTCATAAAAAAATATATTTCTTTCCAAAATCCTATATATAATACTTACTTTTTATGATTTTTGTAATGAACCTA
SLG-1	DAFWA570	29.137	40	AATTCATCTTAAAATAATTGACATTATCTAACTGAACAT[C/A]TGTTATTTTATATTTTGTGTCATTCTATATATCATAATTTGTAGATTTATGA	scaffold48652:11254	A	C	C	A	C	C	A	A	A	A
SLG-1	DAFWA503	29.137	64	AATTCTAAGACTTGAGCCAAGTGCTTGAACTTGATGATTGGACAAGAGAGTTATTTTGATCTC[T/A]TTTTGCACTTGAAACTCTGTAGTTAATA	scaffold78384:3713	A	T	C	A	T	T	A	A	A	A
SLG-1	DAFWA4183	29.137	17	AATTCCAAGATTATTT[A/G]AAATAGGTTTTTGCTAAAAAAAGTGAAACTTTTGGTAGTAATGTGCCTGATTGAGTTGGCATCAATAGAGCAACA	scaffold88975:1507	G	A	-	G	A	A	G	G	G	G
SLG-1	iDAFWA331	29.855	17	AATTCTTTCATTTTTTTCTTCTCAATTTTGACCGGCTCCCCTCCAATTTTGGGAGGATTGTAATTCCATCTGTTCATTAGTATTTACTTCTT-AATTCTTTCATTTTTTTTCTTCTCAATTTTGACCGGCTCCCCTCCAATTTTGGGAGGATTGTAATTCCATCTGTTCATTAGTATTTACTTCT	scaffold77347:11077-T-d1	AATTCTTTCATTTTTTTTCTTCTCAATTTTGACCGGCTCCCCTCCAATTTTGGGAGGATTGTAATTCCATCTGTTCATTAGTATTTACTTCT	AATTCTTTCATTTTTTTCTTCTCAATTTTGACCGGCTCCCCTCCAATTTTGGGAGGATTGTAATTCCATCTGTTCATTAGTATTTACTTCTT	AATTCTTTCATTTTTTTTTCTTCTCAATTTTGACCGGCTCCCCTCCAATTTTGGGAGGATTGTAATTCCATCTGTTCATTAGTATTTACTTCTT	AATTCTTTCATTTTTTTTCTTCTCAATTTTGACCGGCTCCCCTCCAATTTTGGGAGGATTGTAATTCCATCTGTTCATTAGTATTTACTTCTT	AATTCTTTCATTTTTTTCTTCTCAATTTTGACCGGCTCCCCTCCAATTTTGGGAGGATTGTAATTCCATCTGTTCATTAGTATTTACTTCTT	AATTCTTTCATTTTTTTCTTCTCAATTTTGACCGGCTCCCCTCCAATTTTGGGAGGATTGTAATTCCATCTGTTCATTAGTATTTACTTCTT	AATTCTTTCATTTTTTTTCTTCTCAATTTTGACCGGCTCCCCTCCAATTTTGGGAGGATTGTAATTCCATCTGTTCATTAGTATTTACTTCTT	AATTCTTTCATTTTTTTTCTTCTCAATTTTGACCGGCTCCCCTCCAATTTTGGGAGGATTGTAATTCCATCTGTTCATTAGTATTTACTTCTT	AATTCTTTCATTTTTTTTCTTCTCAATTTTGACCGGCTCCCCTCCAATTTTGGGAGGATTGTAATTCCATCTGTTCATTAGTATTTACTTCTT	AATTCTTTCATTTTTTTTCTTCTCAATTTTGACCGGCTCCCCTCCAATTTTGGGAGGATTGTAATTCCATCTGTTCATTAGTATTTACTTCTT
SLG-1	DAFWA4449	31.308	81	AATTCAGAGCACCTCTAATTCATCATAACTCTGGATTTTTGCTTCAGTGCCTGAAGTGCACAACTTGTCTCAATATGAGT[T/C]CTAATGAAATG	scaffold50845:4791	C	T	C	C	T	T	C	C	C	C
SLG-1	iDAFWA219	31.686	17	AATTCATCACCCTCTTTTCATTTTAACCTCTTTTTATGTCACAATTGGACAATAATTGGCTGTAACTTGTAATTTAGTTTTAAGTGATTCTT-AATTCATCACCCTCTTTCATTTTAACCTCTTTTTATGTCACAATTGGACAATAATTGGCTGTAACTTGTAATTTAGTTTTAAGTGATTCTTC	scaffold52543:6545-T-i1	AATTCATCACCCTCTTTCATTTTAACCTCTTTTTATGTCACAATTGGACAATAATTGGCTGTAACTTGTAATTTAGTTTTAAGTGATTCTTC	AATTCATCACCCTCTTTTCATTTTAACCTCTTTTTATGTCACAATTGGACAATAATTGGCTGTAACTTGTAATTTAGTTTTAAGTGATTCTT	AATTCATCACCCTCTTTTCATTTTAACCTCTTTTTATGTCACAATTGGACAATAATTGGCTGTAACTTGTAATTTAGTTTTAAGTGATTCTT	AATTCATCACCCTCTTT-CATTTTAACCTCTTTTTATGTCACAATTGGACAATAATTGGCTGTAACTTGTAATTTAGTTTTAAGTGATTCTT	-	AATTCATCACCCTCTTTTCATTTTAACCTCTTTTTATGTCACAATTGGACAATAATTGGCTGTAACTTGTAATTTAGTTTTAAGTGATTCTT	AATTCATCACCCTCTTT-CATTTTAACCTCTTTTTATGTCACAATTGGACAATAATTGGCTGTAACTTGTAATTTAGTTTTAAGTGATTCTT	AATTCATCACCCTCTTT-CATTTTAACCTCTTTTTATGTCACAATTGGACAATAATTGGCTGTAACTTGTAATTTAGTTTTAAGTGATTCTT	AATTCATCACCCTCTTT-CATTTTAACCTCTTTTTATGTCACAATTGGACAATAATTGGCTGTAACTTGTAATTTAGTTTTAAGTGATTCTT	AATTCATCACCCTCTTT-CATTTTAACCTCTTTTTATGTCACAATTGGACAATAATTGGCTGTAACTTGTAATTTAGTTTTAAGTGATTCTT
SLG-1	DAFWA2047	32.022	48	AATTCAAAATTTATATCAACTTCTTCTTTCCTCCTACTGTTTATTCA[C/A]TACAACCTACTTCTTCATCTTCTCAACCTCACCATGTTATAGGT	scaffold52543:24353	A	C	C	-	C	C	A	A	A	-
SLG-1	DAFWA8375	32.022	27	AATTCTGAGTTAACACAAATAACAGG[C/T]TGGCTGTGTTAAAATTGATGCCAAAATTAACCTTAGAGGAATGTACAATGTTGCAAGGGTGAGCT	scaffold21376:67223	T	C	C	T	C	-	T	T	T	T
SLG-1	DAFWA4729	33.475	7	AATTCC[T/C]ATTAATTTGTAATTTTGCTGATGAGATTTATGTTAAACTCCTTGACCAGCTGGATGACGAGTATCAGAATCTGCATAGTGAACTG	scaffold21376:27047	C	T	T	C	T	T	C	C	C	C
SLG-1	DAFWA313	35.645	50	AATTCCCATCTTGGGTGGATGAGCATTTCCAGCTTAGCAGTACAGATGA[T/C]GAGCGTTCAAAAGATGAAGTAGACAATTCAGTCCAAAGTGCT	scaffold89662:6237	C	T	T	C	T	T	C	T	T	C
SLG-1	DAFWA6350	35.645	17	AATTCAACCTAAACTT[A/C]AATTTTATATGATGCAGAGAGTGAAAGCTTGGGACAGCTTTGTAATTTCTTCCTGGTAGAATGTTGTGACTTTGG	scaffold81886:9591	C	A	A	-	A	A	C	A	A	C
SLG-1	DAFWA1539	35.645	58	AATTCTTTGATGAGGCAGTCAAGTTAGCCTTACAGATTAAGGCAAATGCCCAAGGTT[A/G]ACCCTAGCATATCTACTTGCATCTTAGTTCTGTG	scaffold60727:8722	G	A	A	G	A	A	G	A	A	G
SLG-1	DAFWA6292	36.363	81	AATTCCCTTTGATTTTTTTGGTGCACTTCCCTGCAAGTCACTTTCCGAGTCTCTAACTCACACTAACCATCAAACCATCT[T/A]ATAACCACCTT	scaffold95266:17341	A	T	T	A	T	-	A	T	T	A
SLG-1	DAFWA4302	36.363	37	AATTCCTCTCTCATTGTTGAAACAAAAGTGACGCCA[T/C]TGAGGACTGGTAAATTACCAAGAGTTTATGATGAGATTGCTATAAAAGTTGAACA	scaffold60727:16242	C	T	T	C	T	T	C	T	T	-
SLG-1	DAFWA8155	37.816	48	AATTCAAATTACAAATCCTTCTATATCACCATAAAAGTAACATGTCA[T/C]GAAGTAACACAAAGTATTACTTACTTATGACATATTATCATTAC	C28580018:321	C	T	T	C	T	T	C	T	T	C
SLG-1	DAFWA8488	38.534	63	AATTCTGTGTAAATCTAGTGCAAAAAATAAAGTTATTATCCCCTTTCTTTGTAAGGGGTCTA[C/A]CAGATTTATGGGAAAGTGAGCAAATGTGA	scaffold36514:20577	A	C	C	A	C	C	A	C	C	A
SLG-1	DAFWA7056	39.251	61	AATTCAAGTATCACACACAACAAATACTAACATAATAATATTTTCAGATAAAAAGGCACA[T/A]AACTTGAATTATTTCTCTTTCTGTAATGGTA	scaffold79504:14136	A	T	T	A	T	T	A	A	A	A
SLG-1	DAFWA3487	39.969	66	AATTCTGATGTGAAACAACGTGAAAAGAAAGGAGAAAAATCTGTCTTCTGAACAAGAAATGGACA[G/A]ATATCAAAGCTCAGCCAGGAGCATTT	scaffold31346:303	A	G	G	A	G	-	A	A	A	A
SLG-1	DAFWA4684	39.969	48	AATTCAAAGCTTCTCCTTTAAAAGGATCATAGCTGGTTTTGCACTAA[T/A]TGGATAGTCACAAAATCATGGACAAGATCTCATACTTTAGATCG	scaffold79504:1197	A	T	T	A	T	T	A	A	A	A
SLG-1	DAFWA7636	39.969	23	AATTCATTCCTAATTCAATTTG[C/T]AGAGAAGGGCTTAGCACCAGATCCGTTGCTGCTTCCGACGAAATTCAATTGCGTATTGATCCTATGGAC	scaffold31346:33202	T	C	C	T	C	C	T	C	-	-
SLG-1	DAFWA7704	39.969	10	AATTCAGAG[A/G]ATGTCACTTTCTTTTCACTGTCAACTTTTTCAAAGGAAACAACAAATGATTGTGCTTGATCTAACGTAAGACCATATGCCCT	scaffold31346:374	G	A	A	G	A	-	G	G	G	G
SLG-1	DAFWA5768	41.422	62	AATTCTAGTTTTGTCTTGGTCCTATTGTTTGCTTGATTTTTCAATTCATTACTAAACTATT[C/T]TGACAGTTACTGCATACTATTTGCCTTAAA	scaffold28177:2629	T	C	C	C	C	C	C	C	C	C
SLG-1	DAFWA5930	41.422	58	AATTCTGAAGCAAGTGTATACATTTAAGTTCTAGAAATAGAAAGGATACACTCACGG[G/A]ATGAGATAGCCAAGATAAACTATACATGGAATAT	scaffold28177:2514	A	G	G	G	G	G	G	G	G	G
SLG-1	DAFWA3731	41.422	55	AATTCAATCCAATTCCCCCTAACATTAGAGGAAAAAGAAATCAATCTAAACATT[A/T]ATAAAAACAAAAAACAAAAAACTTAAACCTCATAGGG	scaffold75064:5391	T	A	A	A	A	A	-	A	-	A
SLG-1	DAFWA3521	41.422	43	AATTCTCTCACAAGCTAATCGACATTCATCTGTATGCTTTGC[T/A]ACAGTAGACTCTAGGACTTTCTCAAGTTCAGTCACTCTATTGCTTAGCT	scaffold24039:3709	A	T	T	T	T	T	T	T	T	T
SLG-1	iDAFWA317	43.629	38	AATTCAATATGTATTTAACTATAATACACTATTCGCGTGTAAGAGTTTTTTCACACAATAAGTCATACATTGTCAACAAATCTTATATAGAT-AATTCAATATGTATTTAACTATAATACACTATTCGCGTAAGAGTTTTTTCACACAATAAGTCATACATTGTCAACAAATCTTATATAGATTT	scaffold95501:13297-GT-i2	AATTCAATATGTATTTAACTATAATACACTATTCGCGTAAGAGTTTTTTCACACAATAAGTCATACATTGTCAACAAATCTTATATAGATTT	AATTCAATATGTATTTAACTATAATACACTATTCGCGTGTAAGAGTTTTTTCACACAATAAGTCATACATTGTCAACAAATCTTATATAGAT	AATTCAATATGTATTTAACTATAATACACTATTCGCGTGTAAGAGTTTTTTCACACAATAAGTCATACATTGTCAACAAATCTTATATAGAT	AATTCAATATGTATTTAACTATAATACACTATTCGCGT--AAGAGTTTTTTCACACAATAAGTCATACATTGTCAACAAATCTTATATAGAT	AATTCAATATGTATTTAACTATAATACACTATTCGCGTGTAAGAGTTTTTTCACACAATAAGTCATACATTGTCAACAAATCTTATATAGAT	AATTCAATATGTATTTAACTATAATACACTATTCGCGTGTAAGAGTTTTTTCACACAATAAGTCATACATTGTCAACAAATCTTATATAGAT	AATTCAATATGTATTTAACTATAATACACTATTCGCGT--AAGAGTTTTTTCACACAATAAGTCATACATTGTCAACAAATCTTATATAGAT	AATTCAATATGTATTTAACTATAATACACTATTCGCGT--AAGAGTTTTTTCACACAATAAGTCATACATTGTCAACAAATCTTATATAGAT	AATTCAATATGTATTTAACTATAATACACTATTCGCGT--AAGAGTTTTTTCACACAATAAGTCATACATTGTCAACAAATCTTATATAGAT	AATTCAATATGTATTTAACTATAATACACTATTCGCGT--AAGAGTTTTTTCACACAATAAGTCATACATTGTCAACAAATCTTATATAGAT
SLG-1	DAFWA7059	43.629	83	AATTCATATTCCACACAGATTTGTTCAACTGTTGAATTTGCTTACATGTCCTGAATCAAAAAGAAGAGAAAAGTTTAGACAC[G/T]ATGCGGTCA	scaffold61893:8230	T	G	G	G	G	G	G	G	G	-
SLG-1	AntjM2	43.629	SLG-1	TTAAAAACAAAATGATATATTTTTATATTACTTGTTCACAGTTGATTGGACTGAGATAGGATTTAGAGATGAGATGTGGGATAGAGGATCTCCTTCCCAAACT	scaffold2992+TTAC	TTAAAAACAAAATGATATATTTTTATATTACTTGTTCACAGTTGATTGGACTGAGATAGGATTTAGAGATGAGATGTGGGATAGAGGATCTCCTTCCCAAACT	TTAAAAACAAAATGATATATTTTTATATTGTTCACAGTTGATTGGACTGAGATAGGATTTAGAGATGAGATGTGGGATAGAGGATCTCCTTCCCAAAC	TTAAAAACAAAATGATATATTTTTATATTGTTCACAGTTGATTGGACTGAGATAGGATTTAGAGATGAGATGTGGGATAGAGGATCTCCTTCCCAAAC	TTAAAAACAAAATGATATATTTTTATATTGTTCACAGTTGATTGGACTGAGATAGGATTTAGAGATGAGATGTGGGATAGAGGATCTCCTTCCCAAAC	TTAAAAACAAAATGATATATTTTTATATTGTTCACAGTTGATTGGACTGAGATAGGATTTAGAGATGAGATGTGGGATAGAGGATCTCCTTCCCAAAC	TTAAAAACAAAATGATATATTTTTATATTGTTCACAGTTGATTGGACTGAGATAGGATTTAGAGATGAGATGTGGGATAGAGGATCTCCTTCCCAAAC	TTAAAAACAAAATGATATATTTTTATATTGTTCACAGTTGATTGGACTGAGATAGGATTTAGAGATGAGATGTGGGATAGAGGATCTCCTTCCCAAAC	TTAAAAACAAAATGATATATTTTTATATTGTTCACAGTTGATTGGACTGAGATAGGATTTAGAGATGAGATGTGGGATAGAGGATCTCCTTCCCAAAC	TTAAAAACAAAATGATATATTTTTATATTGTTCACAGTTGATTGGACTGAGATAGGATTTAGAGATGAGATGTGGGATAGAGGATCTCCTTCCCAAAC	TTAAAAACAAAATGATATATTTTTATATTGTTCACAGTTGATTGGACTGAGATAGGATTTAGAGATGAGATGTGGGATAGAGGATCTCCTTCCCAAAC
SLG-1	DAFWA6881	43.629	23	AATTCAAGCTGCTATCAACTTT[A/G]AAGCTCTCTCCCCACATGCTAACTTGATCAAATGGCTCATATATGCCCATCTTTTTCCCAATGACTAGT	scaffold95501:10796	G	A	A	G	A	A	G	G	G	G
SLG-1	DAFWA4140	43.629	71	AATTCCCCTCAAATTAACACTGTTTCTCGTTTGGGTTCAAGAGCCCTTTGCTTATTGCTTTGAGTTTAAA[G/C]CTCCAAACTTTAAATAGAGTT	scaffold79715:13879	C	G	G	C	G	G	C	C	C	C
SLG-1	DAFWA8565	43.629	63	AATTCAGTGGAATATTTCATGTTCACAAACACATTCGACCATAGCGAGAAAGTGCACCTCTC[T/A]TATTCTATTCATACCTGAATGGTTCTAAG	scaffold79715:5340	A	T	T	A	T	T	A	-	A	A
SLG-1	DAFWA581	43.629	74	AATTCAGATTCAAGCGTGAAATATTTATACGTAGGAGAAAATGAGAGAAGGGAGGTCTGTGAGAGAAAGAGTA[G/A]AAAGAAAAAAATAAAAAA	scaffold75763:11332	A	G	G	A	G	G	A	A	-	A
SLG-1	DAFWA6620	43.629	76	AATTCTCCGTCTCTCCCCCTTCACCTTGCGGAGCAAAATCCCTCAATAGGTCCCAAGTTGACGAATCATTATCCA[C/T]CGCCGAAATCCTAATT	scaffold2992:8482	T	C	C	T	C	C	-	T	T	T
SLG-1	DAFWA1039	43.629	24	AATTCAACACACCGCTCATCTCA[A/C]CTACTTTCAAAATCAACCGTCTATGGATTATCTCCACTAAGATAATATATATTATAATAAAAAATGAA	scaffold76083:5499	C	A	A	A	A	A	A	A	A	A
SLG-1	DAFWA6253	43.629	59	AATTCTTTTGTTGATAACCTCAAACAAGATGGCCTAGTGTTAATCATTGGTTAGAACA[C/G]TGAAATTAATTTTTGTTTTTAAGACAACATATA	scaffold95501:13390	G	C	C	G	C	C	G	G	G	G
SLG-1	DAFWA8186	43.629	21	AATTCTGCTAGTGAAGCTGG[A/G]GTTTTTCCTGCACCTGCACATTTTAGACTAGTGCCACATGAACCTGTTTGGCAATTGCCATTGCCACTTTT	scaffold76083:10882	G	A	A	G	A	A	G	G	G	G
SLG-1	DAFWA2809	43.629	70	AATTCTTTAAACTTTTGTTCCTTTATTTGAAGTTCTCTTGCTTTTTCTAAATCAAGTAAATTAGGAGTC[A/C]TAACAAAGTTTACCTTAGAGCA	scaffold76083:3084	C	A	A	A	A	-	A	A	A	A
SLG-1	Lanr1	46.609	SLG-1			R	S	S	S	S	S	S	S	S	S
SLG-1	DAFWA7233	47.729	80	AATTCGAAATGGAGAGCAATGTCACTTTCATAAATGGGATAAACAAAATTTCGTTACTTAGTGCAACAGTTGGAATGCC[T/G]GTAATAACAAGC	scaffold91038:11089	G	T	G	G	G	T	-	G	G	G
SLG-1	DAFWA7361	48.775	32	AATTCTGGTGCTGCGACAGAAGTGTTATGCA[A/G]AACTATTAGTCATCCTCTTAAGGTAAAACCTATTATGCTGTTACAAAAGTTCAGCTTGCC	scaffold61039:5910	G	A	A	A	A	A	A	A	A	A
SLG-1	DAFWA6885	48.775	33	AATTCAACAACAAAAAATCATCGTAACGCCAG[T/C]AATCCTCATTGCAACAACTATAATGGCCGCAACCATAATTTAAAATACCGATTTTGTTT	scaffold51342:11879	C	T	C	C	C	T	C	T	-	C
SLG-1	DAFWA3047	48.775	44	AATTCAGAGACAGGACTCATGGCTTATTGGTAATTGGAACATT[C/T]GGAAATAGCAATGAAATCAAAGAAATTCTAGATAACCAAAAAAACACT	scaffold33942:52320	T	C	T	T	C	C	T	C	C	T
SLG-1	DAFWA6717	48.775	57	AATTCTCAAGTTAAATATGATGTGGCTAACAGGGTTCACTTCTAGGTCTCGAGGTT[G/A]CTGATGCTGAAAGATCTTATCATACTGAATTGATC	scaffold61039:6317	A	G	G	G	A	G	G	G	G	G
SLG-1	DAFWA4717	48.775	44	AATTCCAGAGGATACACATGACACACTACAACATTAGTACCCG[A/G]CAATGCCTCAAAACTGCGGTCTAATATGAAAAAATCGATGTCTTTGTT	scaffold77285:6202	G	A	A	G	G	A	G	A	A	G
SLG-1	iDAFWA848	48.775	60	AATTCTTATATCGTATTTCCCTAAGATTTTTCTTTTTTTGTTTCATTTCAACAATGATTTACAAAACCCAATTAATTACATTTCACGGAATA-AATTCTTATATCGTATTTCCCTAAGATTTATCTTTTTTTGTTTCATTTCAACAATGATTTTACAAAACCCAATTAATTACATTTCACGAAAT	scaffold86361:680-T-d1	AATTCTTATATCGTATTTCCCTAAGATTTATCTTTTTTTGTTTCATTTCAACAATGATTTTACAAAACCCAATTAATTACATTTCACGAAAT	AATTCTTATATCGTATTTCCCTAAGATTTTTCTTTTTTTGTTTCATTTCAACAATGATTTACAAAACCCAATTAATTACATTTCACGGAATA	AATTCTTATATCGTATTTCCCTAAGATTTTTCTTTTTTTGTTTCATTTCAACAATGATTTACAAAACCCAATTAATTACATTTCACGGAATA	AATTCTTATATCGTATTTCCCTAAGATTTTTCTTTTTTTGTTTCATTTCAACAATGATTTACAAAACCCAATTAATTACATTTCACGGAATA	AATTCTTATATCGTATTTCCCTAAGATTTTTCTTTTTTTGTTTCATTTCAACAATGATTTACAAAACCCAATTAATTACATTTCACGGAATA	AATTCTTATATCGTATTTCCCTAAGATTTTTCTTTTTTTGTTTCATTTCAACAATGATTTACAAAACCCAATTAATTACATTTCACGGAATA	AATTCTTATATCGTATTTCCCTAAGATTTTTCTTTTTTTGTTTCATTTCAACAATGATTTACAAAACCCAATTAATTACATTTCACGGAATA	AATTCTTATATCGTATTTCCCTAAGATTTTTCTTTTTTTGTTTCATTTCAACAATGATTTACAAAACCCAATTAATTACATTTCACGGAATA	AATTCTTATATCGTATTTCCCTAAGATTTTTCTTTTTTTGTTTCATTTCAACAATGATTTACAAAACCCAATTAATTACATTTCACGGAATA	AATTCTTATATCGTATTTCCCTAAGATTTTTCTTTTTTTGTTTCATTTCAACAATGATTTACAAAACCCAATTAATTACATTTCACGGAATA
SLG-1	DAFWA3096	50.228	81	AATTCTTAAAACAAATTTATACAAGTTTCTCTTTTATTCATTCATGAGAATAAGTCAAAATTGAAAATGGAAGGTAACCC[A/T]TATCAAAGCGT	scaffold94268:10087	T	A	A	T	-	A	T	A	A	T
SLG-1	DAFWA1099	50.228	56	AATTCCACAAATTGAAAAACCCGACCGCTTTTTTCATGAAATGCCAATGAAAATG[T/C]TGTTAGTACTAATACTAATTAATTGACTTCTATAAG	scaffold9509:16569	C	T	T	C	T	T	C	T	T	C
SLG-1	DAFWA1619	50.228	30	AATTCTTCTTCAGAAACAAGGAGCCAATC[G/C]GATTCCAAATGCACTGAAGGAAGCTCAAGCAGAAAGCAAAATCTAAAGAGATTAATCTGATA	scaffold23360:9476	C	G	C	C	C	G	C	G	G	C
SLG-1	iDAFWA284	50.228	36	AATTCTTTTACCCCAATGTAGTATGGAGAAATTGTTTGTGTTAGGTGATGCATCGTACCATTATGTTGCGTTTTTCAGCATTGTTGGGGAAG-AATTCTTTTACCCCAATGTAGTATGGAGAAATTGTTGTGTTAGGTGATGCATCGTACCATTATGTTGCGTTTTTCAGCATTGTTGGGGAAGG	scaffold94268:6064-T-i1	AATTCTTTTACCCCAATGTAGTATGGAGAAATTGTTGTGTTAGGTGATGCATCGTACCATTATGTTGCGTTTTTCAGCATTGTTGGGGAAGG	AATTCTTTTACCCCAATGTAGTATGGAGAAATTGTTTGTGTTAGGTGATGCATCGTACCATTATGTTGCGTTTTTCAGCATTGTTGGGGAAG	AATTCTTTTACCCCAATGTAGTATGGAGAAATTGTT-GTGTTAGGTGATGCATCGTACCATTATGTTGCGTTTTTCAGCATTGTTGGGGAAG	AATTCTTTTACCCCAATGTAGTATGGAGAAATTGTT-GTGTTAGGTGATGCATCGTACCATTATGTTGCGTTTTTCAGCATTGTTGGGGAAG	AATTCTTTTACCCCAATGTAATATGGAGAAATTG-TTGTGTTAGGTGATGCATCGTACAATTATGTTGCGTTTTTCAGCATTGTTGGAGAAG	AATTCTTTTACCCCAATGTAGTATGGAGAAATTGTTTGTGTTAGGTGATGCATCGTACCATTATGTTGCGTTTTTCAGCATTGTTGGGGAAG	AATTCTTTTACCCCAATGTAGTATGGAGAAATTGTT-GTGTTAGGTGATGCATCGTACCATTATGTTGCGTTTTTCAGCATTGTTGGGGAAG	AATTCTTTTACCCCAATGTAGTATGGAGAAATTGTTTGTGTTAGGTGATGCATCGTACCATTATGTTGCGTTTTTCAGCATTGTTGGGGAAG	AATTCTTTTACCCCAATGTAGTATGGAGAAATTGTTTGTGTTAGGTGATGCATCGTACCATTATGTTGCGTTTTTCAGCATTGTTGGGGAAG	AATTCTTTTACCCCAATGTAGTATGGAGAAATTGTT-GTGTTAGGTGATGCATCGTACCATTATGTTGCGTTTTTCAGCATTGTTGGGGAAG
SLG-1	DAFWA2146	52.229	70	AATTCATCTGTACTGATTTCTTTCATATCAAATAGCAGCAGTGGCAATCCTAAAAATAGAATGACCTCT[C/T]GATGTGTGTGCATTATGTGTAT	scaffold37320:8578	T	C	T	T	C	C	T	-	C	T
SLG-1	DAFWA4043	52.229	49	AATTCTCATAATATTTTATAGATCTCATTTAAGAGTTTAAATAGTTAG[G/C]ATAAAGTTTTTTACACATTATTATGATTAGTATTAGTATGTAT	scaffold37320:20500	C	G	C	C	-	G	C	G	G	C
SLG-1	DAFWA4924	52.229	35	AATTCACACTCAATCATGTTCTGCAGCTTAAACT[A/G]AAAAAACAATAGGACCTTTTGCTCTTGATAAAATTTCTGATTTAAAAAATGTACAAG	scaffold37320:35819	G	A	A	G	A	-	G	A	-	G
SLG-1	DAFWA6295	52.229	6	AATTC[T/C]TAATAGGTGTAGTAGGATATATAATAAGAATACTTAAATTACTTAAAAAAGTACATAGATAGATAAATATCACTATTCGACACTCT	scaffold37320:20550	C	T	-	C	C	T	C	T	T	C
SLG-1	AntjM1	52.229		CCCATTGTTGTTGTTGTTGTTGGTTTGTGCATTAGCATTTGGTATTGGAAATGACTTGAC AAATTCTGAAGTTTCTTTGAGATTGAGCTTGCAAAGTGGATCAGGGAAAT	scaffold83350+GTTGTT	CCCATTGTTGTTGTTGTTGTTGGTTTGTGCATTAGCATTTGGTATTGGAAATGACTTGAC AAATTCTGAAGTTTCTTTGAGATTGAGCTTGCAAAGTGGATCAGGGAAAT	CCCATTGTTGTTGTTGTTTGTGCATTAGCATTTGGTATTGGAAATGACTTGACAAATTCTGAAGTTTCTTTGAGATTGAGCTTGCAAAGTGGATCAGGGAAAT	CCCATTGTTGTTGTTGTTGTTGGTTTGTGCATTAGCATTTGGTATTGGAAATGACTTGAC AAATTCTGAAGTTTCTTTGAGATTGAGCTTGCAAAGTGGATCAGGGAAAT	CCCATTGTTGTTGTTGTTGTTGGTTTGTGCATTAGCATTTGGTATTGGAAATGACTTGAC AAATTCTGAAGTTTCTTTGAGATTGAGCTTGCAAAGTGGATCAGGGAAAT	CCCATTGTTGTTGTTGTTTGTGCATTAGCATTTGGTATTGGAAATGACTTGACAAATTCTGAAGTTTCTTTGAGATTGAGCTTGCAAAGTGGATCAGGGAAAT	CCCATTGTTGTTGTTGTTTGTGCATTAGCATTTGGTATTGGAAATGACTTGACAAATTCTGAAGTTTCTTTGAGATTGAGCTTGCAAAGTGGATCAGGGAAAT	CCCATTGTTGTTGTTGTTGTTGGTTTGTGCATTAGCATTTGGTATTGGAAATGACTTGAC AAATTCTGAAGTTTCTTTGAGATTGAGCTTGCAAAGTGGATCAGGGAAAT	CCCATTGTTGTTGTTGTTTGTGCATTAGCATTTGGTATTGGAAATGACTTGACAAATTCTGAAGTTTCTTTGAGATTGAGCTTGCAAAGTGGATCAGGGAAAT	CCCATTGTTGTTGTTGTTTGTGCATTAGCATTTGGTATTGGAAATGACTTGACAAATTCTGAAGTTTCTTTGAGATTGAGCTTGCAAAGTGGATCAGGGAAAT	CCCATTGTTGTTGTTGTTGTTGGTTTGTGCATTAGCATTTGGTATTGGAAATGACTTGAC AAATTCTGAAGTTTCTTTGAGATTGAGCTTGCAAAGTGGATCAGGGAAAT
SLG-1	DAFWA7544	53.144	19	AATTCATTACCCTTGACA[A/C]CCTACATGAATTAGTAAAAATAAGTTTAGCCAATTCTAACATGGAACCTGTAGCATATAAAACCAATGTTCTA	scaffold24468:24317	C	A	C	C	A	-	C	A	A	C
SLG-1	DAFWA3379	53.144	60	AATTCGAACTCATATATGAATACGTGGGCATTCTTTATCAATTGAGTTAGTTGATTATT[A/T]TTTTAATTTCTTAAAAAGTTTTGAGAGCACTT	scaffold9866:19455	T	A	A	T	A	-	T	A	-	T
SLG-1	DAFWA6728	53.144	63	AATTCCAAATCTTTAGCTGAAAAGTCAATTAACAACTATCAACATTTTATTCAGTAGAAGTG[C/T]ATAACAGACTAGATATTGGTATTAATAAT	scaffold9866:24749	T	C	-	T	T	C	T	C	C	T
SLG-1	iDAFWA498	53.144	16	AATTCAGTAAAAAAAAACAAAGTCCACTGGATGGGGCATAATTATATATAGGACACATAGAGTGAGAAAATACATATACATATATTTATAGT-AATTCAGTAAAAAAAACAAAGTCCATTGGATGGGGCATAATTATATATAGGACACATAGAGTGAGAAAATACATATACATATATTTATAGTA	scaffold9866:18190-A-i1	AATTCAGTAAAAAAAACAAAGTCCATTGGATGGGGCATAATTATATATAGGACACATAGAGTGAGAAAATACATATACATATATTTATAGTA	AATTCAGTAAAAAAAAACAAAGTCCACTGGATGGGGCATAATTATATATAGGACACATAGAGTGAGAAAATACATATACATATATTTATAGT	AATTCAGTAAAAAAAAACAAAGTCCACTGGATGGGGCATAATTATATATAGGACACATAGAGTGAGAAAATACATATACATATATTTATAGT	AATTCAGTAAAAAAAA-CAAAGTCCATTGGATGGGGCATAATTATATATAGGACACATAGAGTGAGAAAATACATATACATATATTTATAGT	AATTCAGTAAAAAAAAACAAAGTCCACTGGATGGGGCATAATTATATATAGGACACATAGAGTGAGAAAATACATATACATATATTTATAGT	AATTCAGTAAAAAAAAACAAAGTCCACTGGATGGGGCATAATTATATATAGGACACATAGAGTGAGAAAATACATATACATATATTTATAGT	AATTCAGTAAAAAAAA-CAAAGTCCATTGGATGGGGCATAATTATATATAGGACACATAGAGTGAGAAAATACATATACATATATTTATAGT	AATTCAGTAAAAAAAAACAAAGTCCACTGGATGGGGCATAATTATATATAGGACACATAGAGTGAGAAAATACATATACATATATTTATAGT	-	-
SLG-1	DAFWA3239	53.144	22	AATTCTATATCTTAGTGATTC[C/A]GTGTAACTTATACTACTAGAGGTAGGTGTGGGATGGCAATTTGACTAGTGAAATGAAGTAAAGTGACTGC	scaffold9866:29390	A	C	C	A	A	C	A	C	C	A
SLG-1	DAFWA1756	53.862	60	AATTCCAACACTTGATAGCTTTCTGAACCAAATTTGATTAAAAGGGTAGAGGAATTTGA[A/G]CAAGTGAGGTGAAAAGCACTAGAGATTGAAAC	scaffold46517:13273	G	A	A	G	G	A	-	A	A	G
SLG-1	DAFWA1016	53.862	51	AATTCTAAATTTTTGGCTTCTCGTTGGAAGAATAGTGATCGAACATGTAA[C/T]GAATGATGAAGTTGATACCATGTAGAAGTTTAAGATAATAA	scaffold14597:1326	T	C	C	T	C	-	T	C	-	T
SLG-1	DAFWA6311	55.315	79	AATTCATTTTTTTTATTTGTGTTAAGATAAAAATTAAGTTTGTCTAATTATATAATCATATCAAAAAGTATAGTGAAT[T/G]GAAAATTGAGCAG	scaffold6553:14951	G	T	T	G	G	T	G	T	T	G
SLG-1	DAFWA1510	56.032	33	AATTCCCTATATCCAATAATAAGAAGAATGCG[A/T]ATTAACAAACATGGGATATTCATTATAAAGAACTAGTTGAGACATGCATTCATGTTGTT	scaffold59797:721	T	A	A	T	T	A	T	A	A	T
SLG-1	DAFWA5311	56.032	43	AATTCTCTCATTCCTTCTTTATGTTGTCTTTATCACTTTTTT[C/A]TCATCTATTCCGATAAGTTTCCTTTATATATACTACAAGAGAATAAGAT	scaffold16995:12798	A	C	C	A	A	C	A	C	C	A
SLG-1	DAFWA8164	59.675	79	AATTCATACTGTTGTTTTGGTACCTACTGATTTGGGTGTGGTGGAGTTGGGTTCTATGAAGATGGTTAGGGAGAACTT[C/T]GATTTGTTGCATG	scaffold28004:5870	T	C	C	T	C	C	T	C	-	-
SLG-1	DAFWA3857	60.392	28	AATTCTTTTAACATTACATTTTTCATT[T/C]ACCCAATAATCCATTTACGAGTTGATTTAAATAGAATAAATTTAACTATCCACATCCATAACAT	scaffold92375:16779	C	T	T	C	C	-	C	T	T	C
SLG-1	DAFWA1887	60.392	41	AATTCCGGGTGGTGGATAAAGTGGTGGGAGAGAACATTGA[G/T]TTGTTTGTCTTTTAAGTTTGGTTATTACCAAGGAGGCAGGTCATGACTTGT	scaffold68114:1266	T	G	G	T	G	G	T	T	T	T
SLG-1	DAFWA2505	60.392	46	AATTCTTGAATGAATCTTTCATGTGCATTGTGTTCAACTGGAAAG[T/C]TTCCAACTATCGGGGAGTTCCATTGTTATCAGCATAAATATGAAAA	scaffold92375:15502	C	T	T	C	C	T	C	-	T	-
SLG-1	DAFWA8059	60.392	36	AATTCATCATAATGAGGAAAATTGTTGACAAATCA[T/A]AAACTCATAACCATGTAAATATCTTCAAAAAAAGTGCTCTATGCTCTATAGTTTAA	scaffold92375:14094	A	T	T	A	A	T	A	T	T	A
SLG-1	DAFWA7995	60.392	41	AATTCACTTCTACAGTTCTACAGTGTTTTAAGCTGGACTA[G/A]ACTTTTAGGACACAATGGGTTGCATGCCCTCAAAATTAGCAGAAAATAAGT	scaffold149:20737	A	G	G	A	A	G	A	G	-	A
SLG-1	DAFWA4051	60.392	69	AATTCATTATAACTTTTAAACATTAAATTTGGCCTAGAATAATGATGAAAAAATTCGAGTGAAAAAAA[C/T]ATGTACTAACGGTATAAGAGTTT	scaffold92375:21469	T	C	C	T	T	C	T	C	C	-
SLG-1	DAFWA3675	60.392	10	AATTCCAAT[A/T]TAGTGATATAACATTTTTATTTACTTATTAACTTCAGTGATGTAACCTTATTGATTACGATATTTTGAATTTTCCGGGGATG	scaffold149:12159	T	A	A	T	T	A	T	A	A	T
SLG-1	iDAFWA515	61.106	61	AATTCTCACTTTTGCAAGGAAATTTCCTTAGTCTTATCTTATGTGTTCTGTTGTCTTCTTTTGAATTGTACATTCAGAAACTTGCACATTGC-AATTCTCACTTTTGCAAGGAAATTTCCTTAGTCTTATCTTATGTGTTCTGTTGTCTGCTTTGAATTGTACATTCAGAAACTTGCACATTGCC	scaffold96514:6145-T-i1	AATTCTCACTTTTGCAAGGAAATTTCCTTAGTCTTATCTTATGTGTTCTGTTGTCTGCTTTGAATTGTACATTCAGAAACTTGCACATTGCC	AATTCTCACTTTTGCAAGGAAATTTCCTTAGTCTTATCTTATGTGTTCTGTTGTCTTCTTTTGAATTGTACATTCAGAAACTTGCACATTGC	AATTCTCACTTTTGCAAGGAAATTTCCTTAGTCTTATCTTATGTGTTCTGTTGTCTTCTTTTGAATTGTACATTCAGAAACTTGCACATTGC	-	AATTCTCACTTTTGCAAGGAAATTTCCTTAGTCTTATCTTATGTGTTCTGTTGTCTGC-TTTGAATTGTACATTCAGAAACTTGCACATTGC	AATTCTCACTTTTGCAAGGAAATTTCCTTAGTCTTATCTTATGTGTTCTGTTGTCTTCTTTTGAATTGTACATTCAGAAACTTGCACATTGC	AATTCTCACTTTTGCAAGGAAATTTCCTTAGTCTTATCTTATGTGTTCTGTTGTCTGC-TTTGAATTGTACATTCAGAAACTTGCACATTGC	AATTCTCACTTTTGCAAGGAAATTTCCTTAGTCTTATCTTATGTGTTCTGTTGTCTGC-TTTGAATTGTACATTCAGAAACTTGCACATTGC	-	AATTCTCACTTTTGCAAGGAAATTTCCTTAGTCTTATCTTATGTGTTCTGTTGTCTGC-TTTGAATTGTACATTCAGAAACTTGCACATTGC
SLG-1	iDAFWA349	61.106	64	AATTCTAAAAGTGTGTCCAAATGATTTCCAGTATATGATTCTGAGAATGCATGAACTGTTGGGGCTATAAATTTTCTTTGATATTAAGAATT-AATTCTAAAAGTGTGTCCAAATGATTTCCAGTATATGATTCTGAGAATGCATGAACTGTTGGGGGCTATAAATTTTCTTTGATATTAAGAAT	scaffold21636:4060-G-d1	AATTCTAAAAGTGTGTCCAAATGATTTCCAGTATATGATTCTGAGAATGCATGAACTGTTGGGGGCTATAAATTTTCTTTGATATTAAGAAT	AATTCTAAAAGTGTGTCCAAATGATTTCCAGTATATGATTCTGAGAATGCATGAACTGTTGGGGCTATAAATTTTCTTTGATATTAAGAATT	AATTCTAAAAGTGTGTCCAAATGATTTCCAGTATATGATTCTGAGAATGCATGAACTGTTGGGGCTATAAATTTTCTTTGATATTAAGAATT	AATTCTAAAAGTGTGTCCAAATGATTTCCAGTATATGATTCTGAGAATGCATGAACTGTTGGGGGCTATAAATTTTCTTTGATATTAAGAATT	AATTCTAAAAGTGTGTCCAAATGATTTCCAGTATATGATTCTGAGAATGCATGAACTGTTGGGGCTATAAATTTTCTTTGATATTAAGAATT	AATTCTAAAAGTGTGTCCAAATGATTTCCAGTATATGATTCTGAGAATGCATGAACTGTTGGGGCTATAAATTTTCTTTGATATTAAGAATT	AATTCTAAAAGTGTGTCCAAATGATTTCCAGTATATGATTCTGAGAATGCATGAACTGTTGGGGGCTATAAATTTTCTTTGATATTAAGAATT	-	-	AATTCTAAAAGTGTGTCCAAATGATTTCCAGTATATGATTCTGAGAATGCATGAACTGTTGGGGGCTATAAATTTTCTTTGATATTAAGAATT
SLG-1	iDAFWA279	61.106	34	AATTCAGTTTTGTTGTCAAAGAATTATAAAAAAATATATACACATTACATAACCGAGATAAACAATAAGAATAAATCTATCTCAAACAAATG-AATTCAGTTTTGTTGTCAAAGAATTATAAAAAAAATATATACACATTACATAACCGAGATAAACAATAAGAATAAATCTATCTCAAACAAAT	scaffold61854:3340-A-d1	AATTCAGTTTTGTTGTCAAAGAATTATAAAAAAAATATATACACATTACATAACCGAGATAAACAATAAGAATAAATCTATCTCAAACAAAT	AATTCAGTTTTGTTGTCAAAGAATTATAAAAAAATATATACACATTACATAACCGAGATAAACAATAAGAATAAATCTATCTCAAACAAATG	AATTCAGTTTTGTTGTCAAAGAATTATAAAAAAATATATACACATTACATAACCGAGATAAACAATAAGAATAAATCTATCTCAAACAAATG	-	AATTCAGTTTTGTTGTCAAAGAATTATAAAAAAATATATACACATTACATAACCGAGATAAACAATAAGAATAAATCTATCTCAAACAAATG	AATTCAGTTTTGTTGTCAAAGAATTATAAAAAAATATATACACATTACATAACCGAGATAAACAATAAGAATAAATCTATCTCAAACAAATG	AATTCAGTTTTGTTGTCAAAGAATTATAAAAAAAATATATACACATTACATAACCGAGATAAACAATAAGAATAAATCTATCTCAAACAAATG	AATTCAGTTTTGTTGTCAAAGAATTATAAAAAAAATATATACACATTACATAACCGAGATAAACAATAAGAATAAATCTATCTCAAACAAATG	AATTCAGTTTTGTTGTCAAAGAATTATAAAAAAAATATATACACATTACATAACCGAGATAAACAATAAGAATAAATCTATCTCAAACAAATG	AATTCAGTTTTGTTGTCAAAGAATTATAAAAAAAATATATACACATTACATAACCGAGATAAACAATAAGAATAAATCTATCTCAAACAAATG
SLG-1	DAFWA3383	61.106	65	AATTCTATATTGGTGACTTAAATAAGAAGTTGAAATTTTTAAAATCTTCAATAAAATCGCAAAC[A/C]AAAAATATATATTAAATATAAGGTGAG	scaffold8613:7414	C	A	A	C	C	A	C	C	C	C
SLG-1	DAFWA7824	61.106	90	AATTCACATATTGCCTGAAAATTTGATAGTTAAACTCAAGTTACACTGAGTATGAAAGGAAAGTGTGCAATTTTTAATTTCATGGACCC[A/G]AA	scaffold21636:13985	G	A	-	G	A	A	G	G	G	G
SLG-1	DAFWA4664	61.106	64	AATTCAAGGCATAAGAAAAATGAACCTGAAAAGTGAAAGATACATGGATGAATCAGTAAACAT[G/A]CACAGTATCAGATGAACATGGATGTTGG	scaffold96514:7840	A	G	G	A	A	G	A	A	A	A
SLG-1	DAFWA2770	61.106	57	AATTCATAGCTTCAAAACTCACAATGTAGAGATTGCTTACATCCATCATAGGATAA[C/T]TGTTTTGAACAACCTTCAAGTGTATACAGTAAAAC	scaffold90507:6904	T	C	C	T	T	C	T	T	T	T
SLG-1	DAFWA5465	61.106	53	AATTCTTCTGAAACTTATAACATTCAGTCCCAGTTCAAGAAATTGGGCAGGA[G/A]AAGGTTAAATTAAGTTGCAGCATGAAAAAGAGTAATCTA	scaffold96514:27468	A	G	G	A	A	G	A	A	A	A
SLG-1	DAFWA7260	61.106	74	AATTCATCTATGCTATTCAGAAAAATATTACGGTATCTTTGTTGTGTTTCAATTTGGATTGATAGAGTGTTAT[C/A]TATGATATACTTAGTTTC	scaffold14396:3035	A	C	C	A	C	C	A	A	A	A
SLG-1	DAFWA8429	61.106	32	AATTCAAATGCTTCTACTGGGGCACCGCTAC[C/T]GCCAAGTCATAGAAAAAGGAAACATAGCAGTACTACTAGCTCTCTTCAGGAGCATGATGA	scaffold96514:8147	T	C	C	T	T	C	T	T	T	T
SLG-1	DAFWA1162	61.106	45	AATTCTATGAGTTTGTTTGTTTTTCTATGTTTGATTTGATTGGG[T/C]AAGGGTCTTCATTCCATTTTGGATTTTTATGTGATATTTTTATATTT	scaffold45121:12976	C	T	T	C	T	T	C	C	C	C
SLG-1	DAFWA3003	61.106	49	AATTCATCAATGTGCACTCTTTCATTGTCCTATATGTATTATTCAGTG[T/C]CTATAAACATGATGTTTAAAGGCCACTGGATTGTCAACTCGAT	scaffold20851:528	C	T	T	C	T	T	C	C	C	C
SLG-1	DAFWA5707	61.106	54	AATTCAAACCATTCACTGTTCCGCCACTCTTCTCGATGTTGCTCAAATCAGCA[C/G]AAGCATTGTTGACAATTTCCTGGGCGAGGCATGAAGCC	scaffold96514:8066	G	C	C	G	G	C	G	G	G	G
SLG-1	DAFWA5255	61.106	91	AATTCAGTTGTTTCCCTTTCCCAGCTGTTTAACTAAGCTAGATCTAATTAAGCATACATAATGGCTTTTACTTATTAATGGTCTTGAACA[G/A]G	scaffold96514:7990	A	G	G	A	A	G	A	A	A	A
SLG-1	iDAFWA229	61.106	74	AATTCTACCCCTCATTCAGTTACCTCGACCAAAAAACTAACCAAAACTATTGTGAGAATTGAGATACTATTATTCTCTTGAGTAAACTGAAC-AATTCTACCCCTCATTCAGTTACCTCGACCAAAAAACTAACCAAAACTATTGTGAGAATTGAGATACTATTATTTCTCTTGAGTAAACTGAA	scaffold96514:25776-T-d1	AATTCTACCCCTCATTCAGTTACCTCGACCAAAAAACTAACCAAAACTATTGTGAGAATTGAGATACTATTATTTCTCTTGAGTAAACTGAA	AATTCTACCCCTCATTCAGTTACCTCGACCAAAAAACTAACCAAAACTATTGTGAGAATTGAGATACTATTATTCTCTTGAGTAAACTGAAC	AATTCTACCCCTCATTCAGTTACCTCGACCAAAAAACTAACCAAAACTATTGTGAGAATTGAGATACTATTATTCTCTTGAGTAAACTGAAC	AATTCTACCCCTCATTCAGTTACCTCGACCAAAAAACTAACCAAAACTATTGTGAGAATTGAGATACTATTATTTCTCTTGAGTAAACTGAAC	-	AATTCTACCCCTCATTCAGTTACCTCGACCAAAAAACTAACCAAAACTATTGTGAGAATTGAGATACTATTATTCTCTTGAGTAAACTGAAC	AATTCTACCCCTCATTCAGTTACCTCGACCAAAAAACTAACCAAAACTATTGTGAGAATTGAGATACTATTATTTCTCTTGAGTAAACTGAAC	AATTCTACCCCTCATTCAGTTACCTCGACCAAAAAACTAACCAAAACTATTGTGAGAATTGAGATACTATTATTTCTCTTGAGTAAACTGAAC	AATTCTACCCCTCATTCAGTTACCTCGACCAAAAAACTAACCAAAACTATTGTGAGAATTGAGATACTATTATTTCTCTTGAGTAAACTGAAC	AATTCTACCCCTCATTCAGTTACCTCGACCAAAAAACTAACCAAAACTATTGTGAGAATTGAGATACTATTATTTCTCTTGAGTAAACTGAAC
SLG-1	DAFWA4128	61.106	40	AATTCTCTTCCTTCTCTCTTCTTCTTTCTTCTTCACCAC[C/A]ACATCACCCTTCTCTCTCTCTCACATAACCTCTTTCCTCTTCAAAACTTTAA	scaffold45121:13393	A	C	-	A	C	C	-	A	A	A
SLG-1	iDAFWA843	61.106	49	AATTCTTTAAATCACTATTGGGTTGATAGTTTTCACTGCCCTTTTTTTTTGTAACAAATATCTTCTCCATTAACAGTGTAGTTTGTTTTTAA-AATTCTTTAAATCACTATTGGGTTGATAGTTTTCACTGCCCTTTTTTTTGTAACAAATATCTTCTCCATTAATAGTGTAGTTTATTTTTAAT	scaffold21636:14119-T-i1	AATTCTTTAAATCACTATTGGGTTGATAGTTTTCACTGCCCTTTTTTTTGTAACAAATATCTTCTCCATTAATAGTGTAGTTTATTTTTAAT	AATTCTTTAAATCACTATTGGGTTGATAGTTTTCACTGCCCTTTTTTTTTGTAACAAATATCTTCTCCATTAACAGTGTAGTTTGTTTTTAA	-	AATTCTTTAAATCACTATTGGGTTGATAGTTTTCACTGCCCTTTTTTTT-GTAACAAATATCTTCTCCATTAATAGTGTAGTTTATTTTTAA	AATTCTTTAAATCACTATTGGGTTGATAGTTTTCACTGCCCTTTTTTTTTTGTAACAAATATCTTCTCCATTAACAGTGTAGTTTGTTTTTAA	-	AATTCTTTAAATCACTATTGGGTTGATAGTTTTCACTGCCCTTTTTTTT-GTAACAAATATCTTCTCCATTAATAGTGTAGTTTATTTTTAA	AATTCTTTAAATCACTATTGGGTTGATAGTTTTCACTGCCCTTTTTTTT-GTAACAAATATCTTCTCCATTAATAGTGTAGTTTATTTTTAA	AATTCTTTAAATCACTATTGGGTTGATAGTTTTCACTGCCCTTTTTTTT-GTAACAAATATCTTCTCCATTAATAGTGTAGTTTATTTTTAA	AATTCTTTAAATCACTATTGGGTTGATAGTTTTCACTGCCCTTTTTTTT-GTAACAAATATCTTCTCCATTAATAGTGTAGTTTATTTTTAA
SLG-1	DAFWA5926	61.305	32	AATTCTCAAATACACCCTTAGTATAAACAAG[C/T]GGACTACTGAGTAGTGAGTACTGACCTTGTGATGATATATTTATCTATCTATCTAATCTT	scaffold90507:5633	T	C	-	T	T	C	T	T	T	T
SLG-1	DAFWA7641	63.072	27	AATTCCAAGATCAAGGACCTCACATT[A/G]AAAGATCATATGAAAAATGTTTTGAAACCCGACCCAGAATTGGCATCGTTTGTGAGAAAAGAATG	scaffold78021:10117	G	A	-	G	A	A	G	G	G	G
SLG-1	DAFWA8380	63.286	40	AATTCATAATTAATAATGACCAAAATATGATGAACATTA[C/T]TATCTACCTTTTCACCTTGCCCTGCATCAAAATTCAAGACCTGGTTTCATCC	scaffold72450:5292	T	C	C	T	C	C	T	T	T	T
SLG-1	DAFWA2473	63.286	53	AATTCAAAGCTTTTTCTGATAGCTCTGAGCTTGTCCATTTGAACACTACAGG[C/T]CAGCCTTTCACATGGTCTAATAGGAGAAGTTTGGCTCTC	scaffold3184:6055	T	C	C	T	-	G	T	T	T	-
SLG-1	DAFWA8007	63.286	25	AATTCAAAGTTTTTAATAGCTTGG[A/T]AATACCAAATTGTAGGTAAATTAATGGGGAGTGAGTCAGCAGCAAAAGATAGCTGTTTAAGTGCAAG	scaffold71682:12706	T	A	A	T	T	A	T	T	T	T
SLG-1	DAFWA6337	63.286	86	AATTCGATTAGGCTCAAATTCACTCAATCTTAACTAGAAAAAGTATTCAATTATATTCACAATTTGTCCACTATCGACAAATATT[C/A]TTTTAC	scaffold65591:3767	A	C	C	A	C	C	A	A	-	A
SLG-1	DAFWA3962	63.286	33	AATTCATGACAGGTTAGTTCATGTTAACTTGT[G/A]GGGAAATGGGTTACCCAAGTTTTTCTATGAAGAAAATTACCCTCACGAGAATGGATCCT	scaffold39443:3657	A	G	G	A	A	G	A	A	A	A
SLG-1	DAFWA8529	63.286	77	AATTCAGCCCAAGCATGAGAAGAAGAAAGCATTTTCCATGTCAGCTAAAGCAAGGCAACATGGTTTAATCTTTTGA[T/C]AGACCTTAATCCCAA	scaffold27624:1404	C	T	T	-	T	T	C	-	C	C
SLG-1	DAFWA3547	63.286	29	AATTCAACATGCGCTGAGCTTTGACCCA[T/C]CAATCTGGATGAGGAAGGGGTCAACATTCTTTCTGAACTCTGTTCATCACCTGGTGCCAATAT	scaffold91216:19568	C	T	T	C	T	T	C	C	C	-
SLG-1	DAFWA1784	63.286	25	AATTCATAAACCTAATAGCTTAGT[A/C]TTTTAGATTAATATGTGACGAGTTAGGTCTACTTATTATAGTGGCTCTTTTTATTCTTTGGCTTATA	scaffold98765:2911	C	A	A	C	A	-	C	C	C	C
SLG-1	DAFWA3604	63.286	63	AATTCTATGTAGTTTTCATTTTTTTTGTCTGAGATTTTGCTCATTTCCTTTTAGCTGCAATA[A/G]TGATTATTTTGGTAAGTGATAGTCAAGCT	scaffold72450:5194	G	A	A	G	A	A	G	G	G	G
SLG-1	DAFWA1030	63.286	66	AATTCTAACATTAACATTAACATGTTTCTAAGTTCTAATGGACTTGTCTGCATTTTTTAACCAGA[T/A]ACTGAACAAATGTCTTCACAATTTTT	scaffold59572:2704	A	T	T	A	A	T	A	A	A	A
SLG-1	DAFWA6967	64.004	11	AATTCATCTT[A/C]TTTTATTTGTTTGTACATCCAGCTATGTAAATTAATCTTGCAAGCACAGGAAATCTATAGTGAAATCTGGATTTTTGAGAA	C28721920:2227	C	A	-	C	-	A	C	C	C	C
SLG-1	DAFWA533	64.004	23	AATTCCAGAAAGACTGAGTGAA[G/C]ACAATTTTATTCTCAATCAATTATACCACTAAGGTTTTATTCACATGACAAAATTACATAAAAGACGAC	scaffold58181:30715	C	G	G	C	C	G	C	C	C	C
SLG-1	DAFWA6068	64.004	31	AATTCCAACTTTTAGCTATTGCTATTACTA[G/T]TATGACATAAAGCAGACACACCCTGGACATGAACATAACAAACAGATTGATATTTGGCCAT	C28721920:2264	T	G	G	T	T	G	T	T	T	T
SLG-1	iDAFWA395	64.721	16	AATTCTTATAAAAAAACGTTTTTCATTAATTTCTGAAATTAAAAGTGAAATCCATAATTAAAAATTCAAGCGAAATTGTTAGTATATAAATA-AATTCTTATAAAAAAAACGTTTTTCATTAATTTCTGAAATTAAAAGTGAAATCCATAATTAAAAATTCAAGCGAAATTGTTAGTATATAAAT	scaffold23649:6134-A-d1	AATTCTTATAAAAAAAACGTTTTTCATTAATTTCTGAAATTAAAAGTGAAATCCATAATTAAAAATTCAAGCGAAATTGTTAGTATATAAAT	AATTCTTATAAAAAAACGTTTTTCATTAATTTCTGAAATTAAAAGTGAAATCCATAATTAAAAATTCAAGCGAAATTGTTAGTATATAAATA	AATTCTTATAAAAAAACGTTTTTCATTAATTTCTGAAATTAAAAGTGAAATCCATAATTAAAAATTCAAGCGAAATTGTTAGTATATAAATA	-	AATTCTTATAAAAAAACGTTTTTCATTAATTTCTGAAATTAAAAGTGAAATCCATAATTAAAATTTCAAGCGAAATTGTTAGTATATAAATA/AATTCTTATAAAAAAACGTTTTTTGTTAATTTTTGAAATTAAAAGTGAAACTGATAATTAAAAATTCAAGCG--------AGTATATAAATA	AATTCTTATAAAAAAACGTTTTTCATTAATTTCTGAAATTAAAAGTGAAATCCATAATTAAAAATTCAAGCGAAATTGTTAGTATATAAATA	AATTCTTATAAAAAAAACGTTTTTCATTAATTTCTGAAATTAAAAGTGAAATCCATAATTAAAAATTCAAGCGAAATTGTTAGTATATAAATA	AATTCTTATAAAAAAAACGTTTTTCATTAATTTCTGAAATTAAAAGTGAAATCCATAATTAAAAATTCAAGCGAAATTGTTAGTATATAAATA	-	AATTCTTATAAAAAAAACGTTTTTCATTAATTTCTGAAATTAAAAGTGAAATCCATAATTAAAAATTCAAGCGAAATTGTTAGTATATAAATA
SLG-1	DAFWA5713	64.764	71	AATTCATGGTTGATGAATGTGGGAGGAACTCAAAGTAAGCCATGTTTGGCATGATAGTGTAAGAAACCTC[A/G]GAGGGTGTGCACATTGGGTTA	scaffold78021:9853	G	A	A	G	A	A	G	G	G	-
SLG-1	DAFWA182	66.156	71	AATTCCACTGAAGCTAATCATTAACGAGTCGAATTGATTTGAATCAAGATAAATTCAACTAGTTTCCACC[T/C]ATATTGTCGACTATATGAAGG	scaffold91216:24421	C	T	T	C	-	T	C	C	C	C
SLG-1	DAFWA3160	66.199	63	AATTCTTGAATCATCACTTTAAAGGCTTAAAATACATTTTCACAAACTTTTGATTTTATTAT[G/A]ACTGAAAAATAATTGCTTAATCTCAATAG	scaffold51274:6527	A	G	G	A	G	G	A	A	A	A
SLG-1	DAFWA2121	67.218	69	AATTCACCATCGCCGACTAGAAGTCACTAATTAGTGGTTGACACAAGTAAATGTGTCCCCCTATACCT[G/A]CTAAACAATGTTGCCACTGCACT	scaffold42752:9264	A	G	G	A	G	G	A	A	A	A
SLG-1	DAFWA3020	67.582	63	AATTCGTGAATCCAATGCCGAAACCAAGCAAGAGTCTGCCAACAATAAGCATCCACATGGCT[G/A]TTGCTAAGCCATTGACCAATGCACCAAAC	scaffold81024:5495	A	G	-	A	A	G	A	A	A	-
SLG-1	iDAFWA31	67.889	37	AATTCCAAAAAGAACACAACTTTAAGAAATAAAAAAAAGAGAGAGAGAGAAACAAAAATTGGAGATCGAGAAAATGAATAAATAAAAGAGAA-AATTCCAAAAAGAACACAACTTTAAGAAATAAAAAAAGAGAGAGAGAGAAACAAAAATTGGAGATCGAGAAAATGAATAAATAAAAGAGAAA	scaffold33270:4622-A-i1	AATTCCAAAAAGAACACAACTTTAAGAAATAAAAAAAGAGAGAGAGAGAAACAAAAATTGGAGATCGAGAAAATGAATAAATAAAAGAGAAA	AATTCCAAAAAGAACACAACTTTAAGAAATAAAAAAAAGAGAGAGAGAGAAACAAAAATTGGAGATCGAGAAAATGAATAAATAAAAGAGAA	AATTCCAAAAAGAACACAACTTTAAGAAATAAAAAAAAGAGAGAGAGAGAAACAAAAATTGGAGATCGAGAAAATGAATAAATAAAAGAGAA	AATTCCAAAAAGAACACAACTTTAAGAAATAAAAAAA-GAGAGAGAGAGAAACAAAAATTGGAGATCGAGAAAATGAATAAATAAAAGAGAA	AATTCCAAAAAGAACACAACTTTAAGAAATAAAAAAA----AGAGAGAGAAACAAAAATTGGAGATCGAGAAAATGAATAAATAAAAGAGAA	-	AATTCCAAAAAGAACACAACTTTAAGAAATAAAAAAA-GAGAGAGAGAGAAACAAAAATTGGAGATCGAGAAAATGAATAAATAAAAGAGAA	AATTCCAAAAAGAACACAACTTTAAGAAATAAAAAAA-GAGAGAGAGAGAAACAAAAATTGGAGATCGAGAAAATGAATAAATAAAAGAGAA	AATTCCAAAAAGAACACAACTTTAAGAAATAAAAAAA-GAGAGAGAGAGAAACAAAAATTGGAGATCGAGAAAATGAATAAATAAAAGAGAA	AATTCCAAAAAGAACACAACTTTAAGAAATAAAAAAA-GAGAGAGAGAGAAACAAAAATTGGAGATCGAGAAAATGAATAAATAAAAGAGAA
SLG-1	DAFWA4485	70.51	49	AATTCATGTTTATTGACAAATATTGAGTTATAAGTCATTCTTTATCAT[G/A]TTATGGAAGAATCCTCATTATAATTCTGCTTATTTCTACTCAT	scaffold75533:633	A	G	G	A	G	-	A	A	A	A
SLG-1	DAFWA2058	74.131	89	AATTCATAAGAGTAGGGCTCCCCATAAATTTGTACCCACACTTTAGAAGTGTGTAGGATTCTATATGGTTAAATTTCATTAGATTTAA[G/A]ATC	scaffold1948:13486	A	G	G	A	-	G	A	A	A	A
SLG-1	DAFWA5023	74.994	61	AATTCATGGATTATATGAGTATCAAGTTTCACATGATTCAGGTTTTTCTTTTAAATTTCT[A/C]AATATAGCATTGAACTATTAAGTATACCATT	scaffold78331:14134	C	A	A	C	A	A	C	C	C	C
SLG-1	DAFWA4955	74.994	51	AATTCTTGTTTCCTTAAATTATGAATTTGAAGAACTGTAATGCAATCTTT[G/T]ATATGATTTGATTGAGCAATACAATTTATTTGTATTGTTGA	scaffold9296:39656	T	G	G	-	G	G	-	T	T	T
SLG-1	DAFWA6927	74.994	42	AATTCATTGTTTACATTTTTTTTACAAGAAGGACCGTAGTA[T/G]TCTAGCTAGCTAGCAATCAACTGGTGTGGGAATTTAATTTTTATTATGGA	scaffold84373:16353	G	T	T	G	G	T	G	G	G	G
SLG-1	DAFWA540	74.994	22	AATTCAGTCATTACAAATATT[C/T]GGTTAAAAACTAACTTGCAGGTGCTAAGGGAGGAAGCACTACAGCAACTCCATCATCCGATCGTAGCGGA	scaffold9296:39724	T	C	C	-	C	C	-	T	T	T
SLG-1	DAFWA8098	74.994	53	AATTCTGCTGTATTTGGAATCCACCCAAAACTGTTTATTTGCTTTCAGACAC[A/G]ATGTAGAGGTAAGTTTAACCCAGCTTGTTTATTTCTTGA	scaffold95184:10143	G	A	A	G	A	A	G	G	G	G
SLG-1	DAFWA4964	74.994	83	AATTCAATGTTATACTCAGTAATTATGTCTGGATTCACTTGACTTGTTTACTTAGTGCTGATTTGCGCAAAAACATTGAAAA[C/T]TTAGAGAAG	scaffold78331:13995	T	C	C	T	C	C	T	T	T	T
SLG-1	DAFWA2362	74.994	85	AATTCTGCATATCATTTTTTGGGTAATGCGTGCATATTGTATATTTTATTGTAAATTTGTATAACGTATTCAATTTGATCAACT[A/G]AAGATTG	scaffold69981:1259	G	A	A	G	G	A	G	G	G	G
SLG-1	DAFWA7957	74.994	71	AATTCTAGTCTTTTGGTTGCAATTGTAAAGCAGTGATGCAATGCAAGTATGTGAAACATGATAGAGATTG[A/G]TAATTTATCCAATATGAGATT	scaffold78331:12238	G	A	A	G	A	A	G	G	G	G
SLG-1	DAFWA3057	74.994	47	AATTCATTAGAAGATATGAAACTTTGATATGATTTTACTAAAATAA[T/A]CATATTTAATACACATTTAAAACTAAACTAAAAGGAAATTGATAG	scaffold19063:6432	A	T	-	A	T	T	A	A	A	A
SLG-1	iDAFWA87	77.201	73	AATTCATTATTTTTTTCTTGTTTCAAACTAAAATCGGGTATTTGTGAGTTGAATTTTAAAGAGGAAGAAAAAAATGGAAGATTTATTAGTTA-AATTCATTATTTTTTTCTTGTTTCAAACTAAAATCGGGTATTTGTGAGTTGAATTTTAAAGAGGAAGAAAAAATGGAAGATTTATTAGTTAT	scaffold9921:3723-A-i1	AATTCATTATTTTTTTCTTGTTTCAAACTAAAATCGGGTATTTGTGAGTTGAATTTTAAAGAGGAAGAAAAAATGGAAGATTTATTAGTTAT	AATTCATTATTTTTTTCTTGTTTCAAACTAAAATCGGGTATTTGTGAGTTGAATTTTAAAGAGGAAGAAAAAAATGGAAGATTTATTAGTTA	AATTCATTATTTTTTTCTTGTTTCAAACTAAAATCGGGTATTTGTGAGTTGAATTTTAAAGAGGAAGAAAAAAATGGAAGATTTATTAGTTA	AATTCATTATTTTTTTCTTGTTTCAAACTAAAATCGGGTATTTGTGAGTTGAATTTTAAAGAGGAAGAAAAAA-TGGAAGATTTATTAGTTA	AATTCATTATTTTTTTCTTGTTTCAAATTAAAATTGGGTATTTGTGAGTTGAATTTTAAAGAGGAAGAAAAAAATGGAAGACTTATTAGTTA	AATTCATTATTTTTTTCTTGTTTCAAACTAAAATCGGGTATTTGTGAGTTGAATTTTAAAGAGGAAGAAAAAAATGGAAGATTTATTAGTTA	AATTCATTATTTTTTTCTTGTTTCAAACTAAAATCGGGTATTTGTGAGTTGAATTTTAAAGAGGAAGAAAAAA-TGGAAGATTTATTAGTTA	AATTCATTATTTTTTTCTTGTTTCAAACTAAAATCGGGTATTTGTGAGTTGAATTTTAAAGAGGAAGAAAAAA-TGGAAGATTTATTAGTTA	AATTCATTATTTTTTTCTTGTTTCAAACTAAAATCGGGTATTTGTGAGTTGAATTTTAAAGAGGAAGAAAAAA-TGGAAGATTTATTAGTTA	AATTCATTATTTTTTTCTTGTTTCAAACTAAAATCGGGTATTTGTGAGTTGAATTTTAAAGAGGAAGAAAAAA-TGGAAGATTTATTAGTTA
SLG-1	DAFWA4917	77.201	65	AATTCCATACTCAGCATTTAAGACTTCAATATTCATAAAATTGGAAGTAAATAAAGTAATAGAA[C/G]GATCAAATGGAGGGTCATATGTAGGGA	scaffold93517:2913	G	C	C	G	G	C	G	G	G	G
SLG-1	DAFWA4261	77.201	78	AATTCTTAATGAAATGGTTAGAGGAACTCTAGGGAACACTAAATGCCTATATTTTCATTCTTGCTGAGTAGGTTGTA[C/G]AAAATATTACTTCT	scaffold13872:3568	G	C	C	G	C	C	G	G	-	G
SLG-1	DAFWA6652	78.636	78	AATTCTCTAGTGTAAGTGCTGTGTGTAAATATATTTTTGTTCTGTGATAAATGTAATGTATGATTGCTTTAGTAGCT[C/T]GGTGTCCTATGAGC	scaffold93517:1870	T	C	C	T	-	C	T	T	T	T
SLG-1	DAFWA6282	78.636	62	AATTCAACTAATATTCATTGTATTTCTAGCTTTCAAGTTATAAAAAACGTAAGCAAATGGA[G/A]AAGGGTGATTATGAGAAGTGGAAATCTTCT	scaffold93517:3035	A	G	G	A	G	G	A	A	A	A
SLG-1	DAFWA2659	78.636	68	AATTCCGTTGTGCCTTTTCTCTGTTGACAGGCCCCTGAGGATTCCGATAGGATAAAGATTTCACGTC[A/C]AAATCCAGTTTCCTAGGAAAACCC	scaffold23017:10166	C	A	A	C	A	A	C	-	C	C
SLG-1	DAFWA7047	78.636	78	AATTCAGAATACAACAACAATAATCAAAGCACTTTCTTACTAGGTAGAGTCAGTTACATGGATCAAATAATACCACC[G/A]TGTACTATAAAAAC	scaffold95136:6347	A	G	G	A	-	G	A	A	A	-
SLG-1	DAFWA334	79.35	87	AATTCTCCATGATTTATATTTGAATAATGAAACATGTGTAGTCATGGGAGCACATCTATCCCAAAATGTATATTAATCTATATATT[C/T]ATTAT	scaffold73537:19	T	C	C	T	T	C	T	T	T	-
SLG-1	DAFWA4594	82.33	26	AATTCCCAACCACTAAAACAAAATG[A/C]AAAAAAAAACTTCATAATTAAAGTGAGAAAACTAAGAGCATGTATATACATCACATGGATCAGTAA	scaffold22967:17763	C	A	A	-	-	A	C	C	C	C
SLG-1	DAFWA3801	82.33	57	AATTCTCATCATTTGATCAAAACCTTGCTAATATTCAAAGTAAGTTCCTAATTCCC[A/C]TCTATAGACCATTAAATGTAATTTACATTTATGCA	scaffold91525:19545	C	A	A	C	-	A	C	C	C	C
SLG-1	DAFWA4125	82.33	15	AATTCGATATTGGA[C/T]GATTTAGGAAGAGTGTTTGTGGATTTTTCTTAGTTTGGAATGGGGTATGAGGTTTTCTAATATCTGATTAATCCATG	scaffold22967:17727	T	C	C	-	-	C	T	T	T	T
SLG-1	DAFWA6470	83.043	15	AATTCATACAATTC[A/G]GTGCATCTAGAGGCAATCAGGTGAGTTACCTAGAACTAACAGCTAATTAGGAAAGCTTTTGAAGCTTAATTGTAATT	scaffold89594:1813	G	A	A	G	G	A	G	G	G	G
SLG-1	DAFWA4929	83.043	65	AATTCATCTTCTCCAACTTGAAGAACTGAAACTGGACTATGTTGTTCATATTCTAGGCAAGTTA[A/G]ATCTTCCTGTTAAGATTTACATACTTA	scaffold91525:19662	G	A	A	G	A	A	G	G	G	G
SLG-1	DAFWA7878	83.043	59	AATTCAGTTCCTTTTGTTTATCAGCAAATAGTGATTCTAGATATTCAGCATCCTGCAT[A/G]AAGATGTTGAAACATCAGGCCATCCTGTCAAGA	scaffold39498:22105	G	A	A	G	G	A	G	G	G	G
SLG-1	DAFWA4464	83.043	91	AATTCATTACACTATGAATAATGAATTAATACTTTTCGGAGTGTGTAACTGTCCATTCTAACAAGTGTCGTTCTCAAGAATTGAATTATT[A/C]A	scaffold15885:5960	C	A	A	C	-	-	C	C	C	C
SLG-1	DAFWA3001	83.043	11	AATTCTCCAT[T/C]CCCACTTTAGTAACCATTCAACAACAACCATTCACACTTCATCTTCAAAAACATTTTAATCACTTCTCTTTGCACATTAAC	scaffold39498:12940	C	T	T	C	C	-	C	C	C	C
SLG-1	DAFWA593	83.043	86	AATTCTTGAGAAAATTGACAAAAATAAAAATTAGGATTTGAAAGAGCAGATGATACTAGCTCTTGCTTTCTTGGATTTGTTCTGG[T/G]GGTGGG	scaffold39498:18861	G	T	T	G	-	T	G	G	G	G
SLG-1	DAFWA380	83.761	9	AATTCATC[T/C]TTTTTTAATAAAGGTGAATTTGGATCTTTCTCCTACCCTGGCTTAAGATATTTCACGTGTTTGTGCCTATGTTGGACCACTAA	scaffold36413:268	C	T	T	C	-	T	C	C	-	C
SLG-1	DAFWA6578	84.478	33	AATTCTAAGATACATTATATTGTAATGTTAGA[T/C]TAATTATGCTAATGAACATTATACTTGTTGTTCTAATGGGAAGTATGTTCATTTTCATT	scaffold93235:11155	C	T	T	C	T	T	C	C	-	C
SLG-1	DAFWA1236	84.478	80	AATTCCCTTGCATTATAATAAAGAATTAATTCATTTTAAAATAAATGATTGTTCCTCTTACACTAATCGAATCATTAAT[C/T]TAAATTTTAATA	scaffold93248:265	T	C	C	T	-	C	T	T	-	T
SLG-1	DAFWA7619	84.478	58	AATTCAATACAAAAACCTCAAGACTTAGATCAATATTTGCAGAGTTGAATGCCTTTT[G/C]TGAACACCCTTGGTACATTTGAAAGACAACTTTG	scaffold81927:14977	C	G	G	C	G	G	C	C	C	C
SLG-1	DAFWA5405	84.478	15	AATTCAAACATTTT[G/A]TTATTTTTAAAAATAATAATTTGATACGTGTGTGGCTAAGATACTAATAAACGTGGTTATATGAGAAAATGATCACT	scaffold96719:840	A	G	G	A	G	G	A	A	A	A
SLG-1	DAFWA1781	84.478	39	AATTCTGCATATTCCCGTTGGAATTACACATAATTGAG[T/C]ATATTTATCCCAAAGTGTTTGATCATAATAGAAGCAAGTTACATCCCTGAAAG	scaffold81927:20581	C	T	T	C	-	-	C	C	C	C
SLG-1	DAFWA1995	84.478	20	AATTCCATGCCCCACCACT[C/T]TCAAGAATAACAAAGCCTCCTCAGAAGCATTTTCCACTTCAGCTTCTTTCGAAGATTTCTCTGTTTCAGCAT	scaffold81927:18739	T	C	C	T	T	C	T	T	T	T
SLG-1	DAFWA3783	84.478	73	AATTCCAAATTTCCAATTACATAAACTTACATATGTTATAGCTGTCAAACAAGATATATTTCAAACATACTT[C/A]TTACATTTATTTATTTAAT	scaffold45471:17525	A	C	C	A	A	C	-	A	A	A
SLG-1	DAFWA5652	84.742	54	AATTCACCAAGAATGGTCACCATCTCTGCGTCGATCCAGTCCTCCTAGGAGGC[A/G]CTCCCCCAAAAAAGTCAACATGAACGTCCTCCAAACAA	scaffold36413:24019	G	A	A	-	G	A	G	G	-	G
SLG-1	iDAFWA754	85.191	45	AATTCTATATAGAGAGGAAATAAATAAATAAAAGAAAAGGAAAAACATGTGATATTTTTTACCCTTTTAATTTTAAATATAATAAGATAATA-AATTCTATATAGAGAGGAAATAAATAAATAAAAGGAAAGGAAAAAACATGTGATATTTTTTACCCTTTTAATTTTAAATATAATAAAATAAT	scaffold45471:12602-A-d1	AATTCTATATAGAGAGGAAATAAATAAATAAAAGGAAAGGAAAAAACATGTGATATTTTTTACCCTTTTAATTTTAAATATAATAAAATAAT	AATTCTATATAGAGAGGAAATAAATAAATAAAAGAAAAGGAAAAACATGTGATATTTTTTACCCTTTTAATTTTAAATATAATAAGATAATA	AATTCTATATAGAGAGGAAATAAATAAATAAAAGAAAAGGAAAAACATGTGATATTTTTTACCCTTTTAATTTTAAATATAATAAGATAATA	AATTCTATATAGAGAGGAAATAAATAAATAAAAGGAAAGGAAAAAACATGTGATATTTTTTACCCTTTTAATTTTAAATATAATAAAATAATA	AATTCTATATAGAGAGGAAATAAATAAATAAAAGAAAAGGAAAAACTTGTGATATTTTTTACCCTTTTAATTTTAAATATAATAAGATAATA	AATTCTATATAGAGAGGAAATAAATAAATAAAAGAAAAGGAAAAACATGTGATATTTTTTACCCTTTTAATTTTAAATATAATAAGATAATA	AATTCTATATAGAGAGGAAATAAATAAATAAAAGGAAAGGAAAAAACATGTGATATTTTTTACCCTTTTAATTTTAAATATAATAAAATAATA	AATTCTATATAGAGAGGAAATAAATAAATAAAAGGAAAGGAAAAAACATGTGATATTTTTTACCCTTTTAATTTTAAATATAATAAAATAATA	AATTCTATATAGAGAGGAAATAAATAAATAAAAGGAAAGGAAAAAACATGTGATATTTTTTACCCTTTTAATTTTAAATATAATAAAATAATA	AATTCTATATAGAGAGGAAATAAATAAATAAAAGGAAAGGAAAAAACATGTGATATTTTTTACCCTTTTAATTTTAAATATAATAAAATAATA
SLG-1	iDAFWA182	87.344	67	AATTCAAACTTTTGGAAATATGCTTTCATAACTTCCTCACTTTCATAGTGGCTCATTAATATCTAAAACAATTAATTTTTAAATACTTATTG-AATTCAAACTTTTGGAAATATGCTTTCATAACTTCCTCACTTTCATAGTGGCTCATTAATATCTAAACAATTAATTTTTAAATACTTATTGT	scaffold74635:1135-A-i1	AATTCAAACTTTTGGAAATATGCTTTCATAACTTCCTCACTTTCATAGTGGCTCATTAATATCTAAACAATTAATTTTTAAATACTTATTGT	AATTCAAACTTTTGGAAATATGCTTTCATAACTTCCTCACTTTCATAGTGGCTCATTAATATCTAAAACAATTAATTTTTAAATACTTATTG	AATTCAAACTTTTGGAAATATGCTTTCATAACTTCCTCACTTTCATAGTGGCTCATTAATATCTAAAACAATTAATTTTTAAATACTTATTG	AATTCAAACTTTTGGAAATATGCTTTCATAACTTCCTCACTTTCATAGTGGCTCATTAATATCTAAA-CAATTAATTTTTAAATACTTATTG	-	AATTCAAACTTTTGGAAATATGCTTTCATAACTTCCTCACTTTCATAGTGGCTCATTAATATCTAAAACAATTAATTTTTAAATACTTATTG	AATTCAAACTTTTGGAAATATGCTTTCATAACTTCCTCACTTTCATAGTGGCTCATTAATATCTAAAACAATTAATTTTTAAATACTTATTG	AATTCAAACTTTTGGAAATATGCTTTCATAACTTCCTCACTTTCATAGTGGCTCATTAATATCTAAA-CAATTAATTTTTAAATACTTATTG	AATTCAAACTTTTGGAAATATGCTTTCATAACTTCCTCACTTTCATAGTGGCTCATTAATATCTAAA-CAATTAATTTTTAAATACTTATTG	-
SLG-1	DAFWA2934	87.344	57	AATTCCTAATTCTGGGGATTAATATGATTAGTGTTTACAATTTTAAAGACAAATAA[C/T]CATTTCATAAATAATATACTCATAGGATTGGTGCT	scaffold95292:6800	T	C	C	T	C	C	C	T	T	T
SLG-1	DAFWA7643	87.344	14	AATTCATGTCGTT[G/C]AGGTTTTCCTTTCTTGGGAAGAGAATTGTACAAAGTAAGAACCTTTTGGGATACCCTTTTGCCCCAAGTTGTTTCATT	scaffold41661:7032	C	G	G	C	G	G	G	C	C	C
SLG-1	DAFWA5428	88.332	25	AATTCAAGTACTTCCCGCATCTGG[A/G]ATGCAGGAATCTACTTCATGATCCGATGTAAGCCAAATCGAGATTTTTGTTTTTAATTAAGTATCGG	scaffold83373:10633	G	A	A	G	-	A	A	G	G	G
SLG-1	DAFWA3248	90.257	60	AATTCCAATATTGAATACATGAGTCCGAATGAACGACAAACTATGTTAAGAAGTTCGTC[C/G]ATGAATTAGTCTCCCTTATAATAAAATTATAT	C28617312:361	G	C	C	G	C	C	C	G	G	-
SLG-1	DAFWA5555	90.257	47	AATTCTGTTTGTCAAAGAGGATATCTTCAGAACACTTAGCAGAAAC[G/A]TAGAAGTTTGGTCCATCAACTCTAAGGCTTTCAAAGAATGGAGAA	scaffold73071:21442	A	G	G	A	-	G	G	A	A	A
SLG-1	iDAFWA443	92.464	25	AATTCATTGATTGAGGGTATTCACAATATACAGTATGAATCAGCACATTAAGCTAACTAATTACAATGATTAACTAACCATACTTAAGTTAG-AATTCATTGATTGAGGGTATTCACATATACAGTATGAATCAGCACATTAAGCTAACTAATTACAATGATTAACTAACCATACTTAAGTTAGA	scaffold99401:3322-A-i1	AATTCATTGATTGAGGGTATTCACATATACAGTATGAATCAGCACATTAAGCTAACTAATTACAATGATTAACTAACCATACTTAAGTTAGA	AATTCATTGATTGAGGGTATTCACAATATACAGTATGAATCAGCACATTAAGCTAACTAATTACAATGATTAACTAACCATACTTAAGTTAG	AATTCATTGATTGAGGGTATTCACAATATACAGTATGAATCAGCACATTAAGCTAACTAATTACAATGATTAACTAACCATACTTAAGTTAG	AATTCATTGATTGAGGGTATTCACA-TATACAGTATGAATCAGCACATTAAGCTAACTAATTACAATGATTAACTAACCATACTTAAGTTAG	AATTCATTGATTGAGTGTATTCAC-ATATACAGTATGAATCAGCACATTAAGCTAACTAATTACACTGATTAACTAACCATACTTAAGTTAG	AATTCATTGATTGAGGGTATTCACAATATACAGTATGAATCAGCACATTAAGCTAACTAATTACAATGATTAACTAACCATACTTAAGTTAG	AATTCATTGATTGAGGGTATTCACAATATACAGTATGAATCAGCACATTAAGCTAACTAATTACAATGATTAACTAACCATACTTAAGTTAG	AATTCATTGATTGAGGGTATTCACA-TATACAGTATGAATCAGCACATTAAGCTAACTAATTACAATGATTAACTAACCATACTTAAGTTAG	AATTCATTGATTGAGGGTATTCACA-TATACAGTATGAATCAGCACATTAAGCTAACTAATTACAATGATTAACTAACCATACTTAAGTTAG	AATTCATTGATTGAGGGTATTCACA-TATACAGTATGAATCAGCACATTAAGCTAACTAATTACAATGATTAACTAACCATACTTAAGTTAG
SLG-1	DAFWA56	92.464	84	AATTCCAAGGGCTTTGGTAGTTAGCTTCATAACTCCTACCACATTTGAAAGTTGAAACTATATAATATTTTTGTATTGGGCTT[A/G]GGCTTCCT	scaffold96178:1791	G	A	A	G	G	A	A	G	G	G
SLG-1	DAFWA5327	93.182	6	AATTC[G/T]ATTATTAGTGGGACATTGGAAGAGTTGAGACCAGAGCCATAAAATAAAACATCATATCTTAAACCAAAACCTTAAGATAATGATTT	scaffold36909:3069	T	G	G	T	-	G	G	T	T	T
SLG-1	DAFWA5423	96.784	21	AATTCCAATGGTGGAGTACA[T/C]TTTAAAACTCTAATAAAAACTATATAAATTTGATCTAATTTGAATGGCAAATTAATGCAATGATGTCATCT	scaffold1199:27135	C	T	C	C	C	T	T	C	C	-
SLG-1	DAFWA2307	96.784	77	AATTCTGCCATAGCATGTAACTGCAAGTTCTTTGTATTTATCATCTGCCCAAAGGATACACTGGTTTAAGCTGTAT[C/G]GTACTTTGCTTAGAT	scaffold2109:15426	G	C	G	G	G	C	C	G	G	G
SLG-1	DAFWA5691	96.784	88	AATTCAACTATAATCACTTTAAGAAAAGAAGGAAGACTTGCTTAACATAATCAGCTTATTTGACTATTTAATAATATTTTTCATATC[G/T]GCTT	scaffold21429:13107	T	G	G	T	G	G	G	T	T	T
SLG-1	DAFWA401	96.784	11	AATTCAAAAC[C/T]ATGTATTAATATTTTACTTTAGTTCATTAATCTATTTGTCACATTATTGTACCACGAGACGTTGATATAATAGTGTAAGAT	scaffold83760:1593	T	C	C	T	C	C	C	T	T	T
SLG-1	DAFWA4214	96.784	68	AATTCTTGCTTTGGAGATTTGCTCAGCGAAAGCCCAGGGAGATGACTTCGCTCAACAAAATACTCAA[T/C]TCGCTGAAAGAAAATTACAGATTT	scaffold1199:34462	C	T	C	C	-	T	T	C	C	C
SLG-1	DAFWA2071	96.784	62	AATTCACACTGTCATAACATTTCCTCTCTTAGTTTAGAATCAATTCATTAGTTTTATGCCT[C/G]GAGACAAATTGCTCCCATAAAAATCTACTT	scaffold93699:1222	G	C	T	G/T	T	T	C	G	T	G/T
SLG-1	DAFWA4475	102.562	74	AATTCCCAGACTAAAACAAATTCTATTCTTATAAACAATACTTGTTAAAAGAGACATATGAATTAGTTCTTTA[G/C]CCATAGGATGAATGAATA	scaffold18387:21560	C	G	G	C	-	G	G	C	C	-
SLG-1	iDAFWA159	109.385	42	AATTCAGTCACAACAGGCAATACCTATATGCTGAAGCATGATAGATCAAGTGAACTCTTCCCATTTCTTTTATTCATGCAAAATAAGATTAC-AATTCAGTCACAACAGGCAATACCTATATGCTGAAGCATGATGATCAAGTGAACTCTTCCCATTTCTTTTATTCATGCAAAATAAGATTACA	scaffold86930:27794-A-i1	AATTCAGTCACAACAGGCAATACCTATATGCTGAAGCATGATGATCAAGTGAACTCTTCCCATTTCTTTTATTCATGCAAAATAAGATTACA	AATTCAGTCACAACAGGCAATACCTATATGCTGAAGCATGATAGATCAAGTGAACTCTTCCCATTTCTTTTATTCATGCAAAATAAGATTAC	AATTCAGTCACAACAGGCAATACCTATATGCTGAAGCATGATAGATCAAGTGAACTCTTCCCATTTCTTTTATTCATGCAAAATAAGATTAC	AATTCAGTCACAACAGGCAATACCTATATGCTGAAGCATGAT-GATCAAGTGAACTCTTCCCATTTCTTTTATTCATGCAAAATAAGATTAC	AATTCAGTCACAACAGGCAATACCTATATGCTGAAGCATGAT-GATCAAGTGAACTCTTCCCATTTCTTTTATTCATGCAAAATAAGATTAC	AATTCAGTCACAACAGGCAATACCTATATGCTGAAGCATGAT-GATCAAGTGAACTCTTCCCATTTCTTTTATTCATGCAAAATAAGATTAC	AATTCAGTCACAACAGGCAATACCTATATGCTGAAGCATGAT-GATCAAGTGAACTCTTCCCATTTCTTTTATTCATGCAAAATAAGATTAC	AATTCAGTCACAACAGGCAATACCTATATGCTGAAGCATGAT-GATCAAGTGAACTCTTCCCATTTCTTTTATTCATGCAAAATAAGATTAC	AATTCAGTCACAACAGGCAATACCTATATGCTGAAGCATGAT-GATCAAGTGAACTCTTCCCATTTCTTTTATTCATGCAAAATAAGATTAC	AATTCAGTCACAACAGGCAATACCTATATGCTGAAGCATGAT-GATCAAGTGAACTCTTCCCATTTCTTTTATTCATGCAAAATAAGATTAC
SLG-1	DAFWA5960	109.385	10	AATTCTTGG[A/C]AAACAAAACAACCAGCTTCATTTGATCAAAAAAGTTAGTTTTGTATTCCTATGAATTTCTGTTGTTGCATGCTAGCGTTATT	scaffold86930:27842	C	A	A	C	C	C	C	C	C	C
SLG-1	DAFWA8205	111.592	89	AATTCATTCTGTCAGAGCTCTGCGGTAAGAATATTGGTGATGGCACCATTGAAGATGGTTGAGAATAGCTAAGCGATGAGTTTATTCC[C/A]GAA	scaffold66490:16100	A	C	C	A	A	A	A	-	A	A
SLG-1	DAFWA1349	111.592	34	AATTCGGGTATTCTACCAACTGAATCATTATTA[C/A]AAATATTTGTTGAATAATTTTATAGGATAATATATAATTTTCCACCGTAATATCTATA	scaffold26541:22412	A	C	C	A	A	A	A	A	A	A
SLG-1	DAFWA6446	111.592	88	AATTCTGATGGCTTTAGATGGCGTAGGAGTTCCAATGCTATTATGATTGTTTCTGATCTTCTCCCCATCTGCAAAATCAGGTAGCGA[C/T]AGCT	scaffold26541:32227	T	C	C	T	-	C	C	T	T	T
SLG-1	DAFWA4246	111.592	13	AATTCTTCTCTC[G/A]TCATGTGTTGCTTCATCTCCTAATAATCTCAAAGCATCAGGTGCATGTACTGCCATTATGCATCCATCATATATTTCTT	scaffold26541:15745	A	G	G	-	A	A	A	A	A	A
SLG-1	DAFWA3191	112.309	63	AATTCTCATGTATCTTTCAAGATCAAAGGTAATTGTTTAATTATTGTGAGTGACGTTAGTTG[T/G]GTCACACACCCAAAATTATTTGTTTCCAT	scaffold64276:420	G	T	T	-	G	G	G	G	G	-
SLG-1	DAFWA6231	112.309	45	AATTCAGTTATTTAACAAAGTAACTATATGTGGCATATAGTAAA[C/A]TAGTCCCCATGTTAAGAATGTGGCCAACAATTTTCAGAATATGAGAA	scaffold98604:3960	A	C	C	A	A	A	A	A	A	-
SLG-1	DAFWA371	112.309	35	AATTCAGTAACATTTCATATATTGCAACTTGCAC[C/T]CCCTGACTCTATGTCCTAGATCCATCATTATTCTAGAAAGAAGATACATAAGATACA	scaffold64276:4843	T	C	C	T	C	-	C	T	T	T
SLG-1	DAFWA1683	112.309	37	AATTCAACTAGACAAGCTGATCAAACCTAGAATGGA[T/C]ACCAAATTGGTTGAAATTGCTCAATTGATTGGCTATGAGCTAAAATCGGTATGCA	scaffold64276:4776	C	T	T	C	C	-	C	C	C	C
SLG-1	DAFWA2674	116.082	9	AATTCCAT[T/C]GGTGGAAACTCACATTTGACAGGAGACCATGTGAATGAACCGTTCATGTAAGTCCCTTCCTCCTAATTTGATATATGTATGCT	scaffold23070:7842	C	T	T	C	C	C	C	C	-	C
SLG-1	DAFWA2338	116.082	26	AATTCTGCAGAAAATTAATGTAGAC[A/G]ATTATTTATCCATGGCCCAGTTATTGCATGATTTAATTTACAAATGAGCATCGTGTGTCTTTTGTG	scaffold23070:7812	G	A	A	G	G	G	G	G	-	G
SLG-1	DAFWA7669	116.082	44	AATTCTACTTAGAAGCATGGTGCACCATATTAAATTGGACTTA[A/G]GATTAATTGTTGCATAAGGTGTGGACTTAGGGTAGCAACTAGAAAGTG	scaffold60128:3899	G	A	A	G	A	A	A	G	G	G
SLG-1	DAFWA3633	116.082	71	AATTCATGGCCTGCTCAGGAGTATATCAGTAAATCCACTTTACACCTCGTAAGTGTTATTTTATTTCATT[C/G]TTTTGTTTTCTTCCTCGGCGA	scaffold23070:3361	G	C	C	G	C	C	C	G	G	G
SLG-1	DAFWA1836	116.082	39	AATTCTATAATCTAATATATAAATTAGATTCGAGAGAT[G/T]TTCAGGTTCAAGTATCACTTACACCAAACCCTAACCCCATATTTAAAATCGGA	scaffold21450:3698	T	G	G	T	G	G	G	T	T	T
SLG-1	DAFWA8825	116.082	57	AATTCTTATGAAGATTTTTTAATATTTTGGCTAGAATCTAAGTAATAATGATTGTT[G/A]TTCCTGGTTTGACTATGTATTGAATTATATTTCTG	scaffold82934:6398	A	G	G	A	A	A	A	A	A	A
SLG-1	DAFWA3041	116.082	68	AATTCCATGTTAAAACATATTTGCTCAACCTAATGTCCAGTCTCATTGTGCAGCACTATGAACCTCA[C/T]AAACTGCAAGCATCTAAGTAAAGT	scaffold82934:6278	T	C	C	T	T	T	T	T	T	T
SLG-1	DAFWA909	117.367	48	AATTCCTTCCATAAGTAAAATATCTTAACTCTCATTATTCTTGCATA[T/C]TATTCTCTATATTCTCATACATCTCTCATATATTGACTTAAGCT	scaffold32530:13510	C	T	T	C	C	C	C	C	C	C
SLG-1	DAFWA8318	117.58	51	AATTCACTATTATTGGATAATGTGAATGTGATAGCAATTAGCATGCCTGA[G/A]AAGATGTATCCATGAAACCATTTTATACTGAGGTTTGAGAT	scaffold47808:11569	A	G	G	A	A	A	A	A	A	A
SLG-1	DAFWA6646	123.282	88	AATTCAACAAATATATTTTGTATCTTTTTGTGATGGACTAATCATACCATAGAAATATGTTTTCTTAAACATGGAGACCCTCATGTT[C/T]TCAA	scaffold35157:12899	T	C	C	T	-	T	-	T	C	T
SLG-1	DAFWA3257	124.088	25	AATTCAATATATTATCATTATGTT[A/C]CCCTCCATTCTAATACTAAACAATGCTTCATATAATAACATATTTGAAGCATCCCAACACATTTATT	scaffold70293:1501	C	A	A	C	C	C	C	C	A	C
SLG-1	DAFWA2236	124.509	10	AATTCCTTT[A/T]AAGTGACGTGGCAATGTATACTTTTAAATGTTGACAATTACAGATCAATTACAATAATAAACGTGATTTGGTCTTAGAAAAA	scaffold50915:1238	T	A	A	T	T	-	T	T	-	T
SLG-1	DAFWA6245	124.509	51	AATTCTGTCTACACGCAATTGGAATCTTCTCTAGGCCAACTTATCTAGAG[T/A]AAAGCTTCTAATCAGTGTGGAATTGAATTATTTTAGCATTC	scaffold76460:1451	A	T	T	A	T	T	A	A	T	A
SLG-1	DAFWA2850	125.032	81	AATTCGGCCGAACTAAGGCCTCAAGAACTATGTATTGATTAGATTGGTCAGTGAAGTTCCTCCCCATTGTCAACTTGTCA[C/T]GAGAAGAAGCG	scaffold3103:1202	T	C	C	-	C	C	T	T	-	T
SLG-1	DAFWA5015	125.046	61	AATTCTTCTGTTTCTATTTGCTTGTTTGGTTTTATTATTGGTGAATCTTCTGTTTCTGCT[G/T]TAAGTTTTAACTATATAATTTGGAAAACTCT	scaffold48848:6562	T	G	G	T	T	T	T	T	T	T
SLG-1	iDAFWA803	127.399	57	AATTCTTACCTGTGGAGATGGCAAGGATAAGAAGCAAAGGGAGAAGAAGAAGAAGAAAATATATTGTAGATTGATTTTGCTTCACCATTGTT-AATTCTTACCTGTGGAGATAGCAAGGATAAGAAGCAAAGGGAGAAGAAGAAGAAGAAGAAAAGATATTGTAGATTGATTTTGCTTCACCATT	scaffold76460:4820-GAA-d3	AATTCTTACCTGTGGAGATAGCAAGGATAAGAAGCAAAGGGAGAAGAAGAAGAAGAAGAAAAGATATTGTAGATTGATTTTGCTTCACCATT	AATTCTTACCTGTGGAGATGGCAAGGATAAGAAGCAAAGGGAGAAGAAGAAGAAGAAAATATATTGTAGATTGATTTTGCTTCACCATTGTT	AATTCTTACCTGTGGAGATGGCAAGGATAAGAAGCAAAGGGAGAAGAAGAAGAAGAAAATATATTGTAGATTGATTTTGCTTCACCATTGTT	AATTCTTACCTGTGGAGATAGCAAGGATAAGAAGCAAAGGGAGAAGAAGAAGAAGAAGAAAAGATATTGTAGATTGATTTTGCTTCACCATTGTT	AATTCTTACCTGTGGAGATGGCAAGGATAAGAAGCAAAGGGAGAAGAAGAAGAAGAAAATATATTGTAGATTGATTTTGCTTCACCATTGTT	AATTCTTACCTGTGGAGATGGCAAGGATAAGAAGCAAAGGGAGAAGAAGAAGAAGAAAATATATTGTAGATTGATTTTGCTTCACCATTGTT	AATTCTTACCTGTGGAGATAGCAAGGATAAGAAGCAAAGGGAGAAGAAGAAGAAGAAGAAAAGATATTGTAGATTGATTTTGCTTCACCATTGTT	AATTCTTACCTGTGGAGATAGCAAGGATAAGAAGCAAAGGGAGAAGAAGAAGAAGAAGAAAAGATATTGTAGATTGATTTTGCTTCACCATTGTT	-	AATTCTTACCTGTGGAGATAGCAAGGATAAGAAGCAAAGGGAGAAGAAGAAGAAGAAGAAAAGATATTGTAGATTGATTTTGCTTCACCATTGTT
SLG-1	DAFWA6739	127.691	47	AATTCAACTTATCTTCACTAGGAAGAACTGGATCAATCTATTTTCT[T/C]CCGAATTTTGAACTCCTTATCTGAAAGTTTCAAATTGATGTGGTT	scaffold99283:5148	C	T	T	C	-	T	-	C	T	C
SLG-1	DAFWA5879	127.691	60	AATTCACGCGGTTGATGAGTCTATCATCGTCATTGCAAAATCGATGAGGGATTTCTGTT[C/T]CCAAAATGAAGCGATTCGCACGGTTGGAGGTT	scaffold99283:5046	T	C	C	T	-	C	-	T	T	T
SLG-1	DAFWA3981	128.419	38	AATTCAACGGTTTAATTGGTTAAAATCTATAGAATTA[T/C]TAGATGGTGCTAGCCAATTCTTACACATGTATCAACAGATCCTGTCAATGTGAC	scaffold29178:8459	C	T	T	-	T	T	C	T	T	C
SLG-1	DAFWA2386	128.419	35	AATTCTGCCATATCCTAGAATTTCACAATAGTTC[G/C]AAAGGAATCTGGACAGCAAGCTATTGGATATATGTTAAAAAGTTCGTTTAACCCTCT	scaffold471:9612	C	G	G	C	G	G	C	G	G	C
SLG-1	iDAFWA51	132.112	47	AATTCCTTAATTATAAGGTAGGAGATAATTTGATAGTATAAAAAAAAGAAGTATAATGTTGAAAGGAATATTTTTATAATTTCATTTAATCT-AATTCCTTAATTATAAGGTAGGAGATAATTTGATAGTATAAAAAAAAAGAAGTATAATGTTGAAAGGAATATTTTTATAATTTCATTTAATC	scaffold54301:7544-A-d1	AATTCCTTAATTATAAGGTAGGAGATAATTTGATAGTATAAAAAAAAAGAAGTATAATGTTGAAAGGAATATTTTTATAATTTCATTTAATC	AATTCCTTAATTATAAGGTAGGAGATAATTTGATAGTATAAAAAAAAGAAGTATAATGTTGAAAGGAATATTTTTATAATTTCATTTAATCT	AATTCCTTAATTATAAGGTAGGAGATAATTTGATAGTATAAAAAAAAGAAGTATAATGTTGAAAGGAATATTTTTATAATTTCATTTAATCT	AATTCCTTAATTATAAGGTAGGAGATAATTTGATAGTATAAAAAAAAAGAAGTATAATGTTGAAAGGAATATTTTTATAATTTCATTTAATCT	AATTCCTTAATTATAAGGTAGGAGATAATTTGATAGTATAAAAAAAAGAAGTATAATGTTGAAAGGAATATTTTTATAATTTCATTTAATCT	AATTCCTTAATTATAAGGTAGGAGATAATTTGATAGTATAAAAAAAAGAAGTATAATGTTGAAAGGAATATTTTTATAATTTCATTTAATCT	AATTCCTTAATTATAAGGTAGGAGATAATTTGATAGTATAAAAAAAAGAAGTATAATGTTGAAAGGAATATTTTTATAATTTCATTTAATCT	AATTCCTTAATTATAAGGTAGGAGATAATTTGATAGTATAAAAAAAAGAAGTATAATGTTGAAAGGAATATTTTTATAATTTCATTTAATCT	AATTCCTTAATTATAAGGTAGGAGATAATTTGATAGTATAAAAAAAAGAAGTATAATGTTGAAAGGAATATTTTTATAATTTCATTTAATCT	AATTCCTTAATTATAAGGTAGGAGATAATTTGATAGTATAAAAAAAAGAAGTATAATGTTGAAAGGAATATTTTTATAATTTCATTTAATCT
SLG-1	iDAFWA43	135.092	75	AATTCCGCCAAGTAGGATTTGAACTTATAACTACTCAATTAACAATCGATCGCTCTATGATAGAGCTACTGAAAACAACGGAAATTCGAGCT-AATTCCGCCAAGTAGGATTTGAACTTATAACTACTCAATTAACAATCGATCGCTCTATGATAGAGCTACTGAAAAACAACGGAAATTCGAGC	scaffold26993:7009-A-d1	AATTCCGCCAAGTAGGATTTGAACTTATAACTACTCAATTAACAATCGATCGCTCTATGATAGAGCTACTGAAAAACAACGGAAATTCGAGC	AATTCCGCCAAGTAGGATTTGAACTTATAACTACTCAATTAACAATCGATCGCTCTATGATAGAGCTACTGAAAACAACGGAAATTCGAGCT	AATTCCGCCAAGTAGGATTTGAACTTATAACTACTCAATTAACAATCGATCGCTCTATGATAGAGCTACTGAAAACAACGGAAATTCGAGCT	AATTCCGCCAAGTAGGATTTGAACTTATAACTACTCAATTAACAATCGATCGCTCTATGATAGAGCTACTGAAAAACAACGGAAATTCGAGCT	AATTCCGCCAAGTAGGATTTGAACTTATAACTACTCAATTAACAATCGATCGCTCTATGATAGAGCTACTGAAAACAACGGAAATTCGAGCT	-	AATTCCGCCAAGTAGGATTTGAACTTATAACTACTCAATTAACAATCGATCGCTCTATGATAGAGCTACTGAAAACAACGGAAATTCGAGCT	AATTCCGCCAAGTAGGATTTGAACTTATAACTACTCAATTAACAATCGATCGCTCTATGATAGAGCTACTGAAAACAACGGAAATTCGAGCT	AATTCCGCCAAGTAGGATTTGAACTTATAACTACTCAATTAACAATCGATCGCTCTATGATAGAGCTACTGAAAACAACGGAAATTCGAGCT	AATTCCGCCAAGTAGGATTTGAACTTATAACTACTCAATTAACAATCGATCGCTCTATGATAGAGCTACTGAAAACAACGGAAATTCGAGCT
SLG-1	DAFWA2560	136.545	39	AATTCTTTTAATACAATAAGTTAATATTATACAAAATT[G/T]AAAATAATTAGACATTTAAAATTAATTATGAATATTTAGTTTAAGAATTATAA	scaffold38165:6319	T	G	G	-	G	-	G	G	G	G
SLG-1	DAFWA1508	137.263	7	AATTCA[G/A]GAGAAGTGTATGTAATTAGAATATATGAAATATGAGAACCGTGCACTGTTTAAATATTTCATTGTTCTCTCGTTTGAATTAATAA	scaffold16799:1205	A	G	G	A	G	G	G	G	-	G
SLG-1	DAFWA4775	137.263	85	AATTCATAATCTTCATATTATAAAGCAAGTAACCTCACCATTATGTCGAGGCTCATCCTTTATAAAGTACCAACACCTCTTCCT[T/A]TAGAAGT	scaffold45107:7566	A	T	T	A	T	-	T	T	T	T
SLG-1	DAFWA2973	137.263	61	AATTCATACATTATTAACATTATTTATTAAATTATATCAATTTAAATTCATTAGATCTAA[C/T]GAATCAATTTTAATAAATTATGAATAATTAT	scaffold1534:23820	T	C	C	T	C	C	C	C	C	C
SLG-1	DAFWA1289	137.263	85	AATTCTCATTAACATAAAACATAGTACATCCGAGTATTTATACATCCGAGTATTTTTCAGAGTGCTAGGATCGTTGGCGCGTAA[G/A]TTAACTA	scaffold42714:1944	A	G	G	A	G	G	G	G	G	G
SLG-1	DAFWA1999	137.263	79	AATTCTAAAAATGAAAATTATCCATAGGGCATTGAAATCATCGAAGGGAATGTTAGAAATAAAATTTATCCATAGGGC[A/G]TATAGCCATCAAA	scaffold74953:1916	G	A	A	G	A	A	A	A	A	A
SLG-1	DAFWA3480	137.263	73	AATTCATTATTGAAAGAATGATTGTACAAAATCACAATGAATCATTTAATAAAAGGAAGGAAAAACTAACTA[C/T]TCTTACCAAACTAATTAGT	scaffold52139:1452	T	C	C	T	C	C	C	C	C	-
SLG-1	DAFWA5196	137.263	67	AATTCCCTTCATAAGACAACTTGGGATCCACCTGAGTTGTCATTCCTGCCTATCTCTGTACATACT[A/C]CTTGAATGTCTCATTACTTCTCTTG	scaffold2680:44810	C	A	A	C	A	A	A	A	A	A
SLG-1	DAFWA8511	137.263	54	AATTCTGTCATTAAGATTTAGAAAAATGATATTATAGGGCTGTGAAGGAGTGG[G/T]AGATGTTGATTAGTGTCTATAAGAATTATTGTATACTT	scaffold19752:38092	T	G	G	T	G	G	G	G	G	G
SLG-1	DAFWA3734	137.263	72	AATTCACATAGGAATTATGTTGTTGATACTCCAAAAGAGGAATTTAGATTCATGAATCGTGTTATTTCTTT[A/T]TGCACATAGATACTTCACCT	scaffold98775:3503	T	A	A	T	A	A	A	A	A	-
SLG-1	DAFWA1643	137.263	26	AATTCCTACAACAGGATAATTGAAT[T/C]ATCGATTTTATTATTTCAAGTCATTTCTGGTATTCCTTAAGCAAATCATGATAAAATTTGATAAAA	scaffold84029:925	C	T	T	C	T	-	T	-	T	T
SLG-1	DAFWA7448	137.263	82	AATTCACGACGATCACTATTCAGAAATCTTAAATCTCAACTGAAACTTACCCTCTCGTTAATATATGACTTTTTTTTTTTA[A/C]TTTAATGATA	scaffold6428:21843	C	A	A	C	A	A	A	A	A	A
SLG-1	DAFWA7956	137.263	47	AATTCAAGTGTGTATTGATAGTGATTAGTAACGTTCAATCTCAACA[T/C]ATTTATTCGAAATAAATTAATCATTTAGTTAGTGATTAGTCAATC	scaffold31879:8663	C	T	T	C	T	T	T	T	-	T
SLG-1	DAFWA6972	137.263	82	AATTCAAAGGTTGATAGAAAAGGAAATTAAATGTCAACGATTAAGCCTTTGATTAGTTCACTCTGGAACCCAAGTGAGCAC[T/G]TCCCAAACTC	scaffold4102:6946	G	T	T	G	T	T	T	T	T	T
SLG-1	DAFWA3654	137.263	62	AATTCCTAATTGTATTATGCTTCTTTTACTATGTCATATACCTCGTAAGTTAGTGTCTTAA[T/G]TATAGTATCTTTGCATCCCCTAGAAATCTC	scaffold20292:3627	G	T	T	G	T	-	T	-	T	T
SLG-1	DAFWA1665	137.263	88	AATTCAAATCCTGTAAATAATCTCTCTACTTTAGGAGATAAGGGTACCTATATTTATTTTTCTTATACAGAGTCTCAAACATTACTA[C/G]GCTG	scaffold45107:7398	G	C	C	G	C	-	C	C	C	C
SLG-1	DAFWA7679	137.263	42	AATTCAAAAGTTTTGGTATACTAAGCAGTTTTAAAATTTGC[G/T]TTTTCATACCATGGATTTTGATGATTTAAAAGAGAGTATCTGATACTGTT	scaffold1010:42688	T	G	G	T	G	-	G	G	G	G
SLG-1	DAFWA949	137.263	61	AATTCAAACCATTAAGATGCACCCAAAATAATCAATTGAAATTTCCAATTTAATAAACTA[C/T]GGTTTGTATTAAATTGAGGAAAATATCCTTC	scaffold19410:3775	T	C	C	T	C	-	C	C	C	-
SLG-1	DAFWA7605	137.263	49	AATTCAATAAACGCCCCATGACTCCAAAGTGGAGGATTCAATATTCAT[G/C]CCACGATTCCAAAAATGGAGGAAGTTGGCACACATATCAGTTA	scaffold95832:5177	C	G	G	C	G	G	G	G	G	-
SLG-1	DAFWA7771	137.263	8	AATTCTA[A/G]TGACTGCTTTGAAGGGAAGATCAATTGGATTTGCCCACTACAAATGAGATGTCTGGTTGAGTATGAGTGAGGTACAGTAATCTT	scaffold11512:23657	G	A	A	G	A	A	-	-	A	A
SLG-1	DAFWA3714	137.263	30	AATTCACACGAAAAAATGGAGAAAGCGAT[C/T]AATAGACAGAAGGTTCTTCTTCACCATCTCAATCCTTCTTCATCCATCCACGCCAACGAATC	scaffold84997:216	T	C	C	T	C	-	C	C	C	-
SLG-1	DAFWA5699	137.263	35	AATTCAAAGATCTCACACCGCTAAATGGAAAAAA[C/A]AATTCTTTTGTATTATAGTTTACATTATTATTGTGTAAAGGTGACAAAATTATCCAT	scaffold3227:10820	A	C	C	A	C	C	C	C	C	C
SLG-1	DAFWA8085	137.263	75	AATTCATAATTTCCTTGGACTTGCTGACGCTTCATTAAGGACTTCTAAAACATTTCTAGGCCCCTAAGAAATTT[G/T]CTGAACAAGGATTATCC	scaffold6130:8718	T	G	-	T	G	-	G	G	G	G
SLG-1	DAFWA4651	137.263	41	AATTCTATCATGTAGAATCCTCCAAGAAATTAATTTGAGC[C/T]TTCAAAGGCACCAAGGAAGACAAAACTGATTGCCGAATCTTACAATCCTTT	scaffold4102:13154	T	C	C	T	C	C	C	C	C	C
SLG-1	DAFWA7069	137.263	76	AATTCTTGTTGTGGAAATATGATATACACTAAACATTATGTGAATTAGTACTTGGTTAGCATTGTTAATTTGTTT[A/G]AGTCTCTACTTGTCAT	scaffold1010:13833	G	A	-	G	A	A	A	A	A	-
SLG-1	DAFWA4104	137.263	49	AATTCTACGGTTATGGCATGACTTGTCCTATCCGTGGATCCCAAAATT[A/G]GATGTTGTTACTTGTTTTATAACACAGGCAACAAAGTCTGGAC	scaffold19752:10354	G	A	A	G	A	A	A	A	A	A
SLG-1	DAFWA6210	137.263	78	AATTCAATGCAGTCTAATGCAATTGCACTGTGACTCGATGCAGTCACACCATTATGATTTGGTGTCATAGCAATTGT[A/G]GTGTGATGCGACAA	scaffold46018:7860	G	A	A	G	A	A	A	A	A	A
SLG-1	DAFWA4739	137.263	73	AATTCTATATGATATTATTGCATCATTCATCATTTCATATTTAATCATTTACTCTTCAAAAACTAAAACAAA[C/T]GAATGATGTATGATGTAGT	scaffold19889:2602	T	C	C	T	C	-	C	-	C	C
SLG-1	DAFWA1235	137.263	15	AATTCAAATATATT[T/C]ATTATATCCAATAGATGTTACCATTTGAAGATAGATACCCAATTCATCCATTTTTTTTTTAAATGACGGTTTTTCAA	scaffold1534:23749	C	T	T	C	T	T	T	T	T	T
SLG-1	DAFWA2198	137.263	72	AATTCTTCTGATGAAACACCATGTGGATGGATAGGTGTAAGTTGCATTCTTAACTATTATAATAATCAAAT[A/G]GTCCAGTGACTTAATTTGAG	scaffold1010:39749	G	A	A	G	A	A	-	A	-	A
SLG-1	DAFWA2004	137.263	39	AATTCTCCATTTGCATAAGTGTAGGGCTAACAATATTA[T/C]ATAGCGAAGGAGAGATACTCTAGTTCATGATTCCGCAAGTGTTAGGAGTTATG	scaffold7051:7631	C	T	T	C	T	T	T	T	T	T
SLG-1	DAFWA5313	137.263	83	AATTCTTTTAATAACAATTTGAAACCAAAGACAATGTTGGTCGTAGTTAACTCTTCTAATAACAATTTGAAACCAAAGACAA[C/T]GTTGGCTGG	scaffold19004:3685	T	C	-	-	C	C	C	C	C	C
SLG-1	DAFWA963	137.977	50	AATTCATCAAGGCATGGATGTGTCATCCTTTTATGTCCAATATATTTTC[C/T]TTGATGCTTGAGAAGACTTTAAAGAAATAAATATCTCATATT	scaffold25277:5957	T	C	C	-	C	C	C	C	C	-
SLG-1	DAFWA1117	137.977	23	AATTCTTATAAGACATCACTTA[G/A]TGTTCTCACACCGATTTCAACCCTGTCATATATATCTCATGCAAATGCGAGTTCATATCCTCTCATATA	scaffold45621:6188	A	G	G	A	G	G	G	G	G	G
SLG-1	DAFWA5463	137.977	43	AATTCATTTGACAAAGAGCCACATTTAAATTGTGGTTGGGAT[G/A]ACTGTGTGATCACTATGATATGATTTGTGGTTGTTGTAATGTAATTTTT	scaffold2770:10774	A	G	G	A	G	G	G	G	G	G
SLG-1	iDAFWA318	139.734	59	AATTCTTGGGCAAATGTCTCATATTTTAGTGGACCAGACATTTCCTTCAACAAAAAAAAATAGCATTACAAGTTATGAGTTTGAGCTTATAT-AATTCTTGGGCAAATGTCTCATATTTTAGTGGACCAGACATTTCCTTCAACAAAAAAAATAGCATTACAAGTTATGAGTTTGAGCTTATATA	scaffold60800:6611-A-i1	AATTCTTGGGCAAATGTCTCATATTTTAGTGGACCAGACATTTCCTTCAACAAAAAAAATAGCATTACAAGTTATGAGTTTGAGCTTATATA	AATTCTTGGGCAAATGTCTCATATTTTAGTGGACCAGACATTTCCTTCAACAAAAAAAAATAGCATTACAAGTTATGAGTTTGAGCTTATAT	AATTCTTGGGCAAATGTCTCATATTTTAGTGGACCAGACATTTCCTTCAACAAAAAAAAATAGCATTACAAGTTATGAGTTTGAGCTTATAT	AATTCTTGGGCAAATGTCTCATATTTTAGTGGACCAGACATTTCCTTCAACAAAAAAAA-TAGCATTACAAGTTATGAGTTTGAGCTTATAT	AATTCTTGGGCAAATGTCTCATATTTTAGTGGACCAGACATTTCCTTCAACAAAAAAAAATAGCATTACAAGTTATGAGTTTGAGCTTATAT	AATTCTTGGGCAAATGTCTCATATTTTAGTGGACCAGACATTTCCTTCAACAAAAAAAAATAGCATTACAAGTTATGAGTTTGAGCTTATAT	AATTCTTGGGCAAATGTCTCATATTTTAGTGGACCAGACATTTCCTTCAACAAAAAAAAATAGCATTACAAGTTATGAGTTTGAGCTTATAT	AATTCTTGGGCAAATGTCTCATATTTTAGTGGACCAGACATTTCCTTCAACAAAAAAAAATAGCATTACAAGTTATGAGTTTGAGCTTATAT	AATTCTTGGGCAAATGTCTCATATTTTAGTGGACCAGACATTTCCTTCAACAAAAAAAAATAGCATTACAAGTTATGAGTTTGAGCTTATAT	AATTCTTGGGCAAATGTCTCATATTTTAGTGGACCAGACATTTCCTTCAACAAAAAAAAATAGCATTACAAGTTATGAGTTTGAGCTTATAT
SLG-1	iDAFWA747	140.126	53	AATTCTTGAAAAGCTGACCATTTTCAGATGCTTTTAGTCTTGAGATGTAATATTAATGCTAAGGAATTGTAAAATAATAGCTTGAATGATTT-AATTCTTGAAAAGCTGACCATTTTCACATGCTTTTAGTCTTTAGATGTAATATGTAATGCTAAGGAATTGTAAAATAATAGCTTGAATGATT	scaffold84029:999-G-d1	AATTCTTGAAAAGCTGACCATTTTCACATGCTTTTAGTCTTTAGATGTAATATGTAATGCTAAGGAATTGTAAAATAATAGCTTGAATGATT	AATTCTTGAAAAGCTGACCATTTTCAGATGCTTTTAGTCTTGAGATGTAATATTAATGCTAAGGAATTGTAAAATAATAGCTTGAATGATTT	AATTCTTGAAAAGCTGACCATTTTCAGATGCTTTTAGTCTTGAGATGTAATATTAATGCTAAGGAATTGTAAAATAATAGCTTGAATGATTT	AATTCTTGAAAAGCTGACCATTTTCACATGCTTTTAGTCTTTAGATGTAATATGTAATGCTAAGGAATTGTAAAATAATAGCTTGAATGATTT	AATTCTTGAAAAGCTGACCATTTTCAGATGCTTTTAGTCTTGAGATGTAATATTAATGCTAAGGAATTGTAAAATAATAGCTTGAATGATTT	AATTCTTGAAAAGCTGACCATTTTCAGATGCTTTTAGTCTTGAGATGTAATATTAATGCTAAGGAATTGTAAAATAATAGCTTGAATGATTT	AATTCTTGAAAAGCTGACCATTTTCAGATGCTTTTAGTCTTGAGATGTAATATTAATGCTAAGGAATTGTAAAATAATAGCTTGAATGATTT	-	AATTCTTGAAAAGCTGACCATTTTCAGATGCTTTTAGTCTTGAGATGTAATATTAATGCTAAGGAATTGTAAAATAATAGCTTGAATGATTT	AATTCTTGAAAAGCTGACCATTTTCAGATGCTTTTAGTCTTGAGATGTAATATTAATGCTAAGGAATTGTAAAATAATAGCTTGAATGATTT
SLG-1	DAFWA5293	140.126	23	AATTCACCATACCGTGATCCAC[A/G]TATTGGATTCATCATAAAGAAGGTTTCATAAAATTAATGTAAAAAATGATGAACTGCATAGCCAAGTGA	scaffold22186:9290	G	A	A	-	A	-	A	A	A	A
SLG-1	iDAFWA110	140.126	21	AATTCCAAGGGTAGTGCTTAAAAACTTGTTGGTAGGAGAGAATAAACAAAGAAAGGGAAAGGAAAGAGATATTTGAAGGAGAATGAAATTTT-AATTCCAAGGGTAGTGCTTAATTGTTGGTAGGAGAGAATAAACAAAGAAAGGGAAAGGAAAGAGATATTTGAAGGAGAATGAAATTTTTTTC	scaffold97285:2264-AAAC-i4	AATTCCAAGGGTAGTGCTTAATTGTTGGTAGGAGAGAATAAACAAAGAAAGGGAAAGGAAAGAGATATTTGAAGGAGAATGAAATTTTTTTC	AATTCCAAGGGTAGTGCTTAAAAACTTGTTGGTAGGAGAGAATAAACAAAGAAAGGGAAAGGAAAGAGATATTTGAAGGAGAATGAAATTTT	AATTCCAAGGGTAGTGCTTAAAAACTTGTTGGTAGGAGAGAATAAACAAAGAAAGGGAAAGGAAAGAGATATTTGAAGGAGAATGAAATTTT	-	AATTCCAAGGGTAGTGCTTAAAAACTTGTTGGTAGGAGAGAATAAACAAAGAAAGGGAAAGGAAAGAGATATTTGAAGGAGAATGAAATTTT	AATTCCAAGGGTAGTGCTTAAAAACTTGTTGGTAGGAGAGAATAAACAAAGAAAGGGAAAGGAAAGAGATATTTGAAGGAGAATGAAATTTT	AATTCCAAGGGTAGTGCTTAAAAACTTGTTGGTAGGAGAGAATAAACAAAGAAAGGGAAAGGAAAGAGATATTTGAAGGAGAATGAAATTTT	AATTCCAAGGGTAGTGCTTAAAAACTTGTTGGTAGGAGAGAATAAACAAAGAAAGGGAAAGGAAAGAGATATTTGAAGGAGAATGAAATTTT	AATTCCAAGGGTAGTGCTTAAAAACTTGTTGGTAGGAGAGAATAAACAAAGAAAGGGAAAGGAAAGAGATATTTGAAGGAGAATGAAATTTT	AATTCCAAGGGTAGTGCTTAAAAACTTGTTGGTAGGAGAGAATAAACAAAGAAAGGGAAAGGAAAGAGATATTTGAAGGAGAATGAAATTTT
SLG-1	iDAFWA144	140.841	53	AATTCAAATAGAAAAGAGAAATATAGAAGGGAAATACAAAAACAAAAACAAAAACTTAACAAAAGCAAGAAAATAGGACTACTACTCAGCTA-AATTCAAATAGAAAAGAGAAATATAGAAGGGAAATACAAAAACAAAAACAAAACTTAACAAAAGCAAGAAAATAGGACTACTACTCAGCTAA	scaffold7638:25614-A-i1	AATTCAAATAGAAAAGAGAAATATAGAAGGGAAATACAAAAACAAAAACAAAACTTAACAAAAGCAAGAAAATAGGACTACTACTCAGCTAA	AATTCAAATAGAAAAGAGAAATATAGAAGGGAAATACAAAAACAAAAACAAAAACTTAACAAAAGCAAGAAAATAGGACTACTACTCAGCTA	AATTCAAATAGAAAAGAGAAATATAGAAGGGAAATACAAAAACAAAAACAAAAACTTAACAAAAGCAAGAAAATAGGACTACTACTCAGCTA	-	AATTCAAATAGAAAAGAGAAATATAGAAGGGAAATACAAAAACAAAAACAAAAACTTAACAAAAGCAAGAAAATAGGACTACTACTCAGCTA	AATTCAAATAGAAAAGAGAAATATAGAAGGGAAATACAAAAACAAAAACAAAAACTTAACAAAAGCAAGAAAATAGGACTACTACTCAGCTA	AATTCAAATAGAAAAGAGAAATATAGAAGGGAAATACAAAAACAAAAACAAAAACTTAACAAAAGCAAGAAAATAGGACTACTACTCAGCTA	-	AATTCAAATAGAAAAGAGAAATATAGAAGGGAAATACAAAAACAAAAACAAAAACTTAACAAAAGCAAGAAAATAGGACTACTACTCAGCTA	AATTCAAATAGAAAAGAGAAATATAGAAGGGAAATACAAAAACAAAAACAAAAACTTAACAAAAGCAAGAAAATAGGACTACTACTCAGCTA
SLG-1	DAFWA2506	140.841	33	AATTCTTAGTATTTTCCTCTCACCCTCTGTCT[T/G]TCGTAATTTCTTTTTGGGTTTAAATCATCTCTAATACTCTCCATTTGAGTATAGTTTAG	scaffold38889:24460	G	T	T	G	T	-	T	T	T	T
SLG-1	DAFWA5413	140.841	50	AATTCTTTATTTTTCGATAATCAAATTGATTTACATGAAAATTTATAGC[A/G]ATCAAAGTAGGTATTCAGTCTAGAATAAATTTAGTATATTAT	scaffold93491:4128	G	A	A	G	A	A	A	A	A	A
SLG-1	DAFWA5216	140.841	21	AATTCCCCGTAACTAGTGTG[A/G]CCACAGATGAAAGTCTGAGACCCTTGTTGTTCAAAGTGCCAAGTGGTTGCTGATGTTGTGCACGTTTACTT	scaffold178:25532	G	A	A	G	A	A	A	A	A	A
SLG-1	DAFWA1116	140.841	13	AATTCAAATTTA[T/A]TTTTTTCATTTTGAAGACTTTTGTTTAAAATTTTAGTGGAATCCACCACTATTAATTATCCAATCTCCTTATGATATGC	scaffold3065:2468	A	T	T	A	T	T	T	T	T	T
SLG-1	DAFWA3822	140.841	20	AATTCAATGCAGATAATAT[T/C]GCATAAGTATACTTACAAAGAGGAGCATTCACATGGTCAACAGAGGCAACAACACAAATATGAGTACATGCA	scaffold99292:2138	C	T	T	C	T	T	T	T	T	T
SLG-1	iDAFWA68	142.146	54	AATTCGCACTGAATCAGAACTTTATAAATGACAGTTTCTTGACACCATTTTTTTTATTAAATAAAGTAATTGATGTTTCAAAGCTTTCAGTA-AATTCGCACTGAATCAGAACTTTATAAATGACAGTTTCTTGACACCATTTTTTTATTAAATAAAGTAATTGATGTTTCAAAGCTTTCAGTAA	scaffold34070:5158-T-i1	AATTCGCACTGAATCAGAACTTTATAAATGACAGTTTCTTGACACCATTTTTTTATTAAATAAAGTAATTGATGTTTCAAAGCTTTCAGTAA	AATTCGCACTGAATCAGAACTTTATAAATGACAGTTTCTTGACACCATTTTTTTTATTAAATAAAGTAATTGATGTTTCAAAGCTTTCAGTA	AATTCGCACTGAATCAGAACTTTATAAATGACAGTTTCTTGACACCATTTTTTTTATTAAATAAAGTAATTGATGTTTCAAAGCTTTCAGTA	AATTCGCACTGAATCAGAACTTTATAAATGACAGTTTCTTGACACCATTTTTTT-ATTAAATAAAGTAATTGATGTTTCAAAGCTTTCAGTA	AATTCGCACTGAATCAGAACTTTATAAATGACAGTTTCTTGACACCATTTTTTTTATTAAATAAAGTAATTGATGTTTCAAAGCTTTCAGTA	AATTCGCACTGAATCAGAACTTTATAAATGACAGTTTCTTGACACCATTTTTTTTATTAAATAAAGTAATTGATGTTTCAAAGCTTTCAGTA	AATTCGCACTGAATCAGAACTTTATAAATGACAGTTTCTTGACACCATTTTTTTTATTAAATAAAGTAATTGATGTTTCAAAGCTTTCAGTA	AATTCGCACTGAATCAGAACTTTATAAATGACAGTTTCTTGACACCATTTTTTTTATTAAATAAAGTAATTGATGTTTCAAAGCTTTCAGTA	AATTCGCACTGAATCAGAACTTTATAAATGACAGTTTCTTGACACCATTTTTTTTATTAAATAAAGTAATTGATGTTTCAAAGCTTTCAGTA	AATTCGCACTGAATCAGAACTTTATAAATGACAGTTTCTTGACACCATTTTTTTTATTAAATAAAGTAATTGATGTTTCAAAGCTTTCAGTA
SLG-1	DAFWA598	143.665	69	AATTCTTCAAGGAAATTTCCCATCTTTTCCCTGTACATTTTAAATGATTTAATTTTGACCGGTAATAT[T/C]AATGTTTCACATTGCGGATTGCA	scaffold85888:1628	C	T	T	C	-	T	T	T	T	T
SLG-1	DAFWA349	143.722	43	AATTCATAAAAACACATTTTCATCGATTTTGATTTTTTTTTT[A/T]AAATAAAAATATATCAACTGAAACAAAAAAATGTTTTCTAAATTTTTAT	scaffold8483:8158	T	A	-	T	A	-	A	A	A	A
SLG-1	DAFWA3608	145.355	19	AATTCGATGTGATCGATG[G/A]GACCAAAATGTGGTCCGAAGCGATTGCGCTGCAGTTGCATCATTGTGAATGAGTGTCGCACAATTGTGGTGTG	scaffold2770:8167	A	G	G	A	G	G	G	G	G	G
SLG-1	iDAFWA287	146.604	65	AATTCGATTCTGCTTCTAATTCATCATCAATTTCACCTCAGTCACTTTCTCACCGTTTTTGGGTAATACCATTTTCTATTTATTTATTTTCT-AATTCGATTCTGCTTCTAATTCATCATCAATTTCACCTCAGTCACTTTCTCACCGTTTTTGGGTATACCATTTTCTATTTATTTATTTTCTT	scaffold29760:1174-A-i1	AATTCGATTCTGCTTCTAATTCATCATCAATTTCACCTCAGTCACTTTCTCACCGTTTTTGGGTATACCATTTTCTATTTATTTATTTTCTT	AATTCGATTCTGCTTCTAATTCATCATCAATTTCACCTCAGTCACTTTCTCACCGTTTTTGGGTAATACCATTTTCTATTTATTTATTTTCT	AATTCGATTCTGCTTCTAATTCATCATCAATTTCACCTCAGTCACTTTCTCACCGTTTTTGGGTAATACCATTTTCTATTTATTTATTTTCT	AATTCGATTCTGCTTCTAATTCATCATCAATTTCACCTCAGTCACTTTCTCACCGTTTTTGGGTA-TACCATTTTCTATTTATTTATTTTCT	AATTCGATTCTGCTTCTAATTCATCATCAATTTCACCTCAGTCACTTTCTCACCGTTTTTGGGTAATACCATTTTCTATTTATTTATTTTCT	AATTCGATTCTGCTTCTAATTCATCATCAATTTCACCTCAGTCACTTTCTCACCGTTTTTGGGTAATACCATTTTCTATTTATTTATTTTCT	AATTCGATTCTGCTTCTAATTCATCATCAATTTCACCTCAGTCACTTTCTCACCGTTTTTGGGTAATACCATTTTCTATTTATTTATTTTCT	AATTCGATTCTGCTTCTAATTCATCATCAATTTCACCTCAGTCACTTTCTCACCGTTTTTGGGTAATACCATTTTCTATTTATTTATTTTCT	AATTCGATTCTGCTTCTAATTCATCATCAATTTCACCTCAGTCACTTTCTCACCGTTTTTGGGTAATACCATTTTCTATTTATTTATTTTCT	AATTCGATTCTGCTTCTAATTCATCATCAATTTCACCTCAGTCACTTTCTCACCGTTTTTGGGTAATACCATTTTCTATTTATTTATTTTCT
SLG-1	iDAFWA459	147.927	44	AATTCAATATTATAGATCAATACTCCAATAAATTTATAAAAAAACATAAACCTCAACAATACTCTTATAAATTTTCATAAATTCAATGCTTT-AATTCAATATTATAGATCAATACTCTAATAAATTTATAAAAAAAACATAAACCTCAACAATACTCTTATAAATTTTCATAAATTCAATGCTT	scaffold96132:2473-A-d1	AATTCAATATTATAGATCAATACTCTAATAAATTTATAAAAAAAACATAAACCTCAACAATACTCTTATAAATTTTCATAAATTCAATGCTT	AATTCAATATTATAGATCAATACTCCAATAAATTTATAAAAAAACATAAACCTCAACAATACTCTTATAAATTTTCATAAATTCAATGCTTT	AATTCAATATTATAGATCAATACTCCAATAAATTTATAAAAAAACATAAACCTCAACAATACTCTTATAAATTTTCATAAATTCAATGCTTT	AATTCAATATTATAGATCAATACTCTAATAAATTTATAAAAAAAACATAAACCTCAACAATACTCTTATAAATTTTCATAAATTCAATGCTTT	AATTCAATATTATAGATCAATACTCCAATAAATTTATAAAAAAACATAAACCTCAACAATACTCTTATAAATTTTCATAAATTCAATGCTTT	AATTCAATATTATAGATCAATACTCCAATAAATTTATAAAAAAACATAAACCTCAACAATACTCTTATAAATTTTCATAAATTCAATGCTTT	AATTCAATATTATAGATCAATACTCCAATAAATTTATAAAAAAACATAAACCTCAACAATACTCTTATAAATTTTCATAAATTCAATGCTTT	AATTCAATATTATAGATCAATACTCCAATAAATTTATAAAAAAACATAAACCTCAACAATACTCTTATAAATTTTCATAAATTCAATGCTTT	AATTCAATATTATAGATCAATACTCCAATAAATTTATAAAAAAACATAAACCTCAACAATACTCTTATAAATTTTCATAAATTCAATGCTTT	-
SLG-1	DAFWA6059	150.214	19	AATTCATTCCAATCCTAA[T/C]AGTCATGTGGAATATGGTCATTGTTTGTAGGAGGTTTAACAATACCACTCGGAAGAATCATTTTCTCATATCT	scaffold82764:17587	C	T	T	C	T	T	T	-	T	-
SLG-1	DAFWA3816	150.214	23	AATTCATACAATCATAAATGCA[T/C]ATGTTTAATTTTAACAAATCAATGTTTACACATGCAATTTTAATAATAAAAATTATTAGATTTTTTTAC	scaffold86213:8249	C	T	T	C	T	T	T	T	T	C
SLG-1	DAFWA2349	150.214	79	AATTCATTGGAGTATAGGAAGCTTGGTGACTCTGACCTTAACATTAGTGAAATCACTCTTGGTACTGTAAGTTTACTA[T/G]ACTTATCTTCTCA	scaffold37091:18830	G	T	T	G	-	T	T	T	T	T
SLG-1	DAFWA7105	150.214	58	AATTCTGTCTTCCTAGATCACTGCTTTTACCATTCACATTGCCCAACAATTCTTCCC[C/G]TGTTTAAATTGTGGACCGCATCATATGATGCGAC	scaffold73247:2546	G	C	C	G	C	-	C	C	C	G
SLG-1	DAFWA1868	150.214	42	AATTCCAAAAGCTCTTTATTTGTAGTTTTTTTTCACTTTTA[A/G]TACACCATCTTTTTATGTCTGCCTTTTTGTTTTCTAAGGAGAATTGGGAA	scaffold13440:4186	G	A	A	G	A	A	-	A	A	G
SLG-1	DAFWA3092	150.214	86	AATTCTCTTATTGTTTTTCTCTAATTTTTTCTTCATCTTCTTAGTCTAATATATCATCTTCCTAACATTTTGGTACTTTCATCCT[C/T]TGAACC	scaffold23461:6756	T	C	C	T	C	C	C	C	C	C
SLG-1	DAFWA6046	150.214	33	AATTCAAATCCTGTCATTTTTTCCTTAAACAA[T/G]AAATAAATAACTCCACATATGTAGTATACCTAAAACATAAGTGTTTTACAAATATTTAA	scaffold31014:3788	G	T	T	G	T	T	T	T	T	-
SLG-1	DAFWA4465	150.214	60	AATTCATTTTTTCCTTAAGCACCACTATCATTCCCCATTTCTTCCAATCAACTTGAACA[C/T]GACTTACCCAAACACTATCAGAAATGGAGTAT	scaffold82764:17513	T	C	C	T	C	C	C	C	C	-
SLG-1	DAFWA7195	150.932	53	AATTCATTAATGAGGTGTTTACCTAATAAAAAAAGAATATAATGAAACTCTA[A/T]CTCTTAGTTTTTATTACAAATAGTCATAATACAAGACTA	scaffold40266:11023	T	A	A	T	A	-	A	A	-	T
SLG-1	DAFWA3484	150.932	16	AATTCTTTATCCTTA[G/A]GGTCAAATAGGGGAATAATATAAAAGTATGGATTCATCTCTTAGTAATTGAACATAAAGAAAAACTTGTTGAAAAA	scaffold25495:3926	A	G	G	A	G	G	G	G	G	A
SLG-1	DAFWA2412	152.385	41	AATTCAGATACCTACGAGTCTAGATACCTCATTATCTGGA[T/C]TCGTATCCATCCAACAGTTAGTCTTAATTACCCTTGGATCTAAAAATACAA	scaffold9732:141	C	T	T	C	T	T	T	T	T	-
SLG-1	DAFWA8215	152.385	54	AATTCATGCAGGAGCATTTCAAATAATTTTTATAGCCACCATCAACATATATA[G/A]GCTGCTTTCATATGGTTTTGAAGTATCAACAATAAATA	scaffold5765:20528	A	G	G	-	G	G	G	G	G	G
SLG-1	DAFWA7739	152.385	83	AATTCCTCAATTATCGAACAAGTGAGTAAGTATGTCCAGCAATGGAAAAGGAAACTATATTTATGAAGATGTATAAGCAGCT[T/G]CCCAAAATC	scaffold11703:10929	G	T	T	-	T	T	T	T	-	T
SLG-1	DAFWA3696	152.385	14	AATTCGAAAGTTT[G/A]CATTCTAGCAACCTTATAAACTCAATGACTATTGAAAATGAATCACAATGGAATTAAGTTTTGAAATTTTAATTATTA	scaffold32222:6871	A	G	G	A	G	G	G	G	G	G
SLG-1	DAFWA3183	152.385	7	AATTCA[G/C]TCTTTTAATTATGCCTGCACTCACTATAAAATTTTGTAATTAAATTCCTGAAAGGCTGAAACCATAATAGTAAGACCACATAATG	scaffold85540:6348	C	G	G	C	G	G	G	G	G	G
SLG-1	DAFWA5181	152.385	34	AATTCTCTACCAATCTGCGCTTCTTAAACATAC[C/T]CTTGTCCAGCTCAGTCACAACCCGTAGCTCAGAATCATCATCGCCTGTTCAATTCAAT	scaffold5797:11616	T	C	C	T	C	C	C	C	C	C
SLG-1	DAFWA3729	152.385	21	AATTCAATCTCATGCTTATA[T/A]AATATTTGTCTTGTTTTATTTTGTTGGATTTAATATGTATGCATAAGCTTGAAATGACAAATTAAGTATTT	scaffold32222:4933	A	T	T	A	T	T	T	T	T	T
SLG-1	iDAFWA734	152.385	56	AATTCTTCTTGTGATTTTATCAATAAAACAATGTTATTTTCCAATCAAAATCTTAGAGGACATAATGTTTATCTTTAAGGTGATAGTTAAGT-AATTCTTGTTGTGATTTTATCAGTAAAACAATGTTATTTTCCAATCAAAATCTTAGGACATAATGTTTATCTTTAAGGTGATAGTTAAGTTT	scaffold83553:3288-AG-i2	AATTCTTGTTGTGATTTTATCAGTAAAACAATGTTATTTTCCAATCAAAATCTTAGGACATAATGTTTATCTTTAAGGTGATAGTTAAGTTT	AATTCTTCTTGTGATTTTATCAATAAAACAATGTTATTTTCCAATCAAAATCTTAGAGGACATAATGTTTATCTTTAAGGTGATAGTTAAGT	AATTCTTCTTGTGATTTTATCAATAAAACAATGTTATTTTCCAATCAAAATCTTAGAGGACATAATGTTTATCTTTAAGGTGATAGTTAAGT	AATTCTTGTTGTGATTTTATCAGTAAAACAATGTTATTTTCCAATCAAAATCTTAG--GACATAATGTTTATCTTTAAGGTGATAGTTAAGT	AATTCTTCTTGTGATTTTATCAATAAAACAATGTTATTTTCCAATCAAAATCTTAGAGGACATAATGTTTATCTTTAAGGTGATAGTTAAGT	-	AATTCTTCTTGTGATTTTATCAATAAAACAATGTTATTTTCCAATCAAAATCTTAGAGGACATAATGTTTATCTTTAAGGTGATAGTTAAGT	AATTCTTCTTGTGATTTTATCAATAAAACAATGTTATTTTCCAATCAAAATCTTAGAGGACATAATGTTTATCTTTAAGGTGATAGTTAAGT	AATTCTTCTTGTGATTTTATCAATAAAACAATGTTATTTTCCAATCAAAATCTTAGAGGACATAATGTTTATCTTTAAGGTGATAGTTAAGT	-
SLG-1	DAFWA3680	152.897	57	AATTCAGTGAATTTAACTTTTGGGACCTATTTGAAAATTCAGTGAAATTGTAGGGA[C/T]CAAAAGAGTGAGTTTACCTAAAAGTTATTTGGTGT	scaffold85540:6289	T	C	C	T	C	C	C	C	C	C
SLG-1	DAFWA947	152.897	45	AATTCCTGGGAGATGTTAAACCCAGAGTTGAATCGCTTTAAGCT[C/A]ACTTATATAATGATTCCAAATTTTTTCTTAGGAAATCCTGTTAATTT	scaffold85540:4125	A	C	C	A	C	C	C	C	C	C
SLG-1	DAFWA2796	152.897	13	AATTCACATCTT[T/C]GATCATGTCACCCAAATCTGCGGCCACGGCCGCAAGAACTTCCATCATCTCTTCATTAGATGCAAACCATTTCAACAAT	scaffold28957:20366	C	T	T	C	T	T	T	T	-	T
SLG-1	DAFWA1487	153.097	36	AATTCATATGAATGCCTTCCTTATTTAGTTTGGGC[G/A]TGAAAACCAAGGAACAAATTTCCTTAATGGTTTAGGCGTGACAAATCAAGACTACA	scaffold16139:1974	A	G	-	A	G	G	G	-	G	G
SLG-1	DAFWA7138	153.814	58	AATTCTAGCTACAAAAGGATATGATAAATGTGCTGAAAAGGCAAGTTCAATACCTTC[G/A]CTCTTATTATTTGTGTAAATATAACTTCAATTGT	scaffold87287:1223	A	G	G	A	G	G	G	G	-	G
SLG-1	iDAFWA269	154.256	44	AATTCTCATGGGTTTTCTTAGGATTTTATGTATTTATTATTTTAGTGTTTCATTTATTTACATGTAACATGGGGTTGGGAATTTAAATTCAT-AATTCTCATGGGTTTTCTTAGGATTTTATGTATTTATTATTTTATGTTTCATTTATTTACATGTAACATGGGGTTGGGAATTTAAATTCATT	scaffold9180:15412-G-i1	AATTCTCATGGGTTTTCTTAGGATTTTATGTATTTATTATTTTATGTTTCATTTATTTACATGTAACATGGGGTTGGGAATTTAAATTCATT	AATTCTCATGGGTTTTCTTAGGATTTTATGTATTTATTATTTTAGTGTTTCATTTATTTACATGTAACATGGGGTTGGGAATTTAAATTCAT	AATTCTCATGGGTTTTCTTAGGATTTTATGTATTTATTATTTTAGTGTTTCATTTATTTACATGTAACATGGGGTTGGGAATTTAAATTCAT	AATTCTCATGGGTTTTCTTAGGATTTTATGTATTTATTATTTTA-TGTTTCATTTATTTACATGTAACATGGGGTTGGGAATTTAAATTCAT	AATTCTCATGGGTTTTCTTAGGATTTTATGTATTTATTATTTTAGTGTTTCATTTATTTACATGTAACATGGGGTTGGGAATTTAAATTCAT	AATTCTCATGGGTTTTCTTAGGATTTTATGTATTTATTATTTTAGTGTTTCATTTATTTACATGTAACATGGGGTTGGGAATTTAAATTCAT	AATTCTCATGGGTTTTCTTAGGATTTTATGTATTTATTATTTTAGTGTTTCATTTATTTACATGTAACATGGGGTTGGGAATTTAAATTCAT	AACTCTCATGGGTAGTCTTAGGAGTTATTTTATTTATTATTTTAGTGTTTCATTTATTTACATGTAACATGGGGTTGGGAATTTAAATTCAT/AATTCTCATGGGTTTTCTTAGGATTTTATGTATTTATTATTTTAGTGTTTCATTTATTTACATGTAACATGGGGTTGGGAATTTAAATTCAT	-	-
SLG-1	DAFWA436	154.526	86	AATTCCTGCATTTGATAAAGGTGTTACATTTTATAAAGGTTTTACATTTTAAATGGTAATAAATAATTTCTTGATAATTTAAAAA[A/G]AACATT	scaffold9766:916	G	A	A	G	A	A	A	A	A	-
SLG-1	DAFWA3834	154.605	52	AATTCACCTATCAAAATGTCCACCTTTTAATAAAATAATAATAATAGTAAT[C/T]AACTCTTGTACGTTATACAAGTTACAAGCCCCAACCTACC	scaffold95716:617	T	C	C	T	C	C	C	C	C	C
SLG-1	DAFWA4637	154.605	89	AATTCCTTATTTGTGATGTGTGGTACTTAAGTTCTTCTGTAAAATCTTTAAATTTTGGGATGGTTTTGTGGCAAGAAGATTGAGCTGA[C/T]CAT	scaffold178:26224	T	C	C	T	C	C	C	C	C	C
SLG-1	DAFWA2785	154.605	35	AATTCATGCGTTGAAAAGTAAGAAATCTCCTATA[T/C]AAATCATTACATCTAATTATGACTTTGAGAGGCTCTTTCTATTAATTTGGTAACATG	scaffold39335:15595	C	T	T	C	T	T	T	T	T	T
SLG-1	DAFWA7584	154.605	23	AATTCAAATTAACATGAAAAGA[C/A]AAAAACAAAAGGGGGATTTGTGCAGGTCTGAAACTCCAAGGCGCTGTAGTTAGGTAAAATTACAAATGC	scaffold99292:4032	A	C	C	A	C	C	C	C	C	C
SLG-1	DAFWA4976	154.605	14	AATTCTAAAATTA[C/T]GCAAGTATTTAACTTACCTACACACCCTACGCCACTTGTTTCAAAATATATACTTAAATCCCCTTAGGCTTCATTTGG	scaffold19704:49752	T	C	C	T	C	-	C	C	-	C
SLG-1	DAFWA5846	154.605	13	AATTCCAAATGT[G/A]TAGTACCAATAATACTATTACTCCTTCTGAATCTGGAAATTCGAAGTTGCAGATGACGATTGAAGATGAACAACATCAA	scaffold29760:906	A	G	G	A	G	G	G	G	G	G
SLG-1	DAFWA3285	154.605	54	AATTCTTTTCACATTGAAGGTCATCTCGATACTGATTATATCTAGAGGTTTTG[T/C]ATTTCAAAACACCTTACAAGAATTATTTATGGAGCCCA	scaffold2847:78249	C	T	T	C	T	T	T	-	T	T
SLG-1	DAFWA6953	154.605	33	AATTCAGTGTAACCTGACTGCTAACGAGGAAA[C/T]GTTCACGACAGACCGAGTAAAGATCATTGGTTTCCATTCCTGAAAAATAAAGGAAGATA	scaffold99292:1320	T	C	C	T	C	C	C	C	C	C
SLG-1	DAFWA7961	154.605	61	AATTCACTTTGTACTCTTGCTTCCATGATACTACTGCAGATATTGTCATAAGAGTAACAA[C/T]GGGGTAAGTTCATTTCACCTATAAAAAGAGC	scaffold22735:14132	T	C	C	T	C	-	C	C	C	C
SLG-1	DAFWA1316	154.605	91	AATTCGAACACTTGCGTTACCAAGTGAAACAGATACACTTGGATTTTCTTTTCATTTTCTTATCCTTCACCTTCTTTATTATTCTTATTT[T/C]A	scaffold29760:807	C	T	T	C	T	T	T	T	T	T
SLG-1	DAFWA5485	154.605	61	AATTCAAATAATTTTGTTACTCGTCTTTTCTAGCCTAAGTGTTCCCTATATGTAACCGTG[G/A]TGATGAATGAATAAAACTAAGTTGAATTTAT	scaffold31879:9845	A	G	G	A	G	G	G	G	G	G
SLG-1	DAFWA322	154.605	13	AATTCAAAGGAT[A/T]ACTTCACGCAGTGTAAGATTTTGAACAAAGATTTTGAACATTGAAACATAGGATAAATGGTCGTATCTTGAGCAATAAA	scaffold2847:532	T	A	A	T	A	A	A	A	A	A
SLG-1	DAFWA6568	154.605	25	AATTCAAAACAGTGGTTGCAAAAT[C/T]CATCACCACAAACCTACAACAATCAAACTATAGTATAACACGTCTGAGAATAACACCAACTACTCTT	scaffold85540:13008	T	C	C	T	C	C	C	C	C	C
SLG-1	iDAFWA836	156.049	23	AATTCTTCATGCATAATCACTTACTTTAAAAGACATTATGCATCATAGATCACATGTGGAAACTTCACAACAAAATTTTATTGTAGAGAGAA-AATTCTTCATGCATAATCACTTATCTTCAAAAGACATTATGCATCATAGATCACATGTGGAAACTTCACAACAAAAATTTATTGTAGAGAGA	scaffold35846:3041-T-d1	AATTCTTCATGCATAATCACTTATCTTCAAAAGACATTATGCATCATAGATCACATGTGGAAACTTCACAACAAAAATTTATTGTAGAGAGA	AATTCTTCATGCATAATCACTTACTTTAAAAGACATTATGCATCATAGATCACATGTGGAAACTTCACAACAAAATTTTATTGTAGAGAGAA	-	AATTCTTCATGCATAATCACTTATCTTCAAAAGACATTATGCATCATAGATCACATGTGGAAACTTCACAACAAAAATTTATTGTAGAGAGAA/AATTCTTCATGCATAATCACTTATCTTCAAAAGACATTATGCATCATAGATCACATGTGGAAACTTCACAACAAAAATTTATTGTTGAGAGAA	AATTCTTCATGCATAATCACTTACTTTAAAAGACATTATGCATCATAGATCACATGTGGAAACTTCACAACAAAATTTTATTGTAGAGAGAA	AATTCTTCATGCATAATCACTTACTTTAAAAGACATTATGCATCATAGATCACATGTGGAAACTTCACAACAAAATTTTATTGTAGAGAGAA	AATTCTTCATGCATAATCACTTACTTTAAAAGACATTATGCATCATAGATCACATGTGGAAACTTCACAACAAAATTTTATTGTAGAGAGAA	AATTCTTCATGCATAATCACTTACTTTAAAAGACATTATGCATCATAGATCACATGTGGAAACTTCACAACAAAATTTTATTGTAGAGAGAA	AATTCTTCATGCATAATCACTTACTTTAAAAGACATTATGCATCATAGATCACATGTGGAAACTTCACAACAAAATTTTATTGTAGAGAGAA	AATTCTTCATGCATAATCACTTACTTTAAAAGACATTATGCATCATAGATCACATGTGGAAACTTCACAACAAAATTTTATTGTAGAGAGAA
SLG-1	DAFWA4331	158.172	56	AATTCGCTTAGATGGCTTATTATAAATAATATATATAGTCTTATATTAGTGAGGT[A/G]GATCAACTTTCCTATAAGCCTTTTATACATTGTAGA	scaffold62212:1714	G	A	A	G	A	A	A	A	A	A
SLG-1	DAFWA8038	158.172	60	AATTCTGAATACTACAATAGTCATGTATTACTTGATGCTATTTTTGTTGCTTAATGTTA[C/G]TTAATGCTATTTTTGTTGTTGTTAGGGTGATA	scaffold9862:34674	G	C	C	G	C	C	-	-	C	C
SLG-1	DAFWA5850	158.172	17	AATTCTCGAACCACCT[T/C]AGAATCAAACTTATCATGCAGGGATGCTAATGTCCACCACTTCATTTTGTTGAGAGGTTTAGTGAATCCAGGATA	scaffold2142:7125	C	T	-	C	T	T	T	T	-	T
SLG-1	DAFWA6882	158.172	7	AATTCA[A/G]TCAACTGTTCTTATTTTTAAGAGATTAATATCTGTGATGTCAATAAAAAAGGGCGGCCCAATGCCGAGGCTCGGACTTAGTGGGG	scaffold70822:4213	G	A	A	G	A	-	A	A	A	A
SLG-1	DAFWA7413	158.172	56	AATTCAACTAGTAAATATACACTTGAGATTTCATTGGTCATGTAAGTGGCCTTGA[T/A]ATTAGTTGTTCCTAGTCATTAGTCTAGGAAAGGAGT	scaffold52708:9095	A	T	T	A	T	T	T	T	T	-
SLG-1	DAFWA7392	158.172	53	AATTCAAGTAATACATCAGAGAAAACAACTTTAGTTTAGGTCATTTGAGTAA[T/C]AGTACTTGATTTCAAATTTACATGAAAGGTTTTCATAAT	scaffold92015:4594	C	T	T	C	T	T	T	T	T	T
SLG-1	DAFWA4202	158.172	45	AATTCAAAACCCTATATACATATAATTATGAGAAAAAAATAGTG[G/C]ATGAATTTTATATATTATCACTACATCATCCACTATTCATGTTTAAT	scaffold40549:7742	C	G	G	C	G	-	G	-	G	G
SLG-1	DAFWA860	158.172	92	AATTCTCTCCCTGTTATCATTTTATCTTTTCTGTGATTGAGGTTCTTTTACAGTAAGTGTGTGTTTTGAAAACCTCTATCCAGGAAAAAAA[C/A]	scaffold70822:15064	A	C	C	-	C	C	C	C	C	C
SLG-1	DAFWA4178	158.172	82	AATTCTAATAGCTTCTATTCAAGCTATAGTTGCAAAAGTTTCAGTAAAATCAATACCTTCTTGTTGATTGTATCCTGAGCT[A/C]TCATAACATT	scaffold68682:8953	C	A	A	C	A	A	A	-	A	A
SLG-1	DAFWA4944	158.172	38	AATTCTCTTACCCCATTAATTAAATATAAAAATCTAA[A/G]TAAGAATACGAGTTGATAGGCACTTTTGTGCCTGTCGGCACAGTATTAAGTATA	scaffold24978:51229	G	A	A	G	A	A	A	A	A	A
SLG-1	DAFWA6455	158.172	74	AATTCAACATTTAACTCTAGAACAAAGCATATTAATATAAATTACCACATCACCAGATCCTTCCTTAAAGATG[A/T]GGTACTAATATTGAAAAA	scaffold2329:2638	T	A	A	T	A	A	A	A	A	-
SLG-1	DAFWA7780	158.172	35	AATTCAACAGCAAATGATGAAAATTGATGGAAGA[A/C]TTAAAACTTGAGGAGTTAACATCTATCTAAAGACATGTCATGAATCCTGTATTAAGT	scaffold3319:20355	C	A	A	C	A	A	A	A	A	A
SLG-1	DAFWA7362	158.172	23	AATTCTATGCTAATGCCTACCC[C/G]AAGGAGGAGGGCGGTGAACCCTTTGAGCACAAATCATGGGTCAGAGGCAAAACCATCCGATATGATAGG	scaffold2142:7090	G	C	-	G	C	C	C	C	-	C
SLG-1	DAFWA2601	158.172	38	AATTCCAGTGTTCTTCCAAATCTTGCTAAATAATAAT[C/G]AATATCATAATTTTCATGTGTTTAAAATGATTTCAGAATTAGTACACACAAACT	scaffold9862:41199	G	C	C	G	C	C	C	C	C	C
SLG-1	DAFWA5070	158.172	15	AATTCTGAAAAATA[T/C]TCTGAAATAGAGAAGAGAACCCTCTTCGAAGGGAAAACCCTTACAACTCAATATTTCATACTTCAAAACATAATCTT	scaffold70822:24697	C	T	T	C	-	T	T	T	T	T
SLG-1	DAFWA6248	158.172	41	AATTCACTCAGCATGTCACCCTCCAAGCTTAAATATCATT[G/T]AATATTTTATTCTCCTAAAGAGAGCCTTCTCCGACTCGAACCGACGACCTT	scaffold3068:11587	T	G	G	T	G	G	G	G	G	G
SLG-1	DAFWA2432	158.172	17	AATTCCCTTAAAGGGT[G/A]ATTATAGAAGTAAAAGATAAGATATGACACTTTAAATGACATGTGGTTTTTAATTTTGGGGAACAAGAGTCATGT	scaffold7051:38517	A	G	G	A	-	-	G	G	G	G
SLG-1	iDAFWA354	159.608	20	AATTCAACAAATTAGTAAGTGTATTGACATCAGGTTTAAATGGAAGACACCCTTTATAGTCGAAACTTTTATAAATAGTAAGTATAAGCAAA-AATTCAACAAATTAGTAAGTTATTGACATCAGGTTTAAATGGAAGACACCCTTTATAGTCGAAACTTTTATAAATAGTAAGTATAAGCAAAA	scaffold86154:7146-G-i1	AATTCAACAAATTAGTAAGTTATTGACATCAGGTTTAAATGGAAGACACCCTTTATAGTCGAAACTTTTATAAATAGTAAGTATAAGCAAAA	AATTCAACAAATTAGTAAGTGTATTGACATCAGGTTTAAATGGAAGACACCCTTTATAGTCGAAACTTTTATAAATAGTAAGTATAAGCAAA	AATTCAACAAATTAGTAAGTGTATTGACATCAGGTTTAAATGGAAGACACCCTTTATAGTCGAAACTTTTATAAATAGTAAGTATAAGCAAA	AATTCAACAAATTAGTAAGT-TATTGACATCAGGTTTAAATGGAAGACACCCTTTATAGTCGAAACTTTTATAAATAGTAAGTATAAGCAAA	-	AATTCAACGAATTAGTAAGTGTATTGACATCAGGTTTAAATGGAAGACACCCTTTATAGTCGAAACTTTTATAAATAGTAAGTATAAGCAAA	AATTCAACAAATTAGTAAGTGTATTGACATCAGGTTTAAATGGAAGACACCCTTTATAGTCGAAACTTTTATAAATAGTAAGTATAAGCAAA	AATTCAACAAATTAGTAAGTGTATTGACATCAGGTTTAAATGGAAGACACCCTTTATAGTCGAAACTTTTATAAATAGTAAGTATAAGCAAA	AATTCAACAAATTAGTAAGTGTATTGACATCAGGTTTAAATGGAAGACACCCTTTATAGTCGAAACTTTTATAAATAGTAAGTATAAGCAAA	AATTCAACAAATTAGTAAGTGTATTGACATCAGGTTTAAATGGAAGACACCCTTTATAGTCGAAACTTTTATAAATAGTAAGTATAAGCAAA
SLG-1	DAFWA5483	159.608	13	AATTCTGTCATT[G/A]GGCGAATATGCCTTATTATGGAGCTTTGAATGTTTTAGTTCTTTCATATGTGAAATTACTCAATTTGAAGGAGGCTGCA	scaffold57475:17010	A	G	G	A	G	G	G	G	G	G
SLG-1	DAFWA8613	159.608	13	AATTCAAGTTTA[T/C]GCTTGTTGTAAGGTTTAAGTAAAGGAAAACAAGCACAACCAAACATTAGGGTGACCTAGTGCACAAAACTCCCACTTAG	scaffold76810:1674	C	T	T	C	T	T	T	T	-	T
SLG-1	DAFWA1503	159.608	71	AATTCTAGCAATTAAATTCAACTAAAAATATACAGTACTAAATAATATTATCATAGAACCATAATAAGTA[C/G]CCAACAATAATCAAAGGGAAG	scaffold87679:2299	G	C	C	G	C	C	C	C	C	-
SLG-1	DAFWA6815	159.608	21	AATTCAGCAACAACAAAACA[A/G]AAGGAAAAAAGTGTCCAACAATAATAAAACAATAGCATAAAACAATGGCCAGCAAGACAACAATAACACCA	scaffold93632:563	G	A	A	G	A	A	A	A	A	A
SLG-1	DAFWA2048	159.608	72	AATTCAAGTTCAAAAGATTCATATGATGAGAAATTCATGGAAGAGAGTTGTTGGTCGTGAGGTTTATCTCA[A/T]ATTAAGGAGTATGAACTCAA	scaffold93632:12537	T	A	A	-	A	A	A	A	A	A
SLG-1	DAFWA8145	159.608	79	AATTCAAGATATGTACATTTTCTTTCTCCCATTAGACTGGTGTATGTGCTAATAAAAGTTTGTTTATGAGTTGTTTTT[T/G]AAAGAAAAATAGG	scaffold93083:458	G	T	T	G	T	-	T	T	T	T
SLG-1	DAFWA1019	159.608	84	AATTCCCATAATCCATACTGCTAGAACTTATCTACATTTGATAAGGTTGTTGCAAAATTGAATTTGAGTTCATACTCCTTAAT[T/A]TGAGATAA	scaffold93632:12537	A	T	T	-	T	T	T	T	T	T
SLG-1	iDAFWA589	163.381	63	AATTCAAATGCAAAAAGGAAAATACATAAGTAAATACGAAAACAAATACAAAATTGGAAGTAAGCATGAAAATAGAACTAGGGTCTAAATCC-AATTCAAATGCAAAAAGGAAAATACATAAGTAAATACGAAAACAAATACAAAATTGGAAGTAATGCAAGAAAATAGAACTAGGGTCTAAATC	scaffold23420:8556-T-d1	AATTCAAATGCAAAAAGGAAAATACATAAGTAAATACGAAAACAAATACAAAATTGGAAGTAATGCAAGAAAATAGAACTAGGGTCTAAATC	AATTCAAATGCAAAAAGGAAAATACATAAGTAAATACGAAAACAAATACAAAATTGGAAGTAAGCATGAAAATAGAACTAGGGTCTAAATCC	AATTCAAATGCAAAAAGGAAAATACATAAGTAAATACGAAAACAAATACAAAATTGGAAGTAAGCATGAAAATAGAACTAGGGTCTAAATCC	AATTCAAATGCAAAAAGGAAAATACATAAGTAAATACGAAAACAAATACAAAATTGGAAGTAATGCAAGAAAATAGAACTAGGGTCTAAATCC	AATTCAAATGCAAAAAGGAAAATACATAAGTAAATACGAAAACAAATACAAAATTGGAAGTAAGCATGAAAATAGAACTAGGGTCTAAATCC	-	AATTCAAATGCAAAAAGGAAAATACATAAGTAAATACGAAAACAAATACAAAATTGGAAGTAATGCAAGAAAATAGAACTAGGGTCTAAATCC	AATTCAAATGCAAAAAGGAAAATACATAAGTAAATACGAAAACAAATACAAAATTGGAAGTAATGCAAGAAAATAGAACTAGGGTCTAAATCC	AATTCAAATGCAAAAAGGAAAATACATAAGTAAATACGAAAACAAATACAAAATTGGAAGTAATGCAAGAAAATAGAACTAGGGTCTAAATCC	AATTCAAATGCAAAAAGGAAAATACATAAGTAAATACGAAAACAAATACAAAATTGGAAGTAATGCAAGAAAATAGAACTAGGGTCTAAATCC
SLG-1	iDAFWA544	165.904	57	AATTCCGAAACAAAAGTAATTAAGAGGAGAAATTAATAAATAAATAAAATAGGGGTTAGAGAAAACAGATAAATAGGTAAAGTTGGCGGGTA-AATTCAGAAACAAAAGTAATTAAGAGGAGAAATTAATAAATAAATAAAATAGGGGTTGAGAAAACAGATAAATAGGTAAAGTTGGCGGGTAG	scaffold41737:4172-A-i1	AATTCAGAAACAAAAGTAATTAAGAGGAGAAATTAATAAATAAATAAAATAGGGGTTGAGAAAACAGATAAATAGGTAAAGTTGGCGGGTAG	AATTCCGAAACAAAAGTAATTAAGAGGAGAAATTAATAAATAAATAAAATAGGGGTTAGAGAAAACAGATAAATAGGTAAAGTTGGCGGGTA	AATTCCGAAACAAAAGTAATTAAGAGGAGAAATTAATAAATAAATAAAATAGGGGTTAGAGAAAACAGATAAATAGGTAAAGTTGGCGGGTA	AATTCAGAAACAAAAGTAATTAAGAGGAGAAATTAATAAATAAATAAAATAGGGGTT-GAGAAAACAGATAAATAGGTAAAGTTGGCGGGTA	-	AATTCCGAAACAAAAGTAATTAAGAGGAGAAATTAATAAATAAATAAAATAGGGGTTAGAGAAAACAGATAAATAGGTAAAGTTGGCGGGTA	AATTCAGAAACAAAAGTAATTAAGAGGAGAAATTAATAAATAAATAAAATAGGGGTT-GAGAAAACAGATAAATAGGTAAAGTTGGCGGGTA	AATTCAGAAACAAAAGTAATTAAGAGGAGAAATTAATAAATAAATAAAATAGGGGTT-GAGAAAACAGATAAATAGGTAAAGTTGGCGGGTA	AATTCAGAAACAAAAGTAATTAAGAGGAGAAATTAATAAATAAATAAAATAGGGGTTAGAGAAAACAGATAAATAGGTAAAGTTGGCGGGTA	AATTCAGAAACAAAAGTAATTAAGAGGAGAAATTAATAAATAAATAAAATAGGGGTT-GAGAAAACAGATAAATAGGTAAAGTTGGCGGGTA
SLG-1	DAFWA8801	166.973	59	AATTCCACTTCGACCCCAAATTCTACAACTTAGTTCAGGTACAAAAATCTGACTATGA[T/G]CATTGCACAACACTTAAGCCTCAACTAGTATTC	scaffold20072:32618	G	T	T	G	-	T	T	G	G	G
SLG-1	DAFWA6451	166.973	20	AATTCGACTCTGCTTCAGT[G/T]ATGAACTGCCTTATAGTATCCTTTTGTTGATGTCATAATGTTATTATTATATACTTTCCAGCGTGTTGAGTT	scaffold66466:18612	T	G	G	T	T	T	T	T	T	T
SLG-1	DAFWA4655	166.973	7	AATTCA[A/G]TAACGATTGCTTGACATGTCAATTAAGGATGTCATGTAATTACTCAATAGATTAATCATTAACTATTGTAATTTGGTCCATATTG	scaffold97121:1848	G	A	A	G	A	A	A	G	G	-
SLG-1	DAFWA744	166.973	14	AATTCATGTCTAG[G/T]ATGTTCAAAGTGGATATATTTATTATGGTGATGAAACTACAAAAGATTAAACCATGGAAGTGGAACGCACATTAGTAA	scaffold20072:31149	T	G	G	T	G	G	G	T	T	T
SLG-1	DAFWA6327	166.973	13	AATTCAGATCCG[G/A]TTCCTTTTAGAAAATTAGTTATAGGTTAGAAAAAAGTAGATTTGGTAAATATGAAGTATACGATAATTTAGTTTCTCAG	scaffold51572:14620	A	G	G	A	G	G	G	A	A	A
SLG-1	DAFWA8218	166.973	74	AATTCATATTCTCAACAGAAAACAAGTCTGGCTGTCTTGGAAGATAATTTCTTGCAGAATTGTTCTGTATTCT[C/T]GGCACAGATTTGTTGTAT	scaffold47509:8381	T	C	C	T	C	C	C	T	T	T
SLG-1	DAFWA5155	166.973	80	AATTCAGGAAGCCTATTTGACCCGAATCTACTCGCGGCTTTCGAGCCGGGAAGGAACATGTTAGAATGACAGAGGAACT[G/T]AGAAGAGCCAGA	scaffold20072:29522	T	G	G	T	G	G	-	T	T	-
SLG-1	DAFWA5825	167.69	32	AATTCAACAACCATGTAATGTAATCAATAAT[A/T]ATTATTTTTTCCTCATAGTCCTCCCACTCAATAAATTTTACATTAAACTAATACAGTATA	scaffold87372:386	T	A	A	T	-	T	T	T	T	T
SLG-1	DAFWA5210	167.69	48	AATTCTGATCAGGTCAAATATTTAAAGATCGATGATGAAGATCCCGG[C/A]AAAATTCACACAAATAAAGGAAAGTACATAAGCCTAAAGATTAC	scaffold64784:21061	A	C	C	A	C	C	C	A	-	-
SLG-1	DAFWA7147	167.69	39	AATTCAATGTTGACTCTTTTTGTGAAAAGGTGTTATAA[G/T]ACTCATTTTGGTATGATTTAAGGCATAGTCTAGAAGAAGAGAGAAAAAAAGTG	scaffold41737:4081	T	G	G	T	T	T	T	T	T	T
SLG-1	DAFWA3965	167.69	84	AATTCAAAGACAAAAAAGTGTAGTAAAAGAGCAAGTAACATTTTGAACACCTTGGGAAGTCTACACATATATTTTGAACATTT[T/A]CAAACAAG	scaffold48845:17303	A	T	G	G	G	-	G	G	-	G
SLG-1	DAFWA4244	167.69	14	AATTCTAGGAAAA[G/A]TAAAGAAATGAAATGATAAACTTGCGATATGTGCTAGAGCCTAAATGTATCTGAAAGAATGAAACATGTAGATTTAAT	scaffold54346:6310	A	G	G	A	G	-	G	A	G	A
SLG-1	DAFWA6061	167.69	50	AATTCTCAAGCGTAGATGAAGTCAAGCGAAGGATCTGATGCAAAAAAAG[A/G]TGTACTAAGCGCATGAGCCAAAGTTCAAAAGTATAAAAACAT	scaffold5768:7981	G	A	A	G	G	G	G	-	G	-
SLG-1	DAFWA5989	167.69	63	AATTCAAAGACAAAAAAGTGCAGTAATATAGCAAGTAACATTTTGAACACCTTGGGAAGTCT[A/G]CACATACATTTTGAACATTTGCAAACAAG	scaffold54346:2163	G	A	A	G	G	-	G	G	-	G
SLG-1	DAFWA7197	167.69	15	AATTCAATATCCTT[A/G]TAAAATTAGTAACTCTTCAATCAAATGATTCTAAATAATGGTATCAGAGTTTAAGTTGCTAGATGATTCACAATATT	scaffold32509:9887	G	A	A	G	A	A	G	G	-	G
SLG-1	DAFWA1557	167.69	19	AATTCAATTTTTTCAAGA[A/C]AAACATCAACAAGATGGTTCACTAAAGATCTGGCAAGTTCAAAAACAACATATTTGTAAAGATCCAGGCATGC	scaffold64784:20764	C	A	A	C	A	A	A	C	-	-
SLG-1	DAFWA2981	173.719	72	AATTCAAATGTCAGCTATTATGGGTTTCCAAGAAGTGAGTGAAATTGTGGAAGATGGACTTCCAGTTTTGG[C/T]AGATCTGACCATAGAAGCAC	scaffold5230:5669	T	C	C	T	C	-	C	C	C	C
SLG-1	DAFWA3740	173.719	10	AATTCTCCT[A/G]TTCAAGATGGATGGATCGCTTTCGACTTTTTGAGTATGACTATTTAGAGTTGTAACTAAGGGTGATAAATTGATGGATTTGA	scaffold44475:3389	G	A	A	G	A	-	A	A	A	A
SLG-1	DAFWA5451	173.719	75	AATTCGAACAATCAGTAAGGAACAAACCATATCATAAACATGATAAAAATGAATGGCCATATGAAATGTCAACG[G/A]GCGAACATTGGCATGTG	scaffold44475:3928	A	G	G	A	G	G	G	G	G	G
SLG-1	DAFWA2791	175.155	34	AATTCACCTTTAACTACGGTCATTCAATAGGCA[A/G]AAGAAAATCAGTATCACTCTTTGAAGTAAGTGATCTTAAATGTAATAAGGAGATACAT	scaffold8558:19530	G	A	A	G	A	A	A	A	A	A
SLG-1	iDAFWA603	175.155	63	AATTCGGCTTGCCTTTGAGCCCAATAGGAGAGTAAGTTATTATCCTCCCTTATTATAAAATAGAGTAAATTACATTAATATCGTGGTAACGA-AATTCGGCTTGCCTTTGAGCCCAATAGGAGAGTAAGTTATTATCCTCCCTTATTATAAAATAGTAAATTACATTAATATTGTGGTAACGAAA	scaffold30620:1455-AG-i2	AATTCGGCTTGCCTTTGAGCCCAATAGGAGAGTAAGTTATTATCCTCCCTTATTATAAAATAGTAAATTACATTAATATTGTGGTAACGAAA	AATTCGGCTTGCCTTTGAGCCCAATAGGAGAGTAAGTTATTATCCTCCCTTATTATAAAATAGAGTAAATTACATTAATATCGTGGTAACGA	AATTCGGCTTGCCTTTGAGCCCAATAGGAGAGTAAGTTATTATCCTCCCTTATTATAAAATAGAGTAAATTACATTAATATCGTGGTAACGA	-	AATTCGGCTTGCCTTTGAGCCCAATAGGAGAGTAAGTTATTATCCTCCCTTATTATAAAATAGAGTAAATTACATTAATATCGTGGTAACGA	-	AATTCGGCTTGCCTTTGAGCCCAATAGGAGAGTAAGTTATTATCCTCCCTTATTATAAAATAGAGTAAATTACATTAATATCGTGGTAACGA	AATTCGGCTTGCCTTTGAGCCCAATAGGAGAGTAAGTTATTATCCTCCCTTATTATAAAATAGAGTAAATTACATTAATATCGTGGTAACGA	AATTCGGCTTGCCTTTGAGCCCAATAGGAGAGTAAGTTATTATCCTCCCTTATTATAAAATAGAGTAAATTACATTAATATCGTGGTAACGA	AATTCGGCTTGCCTTTGAGCCCAATAGGAGAGTAAGTTATTATCCTCCCTTATTATAAAATAGAGTAAATTACATTAATATCGTGGTAACGA
SLG-1	DAFWA5538	175.155	54	AATTCCTAACTATCAATGAATGGAATGTAGAAAGGTGAAAATAAAAACAACTA[A/G]AAAATACAGTAGAATAGATACCAAAATAGAATCATATA	scaffold22238:12599	G	A	A	G	A	A	A	A	A	A
SLG-1	DAFWA7085	175.155	58	AATTCCAACATAGTAGGACACTCTCTAATCAATATCTGCACAAAAAATGGGTCACAT[A/G]GGAGGGAATGTCTGGCATTTAGTTAACATCTTCT	scaffold7662:2675	G	A	A	G	A	A	-	A	A	-
SLG-1	DAFWA2996	175.155	53	AATTCTTGTGCTACCGTTTGATGATGCTGTTAATCCTCCTCCAAAAAAAATT[C/A]TTGGAGGCTTCCAAGTATGAACAATGAACTGTTGGAGGA	scaffold7662:8534	A	C	C	A	C	C	C	C	C	C
SLG-1	DAFWA5864	175.155	40	AATTCTCTAATTTTTTCTCATGGTATGATGGGTATCTCC[A/G]ATGCTTATAATGGTACGAAATTGTTCATCAATCCTAATTTGAAAGAAGTTTC	scaffold55143:14367	G	A	A	G	A	A	A	A	A	A
SLG-1	DAFWA8719	176.608	50	AATTCACCATCATACATCGCCCCAGAAGGCCATTGTATTTTTCCAATTC[C/T]GTTCCTCATCCCCCGTCTCCACTCACCCTCATATACACAACC	scaffold21369:8191	T	C	C	T	C	C	C	C	C	C
SLG-1	DAFWA494	176.608	84	AATTCTCTAGTGGCTATATCCATGGTACCGGAACATATATTGGCTCTGATAATATTATCTACAAAGGTCGATGGCGATTGAAT[G/C]TTAAACAT	scaffold21369:8320	C	G	G	C	G	G	G	G	G	G
SLG-1	DAFWA4657	176.608	27	AATTCTTAACTATCTTATCTTTTTGG[G/A]ATATATAGGGCTTTATATTATTAGACTAATGTTTGCTAATGCCTTGGTAATGCCGTAAATATATT	scaffold56937:2396	A	G	G	A	G	G	G	G	G	-
SLG-1	DAFWA5202	176.608	15	AATTCACCCTCTTA[T/G]AGGAATCTCTTTAGCACATTTTTTTCTCCAGTAAAGCAAAGAACAATAAAATAATAAAAAATAATGGCAGCCTTTGG	scaffold95429:1175	G	T	T	G	T	T	T	T	T	T
SLG-1	DAFWA5193	176.608	75	AATTCATCCTCTATATGTGAATATGACTGGCATGAAATGTGAATCATGGAATAAAGAGTGGAGCGAAGCACTCA[G/A]GCACATAGGGAGAAGCT	scaffold1097:9404	A	G	-	A	A	A	G	A	A	-
SLG-1	DAFWA7613	176.608	17	AATTCTCATCATCTCT[T/C]ACTAGACTACCCAAAAGCCTCATAATCATATAGATGTAAACACTCATAGGGCCAACTTCTTCCTCACTTTCAATC	scaffold30191:7264	C	T	T	C	T	T	T	T	T	T
SLG-1	DAFWA4422	176.608	38	AATTCAATATACACCACATCAAACTCTACACCAACAA[T/G]GTATTTGTCTAGTGGTATAAAGTTCCACTAGATGCCCATGTAATCAAAAAGTCA	scaffold38165:6247	G	T	T	-	T	-	T	T	T	T
SLG-1	DAFWA3875	176.608	90	AATTCAAGACTACTAGTTATATTTATATCTTAGTTTATATTTCATTTTGTATTTTATAGTCTAAGATGTAATAATAGGTGGATTCTTAC[G/T]GA	scaffold36673:11929	T	G	G	T	G	G	G	G	G	G
SLG-1	DAFWA6195	176.608	23	AATTCTCAATAGCTACAAGACA[A/G]GAAGGGTTGCCAATAGGAAATCTTACCAAGAGACCGACCCTTGAAAAACTGTCCTTTGACTAAAGGAAT	scaffold21369:7832	G	A	A	G	A	A	A	-	A	A
SLG-1	DAFWA5075	178.754	16	AATTCAACAGCCTTT[C/T]GTATGGGGTGGGGAACCTGAGTTGTTGATGGCTTCTCACGTTTTGAAGTGAGTTTTAGAAACATATTTCTTTGCAT	scaffold58876:10827	T	C	C	T	C	C	C	C	C	C
SLG-1	DAFWA6003	178.754	41	AATTCTATTAATTAAGCATTGTTATAATAATTCATGCTGG[A/G]TTGGAATCTACTTGTGAAAATCGTGATTGTTTGATTTTAGGACTTATTTTT	scaffold11068:4433	G	A	A	G	A	-	A	A	A	A
SLG-1	DAFWA1745	178.754	21	AATTCATTGGATAAAATTAG[T/G]TACTTGAATAAAGGTGTATAACTTAATTTTAAAAAGTAAAAATAGAGATGATTGAATAAAATGAGTTAATT	scaffold1277:23156	G	T	T	G	T	T	T	T	T	-
SLG-1	DAFWA3310	178.754	85	AATTCCTTGCCAGTTCATTTCAGTTCCTTTTCTCATGTTAGGAGTCCTTATCAGTATCACTGAGGACATTATAGACACTGGATA[A/G]CATGTAT	scaffold85540:12903	G	A	A	G	-	A	A	A	A	A
SLG-1	DAFWA6001	178.754	51	AATTCATGCATCTTTTAATATAAATATGATATTTGAAATATTAAGAAATT[A/T]ATATAACACGTACATGTGTATCCCCTGTTGTTTCCCGAGAT	scaffold45621:5287	T	A	A	T	A	A	A	-	A	A
SLG-1	iDAFWA61	179.881	76	AATTCTTTAAATTATTATTTTTTGCATATTGCCAAAAACAACAGTACATGTCAAAATACTAAATTAACATTAAAAAATCATCCTCTCAATTT-AATTCTTTAAATTATTATTTTTTGCATATTGCCAAAAACAACAGTACATGTCAAAATACTAAATTAACATTAAAAATCATCCTCTCAATTTA	scaffold96132:2590-A-i1	AATTCTTTAAATTATTATTTTTTGCATATTGCCAAAAACAACAGTACATGTCAAAATACTAAATTAACATTAAAAATCATCCTCTCAATTTA	AATTCTTTAAATTATTATTTTTTGCATATTGCCAAAAACAACAGTACATGTCAAAATACTAAATTAACATTAAAAAATCATCCTCTCAATTT	AATTCTTTAAATTATTATTTTTTGCATATTGCCAAAAACAACAGTACATGTCAAAATACTAAATTAACATTAAAAAATCATCCTCTCAATTT	AATTCTTTAAATTATTATTTTTTGCATATTGCCAAAAACAACAGTACATGTCAAAATACTAAATTAACATTAAAAA-TCATCCTCTCAATTT	AATTCTTTAAATTATTATTTTTTGCATATTGCCAAAAACAACAGTACATGTCAAAATACTAAATTAACATTAAAAAATCATCCTCTCAATTT	AATTCTTTAAATTATTATTTTTTGCATATTGCCAAAAACAACAGTACATGTCAAAATACTAAATTAACATTAAAAAATCATCCTCTCAATTT	AATTCTTTAAATTATTATTTTTTGCATATTGCCAAAAACAACAGTACATGTCAAAATACTAAATTAACATTAAAAAATCATCCTCTCAATTT	AATTCTTTAAATTATTATTTTTTGCATATTGCCAAAAACAACAGTACATGTCAAAATACTAAATTAACATTAAAAAATCATCCTCTCAATTT	AATTCTTTAAATTATTATTTTTTGCATATTGCCAAAAACAACAGTACATGTCAAAATACTAAATTAACATTAAAAAATCATCCTCTCAATTT	-
SLG-1	DAFWA3523	180.18	12	AATTCATTGAT[C/G]AAACCTGCTTCATGTTGACCCTTCCTGTTTTTACATGTTGTGAGTGATTGGGGTAGCATAATTTTATAGTGAAAATAGCA	scaffold86491:2955	G	C	C	G	C	C	C	C	C	C
SLG-1	DAFWA1936	182.325	80	AATTCATGCTGTATAGTGTATATGGATATGTACTGCTGATAGAACTTTTAAATTGATAAACTTGCGTAGCCAAAAAAAA[A/T]GATGTATATTGC	scaffold35008:3719	T	A	A	T	A	A	A	A	-	T
SLG-1	DAFWA238	182.325	21	AATTCCAACGCTCCCTTCTT[C/T]GACCTCACACTCGGAATAATCTCTCCGCCACGTTCATTACGCTCAACCACAAATCTTTTCCAATCTTCGAA	scaffold5332:13822	T	C	C	T	C	C	C	C	C	T
SLG-1	DAFWA1512	182.325	75	AATTCATGGCTGCAAAAGTGCAAAATATTTGAATTTAAGAATATTTAGCTAGAAGGTGATGCAAAAGAAGTGAT[C/G]AAGATCTATCTTTTAAC	scaffold17262:2236	G	C	C	G	C	C	C	C	C	G
SLG-1	DAFWA4107	182.325	79	AATTCGAAGATCAATGATAACTCATTAGTAATACATTTATAATATCAGAGATAATCTGAGAGAATAAGTAAGTCATTA[A/G]TAATGTGCATAAA	scaffold65764:1254	G	A	A	G	A	A	A	A	A	G
SLG-1	DAFWA8137	183.774	60	AATTCAGCTTTTATGGCACTCTATGCCTTTGCAGCAGTTCTCATATGTTGGGTACTTGT[T/G]GCTTATAGAATGGCTTTTGGTGATAAACTCTT	C28720490:4071	G	T	T	G	T	T	T	T	T	G
SLG-1	DAFWA4307	183.774	41	AATTCATGATTGTCGAGGATTTATAATTCCAACACTAGGT[G/C]AACTGGTAAAGGCTCGAGACTTTTTTATATCTCTAACACTATTAGTTTCCA	scaffold1921:16905	C	G	G	C	G	G	G	G	G	C
SLG-1	DAFWA8408	183.774	48	AATTCATTGAGATGTGTCAATCTCTCCATGAACGTCAAGCATTATCA[C/T]TATTCCTATTTCTTAACCTTTACGTCCTAAATCCAACTGACATA	scaffold62320:7969	T	C	C	T	C	C	C	C	-	T
SLG-1	DAFWA6176	183.774	56	AATTCTTTAGTTATTTTCTTTTTTGGTTCAACATTTCTAATTTTTATGCAACTGG[G/A]TCTTGTGCAATATAATGGTATTTGAATTTTGAAGAA	scaffold99332:2240	A	G	G	A	G	G	A	G	G	A
SLG-1	DAFWA8388	183.774	56	AATTCAAGGAGTCATGACTAATTTTTTAAAGATTCGTGATAGAGTTGAGGTTTAA[A/T]TTTTTTGTTGTGGTCCAGCAACGCAACTTTCTGGTG	scaffold97513:2348	T	A	A	T	A	A	A	A	A	T
SLG-1	DAFWA8744	183.774	48	AATTCTACTATGATCTCTGCAAGAAGTTTCCAAATTTTCATCCTTGA[G/A]GATAAGAATGCTTTCAAGAGGAGAGCAGTGATAGAGTTTAAAAT	scaffold62320:4086	A	G	G	A	G	G	G	-	G	A
SLG-1	DAFWA5081	185.227	41	AATTCATACAATTATTTTATGCCACATAGTTTCTCCTTAT[T/A]CTTTCTACCAAAGATGATTCTTAAGAAACCATATGAAAGTTGCTCTTAGTT	scaffold26020:2835	A	T	A	A	T	T	A	A	-	A
SLG-1	DAFWA938	185.227	85	AATTCCTTGTTTCCAAATGTAAGCTTCGATTTAAGTTTAGGAAGAGAATCTAGCATGCCAACAAAACAAAGTGGAATAGTAATA[G/A]AAAAGAA	scaffold26020:2956	A	G	A	A	G	G	G	A	A	A
SLG-1	iDAFWA161	186.662	22	AATTCATTTTTTCCATAAAAAACTTCAATATTTAAGCACAAAACATTTAGAGCAAAAAGCTTGAAGTACTCATGTAATATAAGGTAGTGCAT-AATTCATTTTTTCCATAAAAAAACTTCAATATTTAAGCACAAAACATTTAGAGCAAAAAGCTTGAAGTACTCATGTAATATAAGGTAGTGCA	scaffold92741:1386-A-d1	AATTCATTTTTTCCATAAAAAAACTTCAATATTTAAGCACAAAACATTTAGAGCAAAAAGCTTGAAGTACTCATGTAATATAAGGTAGTGCA	AATTCATTTTTTCCATAAAAAACTTCAATATTTAAGCACAAAACATTTAGAGCAAAAAGCTTGAAGTACTCATGTAATATAAGGTAGTGCAT	AATTCATTTTTTCCATAAAAAACTTCAATATTTAAGCACAAAACATTTAGAGCAAAAAGCTTGAAGTACTCATGTAATATAAGGTAGTGCAT	AATTCATTTTTTCCATAAAAAAACTTCAATATTTAAGCACAAAACATTTAGAGCAAAAAGCTTGAAGTACTCATGTAATATAAGGTAGTGCAT	AATTCATTTTTTCCATAAAAAACTTCAATATTTAAGCACAAAACATTTAGAGCAAAAAGCTTGAAGTACTCATGTAATATAAGGTAGTGCAT	-	AATTCATTTTTTCCATAAAAAACTTCAATATTTAAGCACAAAACATTTAGAGCAAAAAGCTTGAAGTACTCATGTAATATAAGGTAGTGCAT	AATTCATTTTTTCCATAAAAAACTTCAATATTTAAGCACAAAACATTTAGAGCAAAAAGCTTGAAGTACTCATGTAATATAAGGTAGTGCAT	AATTCATTTTTTCCATAAAAAACTTCAATATTTAAGCACAAAACATTTAGAGCAAAAAGCTTGAAGTACTCATGTAATATAAGGTAGTGCAT	AATTCATTTTTTCCATAAAAAAACTTCAATATTTAAGCACAAAACATTTAGAGCAAAAAGCTTGAAGTACTCATGTAATATAAGGTAGTGCAT
SLG-1	DAFWA1303	186.662	51	AATTCTTTAGGTGCAATTTCTCACCACTGTTAGATATAAGTGATAATGCA[T/C]AAAAATGGAATAATACTAAGTGTACACTTAACATACAATAT	C28744854:1027	C	T	T	C	T	T	T	T	T	C
SLG-1	DAFWA4561	186.662	26	AATTCAAATTAGATATATATTCCAC[G/A]TATCAAAAAATGGGTAGTGGTCTAATCAGAGAAAGCAGATATGATTATACAAAAAATATTAAAAAA	scaffold90118:2768	A	G	A	A	G	-	A	A	A	A
SLG-1	DAFWA1323	186.662	67	AATTCAATTTATTCCATTTATTTATTTATTTTGCTGACTCAATTAATGCCTCTTTTGAAGAGGAAG[G/A]AGGAAAAATAATAATTTAATCATTG	scaffold24002:32082	A	G	-	A	G	G	A	G	G	A
SLG-1	DAFWA7854	187.38	37	AATTCCAAACTCAAGACCCTTTGCACATAAACATCA[G/C]AAATTAAATAACAATGCTAAAGAAACAAAAAGAAAGATTTCAGGGTCTAATAATA	scaffold24002:10092	C	G	C	C	G	G	C	C	C	C
SLG-1	DAFWA2311	187.38	24	AATTCACATAATAAATATATGTA[T/G]ATTTTTGTTTCATGACATTTGAAATAAGATGATAGTTGGTCTGATGGTTGTATCTCTTGGCAACAAAG	scaffold24002:25380	G	T	T	T	T	T	T	T	T	T
SLG-1	DAFWA3306	190.36	69	AATTCTAGGAATTGTAAGTAATTCGAAGAATTAGAGTGTGAAATTCAGGGGATTCCTATAGAAATGGA[G/A]GATCTCGAGTGTATATTATTCAA	scaffold69213:1325	A	G	A	A	-	-	G	A	A	A
SLG-1	DAFWA1339	190.36	36	AATTCTTTGATTTTTTTATTAATTATTAATTTGGC[C/G]AGCATTTAATTATATATAATATTCATTCAAATAACATTATTGAGACATTATGGGTT	scaffold84285:8681	G	C	G	G	C	C	A	G	G	-
SLG-1	DAFWA3125	190.36	90	AATTCTGGGCTTTTTACATGAACCAACATTCAAAGCCATCAACAAGACGTTGGCACTTTGTTGGAACACTCTTCAGTATTCTGTTTTTG[C/T]TG	scaffold33456:21774	T	C	T	T	C	C	T	T	T	-
SLG-1	DAFWA729	193.339	44	AATTCCATTTAGAAAATTCAACGAGACTTTCTTTGGGGTGGGT[T/C]TGAGAAAAAAACGAAAATAAGTTGGGATAAACGGGAAACTGTGTGCAA	scaffold18874:2738	C	T	C	C	T	T	C	C	C	C
SLG-1	DAFWA1962	193.339	23	AATTCCCAACCCAAGTCCACCC[T/C]TCTTCCTCGGACAGTGAACCCAGAGAAAAGTTGCTGCAAATAATATCTTTCTCCTATGCAGGAACCATA	scaffold14015:11468	C	T	-	C	T	T	C	C	C	C
SLG-1	DAFWA6320	193.339	65	AATTCCTGGGCTTAAGAAGCATTTCTTTACATGTTTCTGTCCAAAAATGCTTAACATCAAGATT[A/G]GCTACGCTTTCATACAACTTGTTCAGG	scaffold44536:8346	G	A	A	G	A	A	G	A	A	G
SLG-1	DAFWA4295	193.339	69	AATTCAAGAGTGAGAGTCATAGGGTTTGATTAGTTTCTCCTTCTTGTATTCAGTATTTTGCTTCTATT[C/T]TAAGTCTAGGTCTCCTGTTGCCT	scaffold24425:27885	T	C	C	T	C	C	-	C	C	T
SLG-1	DAFWA4788	193.339	72	AATTCCAATGGTCAAACTTTGCTTAAATATTGTAATTATTATAGTAATAAAGATATAGTTGTATGACTTTT[G/C]CAAAGGTGCATTTGGGGTAG	scaffold18874:5935	C	G	C	C	G	G	T	C	C	C
SLG-1	DAFWA5516	193.339	33	AATTCAACACAAAAATCAAATAAATAATCAAT[G/A]TAGTCTCATACTCACATATTTGGTTTACACAAAAATATTTAGCTTATACTTAATTTTCT	scaffold47532:5806	A	G	T	A	G	G	G	T	T	A
SLG-1	DAFWA4708	194.792	25	AATTCAAGTTTTTTATACCACAAG[C/G]ATGCTTCCCTTTTGTAGTTTTGTTCTTTTCCATTGTTCAATTGGGATTAGACCAGCATTGTATTGAA	scaffold89473:11954	G	C	C	G	C	-	-	C	C	G
SLG-1	DAFWA7394	194.792	8	AATTCCC[A/G]ACATGTAAAGGAAACACAACTTCCATCCATGCTAATTTATCCGGCTACTATTTTATATTGCTTTCACATGTAGGCAAAATAGCT	scaffold74446:1136	G	A	A	G	-	A	T	A	A	G
SLG-1	DAFWA2792	194.792	24	AATTCAATTAGGTAGTCTTGTTC[A/G]TATTATATTGAAGTTTTTGGTTTCAGGTACTAAGTTCTGAAGAAAGGAGTCAAATATTGCTGGCAGTG	scaffold89473:9879	G	A	G	G	G	-	-	G	G	G
SLG-1	DAFWA2200	194.792	76	AATTCAGGATGAGTAATAAAAAAATAGTTTTATATTTGAAAATGACACATTTAATATACAAAATAATGAAAAAAA[A/T]TATTCCATCACATGTT	scaffold61864:421	T	A	T	T	A	A	A	T	T	-
SLG-1	DAFWA5742	194.792	26	AATTCCGTAAAATTGTCTTTTTTTT[A/T]CATGCAGATGGGATATGTCATGTATATGTTGACAAATCAGCTAATATTGATATAGCAAAGAAGATT	scaffold89473:8438	T	A	A	T	-	-	A	A	A	T
SLG-1	iDAFWA365	198.565	64	AATTCACATCAGGGATTTATAGAGTAGTTTCAATGGTTTAGGGATTAATATGACTGACATTGTACATTGTAATATTGTATACTTTAAGGACT-AATTCACATCAGGGATTTATAGAGTAGTTTCAATGGTTTAGGGATTAATATGACTGACATTGTAATATTGTATACTTTAAGGACTAATTTTG	scaffold67211:16549-CATTGTA-i7	AATTCACATCAGGGATTTATAGAGTAGTTTCAATGGTTTAGGGATTAATATGACTGACATTGTAATATTGTATACTTTAAGGACTAATTTTG	AATTCACATCAGGGATTTATAGAGTAGTTTCAATGGTTTAGGGATTAATATGACTGACATTGTACATTGTAATATTGTATACTTTAAGGACT	AATTCACATCAGGGATTTATAGAGTAGTTTCAATGGTTTAGGGATTAATATGACTGACATTGTACATTGTAATATTGTATACTTTAAGGACT	AATTCACATCAGGGATTTATAGAGTAGTTTCAATGGTTTAGGGATTAATATGACTGAC-------ATTGTAATATTGTATACTTTAAGGACT	AATTCACATCAGGGATTTATAGAGTAGTTTCAATGGTTTAGGGATTAATATGACTGACATTGTACATTGTAATATTGTATACTTTAAGGACT	-	-	AATTCACATCAGGGATTTATAGAGTAGTTTCAATGGTTTAGGGATTAATATGACTGACATTGTACATTGTAATATTGTATACTTTAAGGACT	AATTCACATCAGGGATTTATAGAGTAGTTTCAATGGTTTAGGGATTAATATGACTGACATTGTACATTGTAATATTGTATACTTTAAGGACT	AATTCACATCAGGGATTTATAGAGTAGTTTCAATGGTTTAGGGATTAATATGACTGAC-------ATTGTAATATTGTATACTTTAAGGACT
SLG-1	iDAFWA680	199.283	18	AATTCCATTCCCTTTTTTTCTCTTTTATTCATCTTATCAGAATAAGAACAATGGTTAATTGCATCCTTTTTAATTATTTGATTTTGTTTTAT-AATTCCATTCCCTTTTTTCTCTTTTATTCATCTTCTCAGAATAAGAACAATGGTTAATTGCATCCTTTTTAATTATTTGATTTTGTTTTATT	scaffold54927:16093-T-i1	AATTCCATTCCCTTTTTTCTCTTTTATTCATCTTCTCAGAATAAGAACAATGGTTAATTGCATCCTTTTTAATTATTTGATTTTGTTTTATT	AATTCCATTCCCTTTTTTTCTCTTTTATTCATCTTATCAGAATAAGAACAATGGTTAATTGCATCCTTTTTAATTATTTGATTTTGTTTTAT	AATTCCATT--CTTTTTTTCTCTTTTATTCATCTTATCAGA-TAAGAACAATGGTTAATTGCATCCTTTTTAATTATTTGATTTTGTTTTAT	AATTCCATTCCC-TTTTTTCTCTTTTATTCATCTTCTCAGAATAAGAACAATGGTTAATTGCATCCTTTTTAATTATTTGATTTTGTTTTAT	AATTCCATTCCCTTTTTTTCTCTTTTATTCATCTTATCAGAATAAGAACAATGGTTAATTGCATCCTTTTTAATTATTTGATTTTGTTTTAT	AATTCCATTCCCTTTTTTTCTCTTTTATTCATCTTATCAGAATAAGAACAATGGTTAATTGCATCCTTTTTAATTATTTGATTTTGTTTTAT	AATTCCATTCCCTTTTTTTCTCTTTTATTCATCTTATCAGAATAAGAACAATGGTTAATTGCATCCTTTTTAATTATTTGATTTTGTTTTAT	AATTCCATT--CTTTTTTTCTCTTTTATTCATCTTATCAGA-TAAGAACAATGGTTAATTGCATCCTTTTTAATTATTTGATTTTGTTTTAT	AATTCCATT--CTTTTTTTCTCTTTTATTCATCTTATCAGA-TAAGAACAATGGTTAATTGCATCCTTTTTAATTATTTGATTTTGTTTTAT	AATTCCATTCCC-TTTTTTCTCTTTTATTCATCTTCTCAGAATAAGAACAATGGTTAATTGCATCCTTTTTAATTATTTGATTTTGTTTTAT
SLG-1	DAFWA3054	199.354	14	AATTCTGTCGTAA[G/C]GTATTCATTAAACACATGTCCATGCAAGTCTTGCTTTGTCTTTATACATATTATGGAACTTGGGGGGAAAATGAAGTT	scaffold24579:16604	C	G	C	C	G	G	C	C	C	C
SLG-1	DAFWA1469	202.896	28	AATTCTAAATGGATTTGAATTTTCACT[T/C]GAGTTTTCAAGAAAATTCTAAATCTTTTCTTAATCCTTGGACCTTAGGTGGACTTTTTACCTAT	scaffold24925:4665	C	T	C	C	T	T	C	C	C	C
SLG-1	DAFWA346	205.133	46	AATTCAACAGCCACATGCAATTCCAGCACTTTATTATTCTGGTCA[G/T]ATATAAAATAATATATTAGTATACATGAAATTTATGTGTAGAGTTG	scaffold7821:20252	T	G	G	T	G	G	G	T	T	T
SLG-1	DAFWA4706	205.851	83	AATTCATATGTAGCTATTAAATCATTTCCGAAATAATGAGGTAGATAATATAAATCTTATTTCTCAAAAATGGCATTCCTTT[T/A]GAGGTCAAT	scaffold78200:679	A	T	T	A	T	T	A	A	A	A
SLG-1	DAFWA95	205.851	68	AATTCAATATCTAATAAAATATAGTAAAACAAAGAAAGGTTCATCCATAGCATTGCTTAGGAATGCT[A/T]TAACTCAAAATGCTTGATATTTCC	scaffold69333:24785	T	A	T	T	A	A	T	T	T	T
SLG-1	DAFWA2948	209.511	47	AATTCCATTGCAAAAACAACTTCCCTAACTTGTTCTGTCAAATCAA[C/A]TCCATTTATATTATGCAAGTTCTTAATATTGTATCAACATGTAAC	scaffold80828:11297	A	C	A	A	C	C	A	A	A	A
SLG-1	DAFWA6194	209.511	68	AATTCATAGACCTAATCTCTTAAATATTTGGGTAAAGATGTGTAGTGTGAAATTCACTTATATGTTT[A/C]TTTCGCTTATCCCATGAATAAAGA	scaffold80828:1158	C	A	C	C	A	A	C	C	C	C
SLG-1	DAFWA5808	209.511	17	AATTCTACCTACTTGG[A/G]TACTTCCTTCATGGATTTGTATCACCTTTTAAGACCAGTTTGAGTATGTCCCCAACAACATCATGTGCTCTGCTA	scaffold80828:12284	G	A	G	G	A	A	A	G	G	G
SLG-1	iDAFWA516	210.964	72	AATTCAAGATCCAAACAAGAAAAAGAGTTTACCAAAACTAAAGTTGATGGAAGGTTTAGATTAGCAAAAAAAAGAAGGAATTTCTCACTACT-AATTCAAGATCCAAACAAGAAAAAGAGTTTACCAAAACCAAAGTTGATGGAAGGTTTAGATTAGCAAAAAAAGAAGGAATTTCTCACTACTT	scaffold69346:19142-A-i1	AATTCAAGATCCAAACAAGAAAAAGAGTTTACCAAAACCAAAGTTGATGGAAGGTTTAGATTAGCAAAAAAAGAAGGAATTTCTCACTACTT	AATTCAAGATCCAAACAAGAAAAAGAGTTTACCAAAACTAAAGTTGATGGAAGGTTTAGATTAGCAAAAAAAAGAAGGAATTTCTCACTACT	AATTCAAGATCCAAACAAGAAAAAGAGTTTACCAAAACTAAAGTTGATGGAAGGTTTAGATTAGCAAAAAAAAGAAGGAATTTCTCACTACT	AATTCAAGATCCAAACAAGAAAAAGAGTTTACCAAAACCAAAGTTGATGGAAGGTTTAGATTAGCAAAAAAA-GAAGGAATTTCTCACTACT	AATTCAAGATCCAAACAAGAAAAAGAGTTTACCAAAACTAAAGTTGATGGAAGGTTTAGATTAGCAAAAAAAAGAAGGAATTTCTCACTACT	AATTCAAGATCCAAACAAGAAAAAGAGTTTACCAAAACTAAAGTTGATGGAAGGTTTAGATTAGCAAAAAAAAGAAGGAATTTCTCACTACT	AATTCAAGATCCAAACAAGAAAAAGAGTTTACCAAAACCAAAGTTGATGGAAGGTTTAGATTAGCAAAAAAA-GAAGGAATTTCTCACTACT	AATTCAAGATCCAAACAAGAAAAAGAGTTTACCAAAACCAAAGTTGATGGAAGGTTTAGATTAGCAAAAAAA-GAAGGAATTTCTCACTACT	AATTCAAGATCCAAACAAGAAAAAGAGTTTACCAAAACCAAAGTTGATGGAAGGTTTAGATTAGCAAAAAAA-GAAGGAATTTCTCACTACT	AATTCAAGATCCAAACAAGAAAAAGAGTTTACCAAAACCAAAGTTGATGGAAGGTTTAGATTAGCAAAAAAA-GAAGGAATTTCTCACTACT
SLG-1	DAFWA6843	210.964	51	AATTCTGGTGCAAGAACATTTAGAAGGTGAGCATAAGCCTCTGCATCCTG[T/C]AGTTACAGAACCATACATGATCAAAAACTGCCTATTACACG	scaffold69346:8128	C	T	C	C	T	-	C	C	C	C
SLG-1	DAFWA8306	210.964	84	AATTCAATAATTGCTCAATAGATGTGAGTCAATGTTGAAATCATTCTAGCAAGTAGGAATGGCAGTGACAAGATTCTCGATTT[T/C]GGGATAGT	scaffold69346:8814	C	T	C	C	T	T	-	C	-	C
SLG-1	DAFWA1125	210.964	29	AATTCACTAATCCGTCCACATTAGTAGT[C/A]AAAAATCCTTTTGAACGAGCAAAGTTAGTTCTCGAACATGCCGATAAGATGGGTTGCAAGCGA	scaffold69346:8203	A	C	C	A	C	-	C	A	A	A
SLG-1	DAFWA2395	212.787	82	AATTCTAAGTTAATAATTGATTAAGGTTGAGAGAAGATAGAGTCTCACAGTTGATTTTAAGGTATATGTTCTTTTTGAGTT[T/C]TTTTAATTTG	scaffold84334:8101	C	T	T	C	T	T	C	T	-	C
SLG-1	DAFWA3790	212.787	15	AATTCCTATTAAAT[A/T]CTAGCTGCTTGAATTTTGAAATTTCAATAATAACTTAATCATGTAATCATCAAAAAATCGTATATTAATGAATGGAT	scaffold81553:1346	T	A	A	T	A	A	A	A	A	T
SLG-1	DAFWA7931	212.787	38	AATTCATCGCCGTCGCATCCGGTGGCGTTCTCCGCCA[C/A]ATCGGAGTAGAATCCGACGAGCATCCACTAGTTGACGTTGTCTGGTTACACTCA	scaffold89557:906	A	C	C	A	C	C	C	C	C	-
SLG-1	DAFWA1918	212.787	36	AATTCATTTACTTAGATTCCTAAGGAATTTGGTTG[C/T]TTTATTAGTTTGTGGAAGCACAAGAAATTGAAGGGTGCTGTTAGAACTCAGTACAA	scaffold69951:11659	T	C	T	T	-	C	T	C	-	T
SLG-1	DAFWA2737	212.787	16	AATTCATATTCTGTG[T/A]ATGATGTAAGATAAATGACCTAGGATGAAACCTGTAGACTTTAGTGCATAAGAGATACCGGGAGAGAAAAGAAAGG	scaffold81553:1320	A	T	T	A	T	T	T	T	T	A
SLG-1	DAFWA2634	213.973	47	AATTCACCTCCACTCCTTCCTCCACCATCAACCTAACATACTCCAA[C/T]GCATCCCTCTCCAACCTATTATGCACAAAACCCGCAACCATAGCT	scaffold90969:7761	T	C	C	T	C	C	C	C	T	T
SLG-1	DAFWA2902	219.178	41	AATTCAAAAGGGAACCTTGAAAATTGAGAGAGATAGAAGG[G/A]GAAGGTGTAAGAAGAAGAGAATTACAGCATTGAAGGAAGGGAGAGAAGAGA	scaffold99166:782	A	G	A	A	G	A	G	A	A	A
SLG-1	DAFWA5439	219.178	10	AATTCTCTC[G/A]TTTTCTTTTCTTATGATCCTAAGTCGTCTTTGAAGGGTTTCGACTTAGAATCACTTTCATTTCCTAGGTTGTTCATGTGAGT	scaffold99166:22071	A	G	A	A	G	A	A	A	A	A
SLG-1	DAFWA1044	219.178	19	AATTCTTAATTTTTTTGG[A/G]AACATGATTTATTAATGTAATATTTATGTATCGATAATGTAATATTTATATATATTCATTACATCAATTATTA	scaffold11324:14039	G	A	G	G	A	A	-	A	A	-
SLG-1	DAFWA8519	219.178	38	AATTCTGTCCCAATAGTAGCAACGGATTGTGTCAACG[G/A]CAACGGCGTTTCGTCGCCGAATAGCACATTGTCGAGCTTAAGTGTCTGCAAGCA	scaffold38061:12357	A	G	A	A	G	A	A	A	A	A
SLG-1	DAFWA5290	219.968	50	AATTCACGGTTAACGATATAAATATTGTTGATGATTTATAAAACAAAGT[T/G]TCGTTTGGTGTAACGGTTGTGTATATTTGCCATGAGTTCGTG	scaffold81961:6486	G	T	G	-	-	G	G	G	G	G
SLG-1	DAFWA3344	219.968	76	AATTCTATTGTTATTGGCTAAGATGTATGGGTGAGGTTCATCATATTTTTGTGGAGATGAGATGTTACAAACCCA[C/T]AAAAAGCCTCAATCAA	scaffold74893:2517	T	C	C	T	C	C	C	C	C	T
SLG-1	DAFWA5420	220.686	74	AATTCCTCATTAAGGAAATGTGAGGGGAGGGACCAATGTATTGATTTTTAAATTTAATTTAAAAAATAATCTG[A/G]TTCTTTAATTTTTTTCAT	scaffold68720:7303	G	A	G	G	A	A	G	A	A	G
SLG-1	DAFWA2017	220.686	58	AATTCATTGAAGAATTTGAAGTGCATTACTTCTTCCCGTGCTTTCCAATTGGTTAGA[A/G]ATCAGATAGAAAAATCAAAATCCGGAGTTCTTGA	scaffold34618:8246	G	A	G	G	A	A	G	A	A	G
SLG-1	DAFWA1796	220.686	57	AATTCTAGCTCTTTCTTGTTATTGTTCCATCTATATCGTTGTGTTGAAATACTATA[G/T]TTCATTTTATGATAATCATTTCTTATTTGGTTGTT	scaffold68720:6152	T	G	G	T	G	G	T	G	G	T
SLG-1	iDAFWA132	220.686	64	AATTCAGTATAGGTGAGAAACCTATCTCCTTAATTTCCATGCAAATAAAAAGATTAAAAAAAAACAACTTTGTTACTCACCATGTTACCCTA-AATTCAGTATAGGTGAGAAACCTATCTCCTTAATTTCCATGCAAATAAAAAGATTAAAAAAAAAACAACTTTGTTACTCACCATGTTACCCT	scaffold68720:7168-A-d1	AATTCAGTATAGGTGAGAAACCTATCTCCTTAATTTCCATGCAAATAAAAAGATTAAAAAAAAAACAACTTTGTTACTCACCATGTTACCCT	AATTCAGTATAGGTGAGAAACCTATCTCCTTAATTTCCATGCAAATAAAAAGATTAAAAAAAAACAACTTTGTTACTCACCATGTTACCCTA	-	AATTCAGTATAGGTGAGAAACCTATCTCCTTAATTTCCATGCAAATAAAAAGATTAAAAAAAAAACAACTTTGTTACTCACCATGTTACCCTA	AATTCAGTATAGGTGAGAAACCTATCTCCTTAATTTCCATGCAAATAAAAAGATTAAAAAAAAACAACTTTGTTACTCACCATGTTACCCTA	AATTCAGTATAGGTGAGAAACCTATCTCCTTAATTTCCATGCAAATAAAAAGATTAAAAAAAAACAACTTTGTTACTCACCATGTTACCCTA	AATTCAGTATAGGTGAGAAACCTATCTCCTTAATTTCCATGCAAATAAAAAGATAAAAAAAAAACAACTTTGTTACTCACCATGTTACCCTA	AATTCAGTATAGGTGAGAAACCTATCTCCTTAATTTCCATGCAAATAAAAAGATTAAAAAAAAACAACTTTGTTACTCACCATGTTACCCTA	AATTCAGTATAGGTGAGAAACCTATCTCCTTAATTTCCATGCAAATAAAAAGATTAAAAAAAAACAACTTTGTTACTCACCATGTTACCCTA	AATTCAGTATAGGTGAGAAACCTATCTCCTTAATTTCCATGCAAATAAAAAGATTAAAAAAAAAACAACTTTGTTACTCACCATGTTACCCTA
SLG-1	DAFWA5162	224.831	49	AATTCAACACAGCGGAAAAGACAAACTCAGTCAAGGTGGCTGGCATCT[C/G]TCTACCATGTTGAGGAATTATAGGATTAGGATCGAGGAAAAAA	scaffold79685:5330	G	C	C	G	C	C	C	C	C	G
SLG-1	DAFWA3845	229.041	56	AATTCAAATCCCTTATATATATTATATAAAAAGATAAAAAGGGATAAAAGTATGA[G/A]ATATAAAAGGGAAATAGAGAGAGAAAATGCATTGAA	scaffold76214:9382	A	G	G	A	G	G	A	G	G	A
SLG-1	DAFWA8650	232.814	70	AATTCACTGCTTATCAATGCGCCTTACCATAGATTACTACCTCCTTGCTCCGGAAAAGAGAAAGTTCCC[G/A]ATGAGTGAGAATTTGGAGAATC	scaffold71636:8859	A	G	G	A	G	G	G	G	G	A
SLG-1	DAFWA7826	232.814	34	AATTCCATTCTTATTTCGAATTTCATCTTGTGC[G/A]TTCTTCCTTCTATACATACAATTTCCTATGAGTGCAACTATGTCTCGCCTAAAGCCCT	scaffold98691:6473	A	G	A	A	G	G	G	G	G	-
SLG-1	DAFWA8074	232.814	13	AATTCTACTGCT[C/A]TTGCAGCAGTGTGTTACAGATGACGATAACCCTTTCCTGAGAGAATGGGGCATATGGAGTGTGAGGAATATGTTGGAGG	scaffold98691:6515	A	C	A	A	C	C	C	C	C	A
SLG-1	DAFWA2590	232.814	8	AATTCTG[G/C]CTCAACTTTGTAAATTGGTGGTCAGAGTACTCATGGAAACAGCCTCTCCATTAATGGGGGTTAGGTTACATATGTATAACCATC	scaffold71636:7208	C	G	G	C	G	G	G	G	G	C
SLG-1	DAFWA8843	232.814	76	AATTCCCTTTTTTGTCATTGGGTTATTTCTTATTATCTGTCAGTACCAGTTCTATTAATCTATCTGCAATTATAT[G/C]GCTTTGTCTGCATTTG	scaffold71636:8555	C	G	G	C	G	G	G	G	G	C
SLG-1	DAFWA7680	232.814	81	AATTCTCTGGTAGCAATGTATGCAAAATGTGGATGCTTGGATGATGCTGATAGCATTTTTGTTTCAATGCATGTTCGGGA[T/C]GTAATTACTTG	scaffold91713:17736	C	T	T	C	T	T	T	T	T	C
SLG-1	iDAFWA628	232.814	42	AATTCATATGCCCCAGTTGTTTACCCTTTTGTTTTAAACCTTAGATTAGAAAAAGGTGCATTTTTTTATGGTGGGGTTTGCAAATTTTGATT-AATTCATATGCCCCAGTTGTTTACCCTTTTGTTTTAAACCTTGAGATTAGAAAAAGGTACATTTTTTTATGGTGGGGTTTGCAAATTTTGAT	scaffold91713:5840-G-d1	AATTCATATGCCCCAGTTGTTTACCCTTTTGTTTTAAACCTTGAGATTAGAAAAAGGTACATTTTTTTATGGTGGGGTTTGCAAATTTTGAT	AATTCATATGCCCCAGTTGTTTACCCTTTTGTTTTAAACCTTAGATTAGAAAAAGGTGCATTTTTTTATGGTGGGGTTTGCAAATTTTGATT	AATTCATATGCCCCAGTTGTTTACCCTTTTGTTTTAAACCTTGAGATTAGAAAAAGGTACATTTTTTTATGGTGGGGTTTGCAAATTTTGATT	AATTCATATGCCCCAGTTGTTTACCCTTTTGTTTTAAACCTTGAGATTAGAAAAAGGTACATTTTTTTATGGTGGGGTTTGCAAATTTTGATT	AATTCATATGCCCCAGTTGTTTACCCTTTTGTTTTAAACCTTAGATTAGAAAAAGGTGCATTTTTTTATGGTGGGGTTTGCAAATTTTGATT	-	AATTCATATGCCCCAGTTGTTTACCCTTTTGTTTTAAACCTTAGATTAGAAAAAGGTGCATTTTTTTATGGTGGGGTTTGCAAATTTTGATT	AATTCATATGCCCCAGTTGTTTACCCTTTTGTTTTAAACCTTAGATTAGAAAAAGGTGCATTTTTTTATGGTGGGGTTTGCAAATTTTGATT	-	AATTCATATGCCCCAGTTGTTTACCCTTTTGTTTTAAACCTTGAGATTAGAAAAAGGTACATTTTTTTATGGTGGGGTTTGCAAATTTTGATT
SLG-2	DAFWA3975	0	78	AATTCACTCAGAAACACGTTCACAAAAGTAGGTTGTTTCTACCTACTAGAAGCACCATACAGCCAGCACAAGGTGCC[A/G]CCTAAGTAGGGTTT	scaffold8099:13550	G	A	G	G	A	A	A	G	G	A
SLG-2	DAFWA7139	0.732	64	AATTCAACATTACATCTTTAGGTTTCAAATGTTGTGCCAAGAAATCGCCGCTTTACGTTTGTT[C/T]CTATTCTTCCACACATCGCTGTTCCTCT	scaffold96637:11149	T	C	C	T	C	C	-	T	T	C
SLG-2	DAFWA6331	0.732	27	AATTCAGTCAAGCTGTGATCAATATT[G/A]CCAACTTGATTTAAGCAATCAACAGAAAATAATAGGAAAATAGAATGATTGATGAATCCTATTAC	scaffold89826:1209	A	G	A	A	G	A	G	A	A	G
SLG-2	DAFWA6042	0.732	36	AATTCTGGGTTTTCTGCCATAGAATGAAACAAAAC[G/T]TTTGTATGAATGTAGGACAATAGGAGTATCGAAGTTCAAATCTGAATAGGTATTAG	scaffold96637:19994	T	G	-	T	G	G	G	T	T	G
SLG-2	DAFWA8064	0.732	45	AATTCTCTTTGATTCTATTCTCTTCCGACACAAACAACAATGGA[T/C]GAATCGAAACACCTTCTCAAACTTCAATGTTCTGTCATGAATTACGA	scaffold96637:28432	C	T	T	C	-	-	T	C	C	T
SLG-2	DAFWA5751	0.732	36	AATTCAGCCAACAAAAAAATCATTTGTGTACTATC[G/C]ATTGATATACTAGTAATGTCAAAGGATCCTAACCCTATATGGAGGGGGGAGGATTG	scaffold69451:9587	C	G	C	C	G	G	G	C	C	G
SLG-2	DAFWA4705	0.732	44	AATTCGGGATAAGCTATGTCTGATAAGATATGTCACAATCTTG[C/T]GTCATCAACTTTTTTTGGTCGAATTTTGTATCTAATAAATAGATATAA	scaffold96637:1181	T	C	T	-	C	T	-	T	T	C
SLG-2	DAFWA2015	1.857	47	AATTCTGAGAAGTAATGCATGCATGTCTAAGACGTGTATCACACGG[A/C]AACTCTCGTAAGAGTTCTTCTGCTCATTGACAATTGACAAGATAA	scaffold89379:6182	C	A	C	C	-	C	A	C	C	A
SLG-2	DAFWA6014	2.192	53	AATTCATTTATTAAATCAGCTGCTTGAAATCAAATGAACTGCTATAACTCAA[A/T]GCACAAAGCATGTCTACATTAACTTAATTTCCTCATACC	scaffold98649:7815	T	A	A	T	A	A	A	T	T	A
SLG-2	DAFWA7837	2.192	30	AATTCAAGACTGTTTGAGCACTAGAGAAG[T/C]ATACACCATTTTTGTTGTATATTAACAATAAAATGAATTGATAGTTGAAGTTAGCTCCAAAT	scaffold98823:7140	C	T	C	C	T	C	T	C	-	T
SLG-2	DAFWA7241	2.192	55	AATTCTAAGCTGAAATGGAAAATCAATAAGGAGATAGTCACAAAGACTGGTGCA[T/C]ATCGGTTGTCCTACAGTCCAAGTCCATGTGCCATGAA	scaffold98823:4043	C	T	T	C	T	-	T	C	C	T
SLG-2	DAFWA1517	3.645	47	AATTCCCATTTCTGAGAGAGAGAGAATAATGGGTTGTTATTGGAAT[T/C]AAAGGAGAATAATGGGTTGGTGGCAGAACAGCATCGCCGGAGCTC	scaffold93103:19109	C	T	C	C	T	-	T	C	C	T
SLG-2	DAFWA477	3.645	33	AATTCTTAGTCATAGTTAATAGGAATCCAGTA[C/T]GGGTATGTGGTTTTCAGTTGTTACAATATTATTACGAGACTTTCTTTGAGGTGAGCTTG	scaffold86614:8292	T	C	T	T	C	T	C	T	T	C
SLG-2	DAFWA8250	3.645	50	AATTCACAGCACGATCACTGTATTAAAACATACCAAGTACCAGTCAGTT[C/T]CTGGTGGAAAAAGTAACACTAAAAGCAGAGATACAAATTACA	scaffold93103:6456	T	C	T	T	C	T	C	T	T	-
SLG-2	DAFWA8620	3.645	13	AATTCATTGTTT[C/T]TGTTAATTAGAGCAATAAGAATAAGAGATACTTAAAAGATAATAATCATAATAACTAAAGCGTTTAGATTATCAAAAGA	scaffold28008:34288	T	C	T	T	C	C	C	T	T	-
SLG-2	DAFWA4303	3.645	45	AATTCCAAAAAACATGGTTTGGATTATGGTTTGGATTTTGGAGG[C/A]CAAAGAATACTATTATTAAGGGTGTAAAGTTTCATTTCAATTCAATT	scaffold93103:14363	A	C	A	A	C	-	C	A	A	C
SLG-2	DAFWA3297	3.645	52	AATTCGACGGTGGAGGCTAATTTTGAAGAAAACGGCGTCGTTGAGGATAGA[A/G]GGATGGATTACAGAGTCTGTGTTTCCGTCACCGGTGACCT	scaffold93096:7630	G	A	A	G	A	A	A	G	G	-
SLG-2	DAFWA1792	3.645	41	AATTCCATACAAATTACTTAGGTAGATTGTGATAAAAAAA[A/T]ATATAAAGGAATGTGACCTTACACTTGTATATTAGATATTTAATTCGTCCT	scaffold93103:13461	T	A	T	T	A	A	A	T	T	A
SLG-2	DAFWA4093	3.645	44	AATTCACATAATCTGGATTCAAGTGGAAAATCGGTAAACTAGT[C/T]TTCATTATATGATATATCAATTAAACTTATTAGTATAAAAAATCAGTT	scaffold93096:4331	T	C	C	T	C	C	C	T	T	C
SLG-2	iDAFWA302	3.645	19	AATTCGTGCTTTTCTTTTTTGCTTTGGGAAGTTAATCTTTGCTTGCTCTTATATTTGTCTGGTTGCTGTAGATATGAGAACAATACTCAGCT-AATTCGTGCTTTTCTTTTTGCTTTGGGAAGTTAATCTTTGCTTGCTCTTATATTTGTCTGGTTGCTGTAGATATGAGAACAATACTCAGCTC	scaffold28008:11209-T-i1	AATTCGTGCTTTTCTTTTTGCTTTGGGAAGTTAATCTTTGCTTGCTCTTATATTTGTCTGGTTGCTGTAGATATGAGAACAATACTCAGCTC	AATTCGTGCTTTTCTTTTTTGCTTTGGGAAGTTAATCTTTGCTTGCTCTTATATTTGTCTGGTTGCTGTAGATATGAGAACAATACTCAGCT	AATTCGTGCTTTTCTTTTT-GCTTTGGGAAGTTAATCTTTGCTTGCTCTTATATTTGTCTGGTTGCTGTAGATATGAGAACAATACTCAGCT	AATTCGTGCTTTTCTTTTT-GCTTTGGGAAGTTAATCTTTGCTTGCTCTTATATTTGTCTGGTTGCTGTAGATATGAGAACAATACTCAGCT	AATTCGTGCTTTTCTTTTTTGCTTTGGGAAGTTAATCTTTGCTTGCTCTTATATTTGTCTGGTTGCTGTAGATATGAGAACAATACTCAGCT	AATTCGTGCTTTTCTTTTT-GCTTTGGGAAGTTAATCTTTGCTTGCTCTTATATTTGTCTGGTTGCTGTAGATATGAGAACAATACTCAGCT	AATTCGTGCTTTTCTTTTTTGCTTTGGGAAGTTAATCTTTGCTTGCTCTTATATTTGTCTGGTTGCTGTAGATATGAGAACAATACTCAGCT	AATTCGTGCTTTTCTTTTT-GCTTTGGGAAGTTAATCTTTGCTTGCTCTTATATTTGTCTGGTTGCTGTAGATATGAGAACAATACTCAGCT	AATTCGTGCTTTTCTTTTT-GCTTTGGGAAGTTAATCTTTGCTTGCTCTTATATTTGTCTGGTTGCTGTAGATATGAGAACAATACTCAGCT	AATTCGTGCTTTTCTTTTTTGCTTTGGGAAGTTAATCTTTGCTTGCTCTTATATTTGTCTGGTTGCTGTAGATATGAGAACAATACTCAGCT
SLG-2	iDAFWA560	3.645	18	AATTCCTAATCTTTTTTAATAATTTGGACTAATCATTTTGTTCTTAATATGTCTTTGTCATTTGATCCAATTTGGTTAGATAAGAACAAATT-AATTCCTAATCTTTTTTATAATTTGGACTAATCATTTTGTTCTTAATATGTCTTTGTCATTTGATCCAATTCGGTTAGATAAGAACAAATTT	scaffold28008:34314-A-i1	AATTCCTAATCTTTTTTATAATTTGGACTAATCATTTTGTTCTTAATATGTCTTTGTCATTTGATCCAATTCGGTTAGATAAGAACAAATTT	AATTCCTAATCTTTTTTAATAATTTGGACTAATCATTTTGTTCTTAATATGTCTTTGTCATTTGATCCAATTTGGTTAGATAAGAACAAATT	AATTCCTAATCTTTTTTA-TAATTTGGACTAATCATTTTGTTCTTAATATGTCTTTGTCATTTGATCCAATTCGGTTAGATAAGAACAAATT	AATTCCTAATCTTTTTTA-TAATTTGGACTAATCATTTTGTTCTTAATATGTCTTTGTCATTTGATCCAATTCGGTTAGATAAGAACAAATT	AATTCCTAATCTTTTTTAATAATTTGGACTAATCATTTTGTTCTTAATATGTCTTTGTCATTTGATCCAATTTGGTTAGATAAGAACAAATT	AATTCCTAATCTTTTTTAATAATTTGGACTAATCATTTTGTTCTTAATATGTCTTTGTCATTTGATCCAATTTGGTTAGATAAGAACAAATT	AATTCCTAATCTTTTTTAATAATTTGGACTAATCATTTTGTTCTTAATATGTCTTTGTCATTTGATCCAATTTGGTTAGATAAGAACAAATT	AATTCCTAATCTTTTTTA-TAATTTGGACTAATCATTTTGTTCTTAATATGTCTTTGTCATTTGATCCAATTCGGTTAGATAAGAACAAATT	AATTCCTAATCTTTTTT-ATAATTTGGACTAATCATTTTGTTCTTAATATGTCTTTGTCATTTGATCCAATTCGGTTAGATAAGAACAAATT	-
SLG-2	DAFWA6933	4.363	86	AATTCTAAAGAAAATCTGGATGATAGTGTCCTTAATAACATGATTCATGTCAGAGATTGTACCCATATATCTACCAACTATGTTG[C/A]GCCATA	scaffold75636:7680	A	C	A	A	C	A	C	A	A	-
SLG-2	DAFWA7297	5.081	13	AATTCTTGTTTT[T/C]GCTTCAGTCATGGCAACTCTGGGACTGCAAATAATTTTGGAGTCAATGCGTACGCTGATATCCACAGTAAGTTATTTTC	scaffold67143:4457	C	T	C	C	T	C	T	C	C	T
SLG-2	DAFWA4232	5.081	18	AATTCTTCTCATACAAG[G/A]GATAATAAAGAAAATCACCTTCTTTTTTATATGGATTAGCTGTTTCCAAAACCGGAATGAACGCTACCGTATTA	scaffold88999:6961	A	G	A	A	G	G	G	A	A	G
SLG-2	DAFWA1891	5.798	50	AATTCATTTTCAGGACCAATCCCTTACAATTTTTTCGACGGCTGCTTTT[C/T]CCTTCATTACATTTCTTTAGCTAGGAATATGTTTGAAGGGTC	scaffold75084:8083	T	C	T	T	C	C	C	T	T	C
SLG-2	DAFWA2824	5.798	23	AATTCAAGTATTCGTTTGTTGG[T/C]ATTTGGTAAGCTTTTCACATAGTTGAACATTTACCTAACTTTATTTTTTGGGTGAGATGGCCTAAAAGA	scaffold92542:5961	C	T	C	C	T	T	T	C	C	T
SLG-2	DAFWA7653	6.516	47	AATTCACTGACATTCCTCTCTCTCCCCTTTGCCATGTCTTGCTAGG[T/C]AATTACAAGAATATCCCCAATGCATATTCATCCACCGCCTTTTCT	scaffold72946:7991	C	T	C	C	T	T	T	C	C	T
SLG-2	DAFWA7863	7.431	19	AATTCGTTGTTGAATAGG[A/C]GTTGTTGTATATCACTAATTAGCTTTTTAGTTTGCAATGTAGAGGTAAAGAACCACTCTTGCCCCAAATACCT	scaffold81503:5466	C	A	-	-	A	C	A	C	C	A
SLG-2	DAFWA2318	9.432	12	AATTCAACTTT[C/T]AGATTTGGGATTTGTATAGTTGATACATATTCCAAACCCGATGGAAACGCACCCTAAAACATGTATTATATATATAGGTT	scaffold74477:3881	T	C	T	T	C	-	C	T	-	C
SLG-2	DAFWA4764	9.432	90	AATTCAGGTAAAACCTAAACGCAAACCCAATCACATCAAATTTTCCCTATTAAATTCAGTTTGAGTTTGGACGAGTATCCATAAATTCA[A/T]TT	scaffold74477:3784	T	A	A	T	A	-	A	A	-	A
SLG-2	DAFWA8438	10.252	55	AATTCATGTAATAATAGTGTAAAAAAGCTTTTTAATATTATCGACTTATCATGT[G/A]TCATTTATGTATTGACTCATAGATATGGATATAATAA	scaffold78329:12900	A	G	A	A	G	A	G	A	A	G
SLG-2	DAFWA7810	11.181	88	AATTCTAAGCAAGTGATGTCAAGATATAAGAAGCATCAAATTTTGAACTCTTATTGCTCTTATAGAATAAGAGTCTTAACTTATCAT[G/T]ACAC	scaffold78329:1531	T	G	T	T	G	T	G	T	T	G
SLG-2	DAFWA5673	12.91	59	AATTCATTACTATTCTATGGTAGTTTCATGCATGGACAAATTCTTCTTGGTGAGATAG[G/A]TATAGATTATAATTGGAGAAATTTTTGTTCAAA	scaffold69937:9487	A	G	A	A	G	A	G	A	A	-
SLG-2	DAFWA7954	12.91	56	AATTCATCAAAATTTGCAATATTTATTTTTTCAATCATTTTGCATGGTTTCTTTT[T/C]ATTCAACCCTCCAAATTCAATGTTATTTTCTTTTCA	scaffold68101:4985	C	T	T	C	T	C	T	-	T	-
SLG-2	DAFWA266	12.91	34	AATTCCCACAAAAATTGAAGAGAATGAAAGCAT[A/G]CCAATTGAAAATTGGGAGAATTTGAAGAACCAGAGTTTGTTGATTTGGATCACCGCTT	scaffold68101:5070	G	A	A	G	A	G	A	A	A	-
SLG-2	DAFWA4889	13.774	49	AATTCAACTGACTCCTCCAGCTCAACCCAACCTCCCCCTTCTTCTTCT[C/T]CTCCTCCTCTTTCCTCATATCATCCAACAATTCTTGAATCTCA	scaffold94362:18353	T	C	T	T	C	T	C	T	T	-
SLG-2	DAFWA2555	14.492	21	AATTCTCAATGTAGATCAAT[G/A]GTGTTCAAATCTTCAACCAATGTATTCATAATTTTTTTTTCTTGCTACTTTTTTCTGCCACTCACCCATCA	scaffold92624:10428	A	G	A	A	G	A	G	A	A	G
SLG-2	DAFWA8524	15.209	29	AATTCGTATTCAATTGTAATTTAAAACA[A/T]TGGATACATATAAACCCAAACGATTTGAGCCGAACAAAACCCAACACTGAAGCATGGAAACAC	scaffold56423:7174	T	A	A	T	A	T	A	A	A	A
SLG-2	DAFWA8734	18.982	30	AATTCAGTAGTTAACAAATTGATAACAGC[A/G]GTTATCTTATCATGTTCACCATTAGCAGCAAGCTGTTTCACTATACCCTCAACCTAATAACA	scaffold75627:959	G	A	G	G	A	G	A	G	G	A
SLG-2	DAFWA7976	18.982	29	AATTCATAACCTACTAGGTAGTATCTCA[G/A]ATATGAACCAAAATAAGCATCTGAACCTACTATTTGAAGTTGGCAAAGGCAATTTCAAAACTC	scaffold81138:4163	A	G	G	A	G	A	G	G	-	G
SLG-2	DAFWA7411	18.982	35	AATTCGCCGGAAATTTAGCCGGAAAGGTTGTTGT[C/T]GACCGGAATAGGAATGTGAAGGTTTCTAGGGTTCGTGGATTTGTGGTGTTGTTTATG	scaffold83275:12626	T	C	T	T	C	T	C	T	T	C
SLG-2	DAFWA8779	18.982	18	AATTCAGCTAAGATCAT[T/C]GCCGCAGTACCGCAATACCTAAGAGCTTGAAATCGAAGAAGAAACAAAAGAGCGAGAAGAAGAGATTTAACAAG	scaffold83275:12674	C	T	T	-	T	C	T	T	T	T
SLG-2	DAFWA3847	18.982	21	AATTCCATCAAACATTAGAT[T/A]TTGCACAATGTTGCATTATTTCAATGCTTCTGGAAACAAGTTAAGTGGTGATATATCAAATGAAACATTTG	scaffold56829:3559	A	T	T	A	T	T	T	T	-	T
SLG-2	DAFWA6448	18.982	28	AATTCTGCCATTGTAATAATGTGGTTT[A/G]AAGAGTTTTGGTAATATCATTATGACTAGAATTATAGCTACATCGACCACATTAATTTTTGACA	C28630664:734	G	A	A	G	A	A	A	A	A	A
SLG-2	iDAFWA171	18.982	61	AATTCAGATCTAAATTTCCTTTCTATTTTTTTTAGTTTCCGTTTTCGTGATGAAAAAAAAAGTACTTGGATGGAATTTTTTATTTTTGAGGG-AATTCAGATCTAAATTTCCTTTCTATTTTTTTTAGTTTCCGTTTTCGTGATGAAAAAAAAAAGTACTTGGATGGAATTTTTTATTTTTGAGG	scaffold75627:524-A-d1	AATTCAGATCTAAATTTCCTTTCTATTTTTTTTAGTTTCCGTTTTCGTGATGAAAAAAAAAAGTACTTGGATGGAATTTTTTATTTTTGAGG	AATTCAGATCTAAATTTCCTTTCTATTTTTTTTAGTTTCCGTTTTCGTGATGAAAAAAAAAGTACTTGGATGGAATTTTTTATTTTTGAGGG	AATTCAGATCTAAATTTCCTTTCTATTTTTTTTAGTTTCCGTTTTCGTGATGAAAAAAAAAGTACTTGGATGGAATTTTTTATTTTTGAGGG	AATTCAGATCTAAATTTCCTTTCTATTTTTTTTAGTTTCCGTTTTCGTGATGAAAAAAAAAAGTACTTGGATGGAATTTTTTATTTTTGAGGG	AATTCAGATCTAAATTTCCTTTCTATTTTTTTTAGTTTCCGTTTTCGTGATGAAAAAAAAAGTACTTGGATGGAATTTTTTATTTTTGAGGG	AATTCAGATCTAAATTTCCTTTCTATTTTTTT-AGTTTCCGTTTTCGTGATGAAAAAAAAAGTACTTGGATGGAATTTTTTATTTTTGAGGG	AATTCAGATCTAAATTTCCTTTCTATTTTTTTTAGTTTCCGTTTTCGTGATGAAAAAAAAAGTACTTGGATGGAATTTTTTATTTTTGAGGG	AATTCAGATCTAAATTTCCTTTCTATTTTTTTTAGTTTCCGTTTTCGTGATGAAAAAAAAAGTACTTGGATGGAATTTTTTATTTTTGAGGG	-	AATTCAGATCTAAATTTCCTTTCTATTTTTTTTAGTTTCCGTTTTCGTGATGAAAAAAAAAGTACTTGGATGGAATTTTTTATTTTTGAGGG
SLG-2	iDAFWA672	18.982	39	AATTCTGAAACAAATTGCCTTTGGAATTTCATATACCTGCAAGATTTTCTGCAATTCATTGGTATTGAACTCTGCTCAACTTCGTATCGTTT-AATTCTGAAGCAAATTGCCTTTGGAATTTCATATACCTGACAAGATTTTCTGCAATTCATTGGTATTGAACTCTGCTCAACTTCGTATCGTT	scaffold95839:12861-A-d1	AATTCTGAAGCAAATTGCCTTTGGAATTTCATATACCTGACAAGATTTTCTGCAATTCATTGGTATTGAACTCTGCTCAACTTCGTATCGTT	AATTCTGAAACAAATTGCCTTTGGAATTTCATATACCTGCAAGATTTTCTGCAATTCATTGGTATTGAACTCTGCTCAACTTCGTATCGTTT	AATTCTGAAGCAAATTGCCTTTGGAATTTCATATACCTGACAAGATTTTCTGCAATTCATTGGTATTGAACTCTGCTCAACTTCGTATCGTTT	AATTCTGAAGCAAATTGCCTTTGGAATTTCATATACCTGACAAGATTTTCTGCAATTCATTGGTATTGAACTCTGCTCAACTTCGTATCGTTT	AATTCTGAAACAAATTGCCTTTGGAATTTCATATACCTGCAAGATTTTCTGCAATTCATTGGTATTGAACTCTGCTCAACTTCGTATCGTTT	AATTCTGAAGCAAATTGCCTTTGGAATTTCATATACCTGACAAGATTTTCTGCAATTCATTGGTATTGAACTCTGCTCAACTTCGTATCGTTT	AATTCTGAAACAAATTGCCTTTGGAATTTCATATACCTGCAAGATTTTCTGCAATTCATTGGTATTGAACTCTGCTCAACTTCGTATCGTTT	AATTCTGAAGCAAATTGCCTTTGGAATTTCATATACCTGACAAGATTTTCTGCAATTCATTGGTATTGAACTCTGCTCAACTTCGTATCGTTT	-	-
SLG-2	DAFWA3396	20.443	89	AATTCTGGAGTTTTATCCACATCTGTATGCGAGACAGACACACTTCTTTCCTGCAAAACAGTCCCACTATCCTTCTCATCTCCACCTC[C/T]GGA	scaffold81999:5742	T	C	T	T	C	T	C	-	T	C
SLG-2	DAFWA6009	21.168	33	AATTCATGCTTCATCACACTATCATAGTGATA[C/T]TATCTTTTGGTTTTACAAAATTAATAAGACCCATTATCCATCTGGAAGTACAATTCAGT	scaffold28808:26092	T	C	C	T	C	C	C	C	-	C
SLG-2	DAFWA4187	21.168	34	AATTCCAGGCAATTTATAAGGCATGACAGAGGC[A/G]CAGAAACACACTAAAACCAAAAGACAACATCACTGTCATTACAGAGATATGTCAACCT	scaffold28808:26030	G	A	A	G	A	A	A	A	-	A
SLG-2	DAFWA3818	21.168	28	AATTCAATAAAACCTTGTATCACTATA[T/C]AAACGCTTTGTAAATGAAAACTTTAGAGTTTATCTCAACAAATTATTATATCATATAAGATGAA	scaffold28808:1054	C	T	C	C	T	C	T	C	C	T
SLG-2	iDAFWA690	21.168	66	AATTCTGTTCTGGGTCATGATCTTTCTGCAAGATTCGCTGCTCTGAAAGGTAAATCTTCTTCTTCTCATGTTCCATTAGGAGTGGGTCCCAC-AATTCTGTTCTGGGTCATGATCTTTCTGCAAGATTCGCTGCTCTGAAAGGTAAATCTTCTTCTTCTTCTCATGATCCATTAGGAGTGGGTCC	scaffold28808:5451-TCT-d3	AATTCTGTTCTGGGTCATGATCTTTCTGCAAGATTCGCTGCTCTGAAAGGTAAATCTTCTTCTTCTTCTCATGATCCATTAGGAGTGGGTCC	AATTCTGTTCTGGGTCATGATCTTTCTGCAAGATTCGCTGCTCTGAAAGGTAAATCTTCTTCTTCTCATGTTCCATTAGGAGTGGGTCCCAC	AATTCTGTTCTGGGTCATGATCTTTCTGCAAGATTCGCTGCTCTGAAAGGTAAATCTTCTTCTTCTTCTCATGATCCATTAGGAGTGGGTCCCAC	AATTCTGTTCTGGGTCATGATCTTTCTGCAAGATTCGCTGCTCTGAAAGGTAAATCTTCTTCTTCTTCTCATGATCCATTAGGAGTGGGTCCCAC	AATTCTGTTCTGGGTCATGATCTTTCTGCAAGATTCGCTGCTCTGAAAGGTAAATCTTCTTCTTCTCATGTTCCATTAGGAGTGGGTCCCAC	AATTCTGTTCTGGGTCATGATCTTTCTGCAAGATTCGCTGCTCTGAAAGGTAAATCTTCTTCTTCTCATGATCCATTAGGAGTGGGTCCCAC	AATTCTGTTCTGGGTCATGATCTTTCTGCAAGATTCGCTGCTCTGAAAGGTAAATCTTCTTCTTCTCATGTTCCATTAGGAGTGGGTCCCAC	AATTCTGTTCTGGGTCATGATCTTTCTGCAAGATTCGCTGCTCTGAAAGGTAAATCTTCTTCTTCTTCTCATGATCCATTAGGAGTGGGTCCCAC	AATTCTGTTCTGGGTCATGATCTTTCTGCAAGATTCGCTGCTCTGAAAGGTAAATCTTCTTCTTCTTCTCATGATCCATTAGGAGTGGGTCCCAC	-
SLG-2	DAFWA3563	24.941	75	AATTCCAAGTGTAAAGTGCAGTATCAATTAGCATAATTCTTGAAAATGTATAGTGTAAGGGAAAAGAGAAACTT[G/T]CAGCTAGAGCCTATGAT	scaffold77035:2852	T	G	G	T	G	T	G	G	-	G
SLG-2	DAFWA2678	26.394	20	AATTCATCAAACTTACTAT[C/G]AGATTGTATGGGAATGAAAAATATCAAGTTATTATGTATTTAAATTAAATTATTTTAAATTTTATGTTATTT	scaffold29337:9115	G	C	C	G	C	C	C	C	-	C
SLG-2	DAFWA5547	26.394	58	AATTCTAACCTCCTATTCCTAAAACAGCACAACATAATTGTCAAACATACATCATAT[T/C]CGATCAAAGGTAGTAAAAATGAAACAAAGGAGAT	scaffold29337:23088	C	T	C	C	T	T	T	C	C	T
SLG-2	DAFWA4447	26.394	44	AATTCCAGAAAACCTATAAATCCCTAACAAAACGTTTACAAGA[G/A]AAATAAACAAAATAAACTTGCTATCCATAATGCAAACACACCAAAACA	scaffold29337:36260	A	G	G	A	G	-	G	G	G	G
SLG-2	DAFWA4450	27.112	24	AATTCATTCAAGGCATGTAATTA[A/T]TAATACAATAAACATTACACTTATCCATCAATACCGTTTACATCCAAGTCAAAAACTTCCTATTAAAT	scaffold94829:16892	T	A	T	T	A	-	A	T	T	A
SLG-2	DAFWA2734	33.397	60	AATTCTTGATGAAGAGTGTTGGGAGAAAGAATAGAAACTGATTTTGTGTTGGTTTTGAA[C/A]TCTTGATTGTTGTGTTTATATTTGATTTGAGA	scaffold73924:10045	A	C	C	A	C	C	C	C	C	C
SLG-2	DAFWA5062	42.791	61	AATTCCAAGGGCTTCGATTTCAATGCAGACAAAGGTAACTAACAAAATTTCCTTCCCTTC[C/T]TTTTCTATTCCCTTCGATTCATTCAATATTA	scaffold96930:6377	T	C	T	T	C	C	C	T	T	-
SLG-2	DAFWA5536	42.791	10	AATTCTCTT[A/G]TTCGTTTGATCTTTCATATTTCAATCTCGTTTAAATTTTGATATACTAATTTCACATATTTTGATCACTAGTGAGGATGCTC	scaffold77243:18986	G	A	A	G	A	-	A	A	-	A
SLG-2	DAFWA8389	43.505	80	AATTCGGTTGTTTTTAACTTATCTTGCAGGCGAGTTCTTCGTTGGTGAAGTCGAGAAAACAAACTGATTCTAAGTTGGA[C/T]TATTCTCATGTT	scaffold78608:32055	T	C	T	T	C	T	C	T	T	C
SLG-2	iDAFWA800	44.223	75	AATTCGACACATCGGGTAAACCCGTGCTTCCAGGATTCGAACTCGTGACTTTCAAGTTTTACGGCAAGCAACCTTAGCATTAGGCAAACGAA-AATTCGACACATCGGGTAAACCTGTGCTTCCAGGATTCGAACTCGTGACTTTCAAGTTTTAAGGCAAGCAACCTTGCATTAGGCAAACGAAT	scaffold80195:2202-A-i1	AATTCGACACATCGGGTAAACCTGTGCTTCCAGGATTCGAACTCGTGACTTTCAAGTTTTAAGGCAAGCAACCTTGCATTAGGCAAACGAAT	AATTCGACACATCGGGTAAACCCGTGCTTCCAGGATTCGAACTCGTGACTTTCAAGTTTTACGGCAAGCAACCTTAGCATTAGGCAAACGAA	AATTCGACACATCGGGTAAACCTGTGCTTCCAGGATTCGAACTCGTGACTTTCAAGTTTTAAGGCAAGCAACCTT-GCATTAGGCAAACGAA	AATTCGACACATCGGGTAAACCTGTGCTTCCAGGATTCGAACTCGTGACTTTCAAGTTTTAAGGCAAGCAACCTT-GCATTAGGCAAACGAA	AATTCGACACATCGGGTAAACCCGTGCTTCCAGGATTCGAACTCGTGACTTTCAAGTTTTACGGCAAGCAACCTTAGCATTAGGCAAACGAA	AATTCAACACATCGTGTAAGCCTGTGCTTCCAGGATTCGAACTCGTGACTTTCAAGTTTTACGGCAAGCAACCTTAGCATTAGGCAAACGAA	AATTCGACACATCGGGTAAACCCGTGCTTCCAGGATTCGAACTCGTGACTTTCAAGTTTTACGGCAAGCAACCTTAGCATTAGGCAAACGAA	AATTCGACACATCGGGTAAACCTGTGCTTCCAGGATTCGAACTCGTGACTTTCAAGTTTTAAGGCAAGCAACCTT-GCATTAGGCAAACGAA	AATTCGACACATCGGGTAAACCTGTGCTTCCAGGATTCGAACTCGTGACTTTCAAGTTTTAAGGCAAGCAACCTT-GCATTAGGCAAACGAA	AATTCGACACATCGGGTAAACCCGTGCTTCCAGGATTCGAACTCGTGACTTTCAAGTTTTACGGCAAGCAACCTTAGCATTAGGCAAACGAA
SLG-2	DAFWA6069	46.394	51	AATTCATAGATTACACACAAGAAAGAGATAAGAAATGTGTACATAGCTAC[G/T]GAATATTCTTCCCAAAATCAAAATGAGAATGTATAAGTTTC	scaffold84377:4486	T	G	T	T	G	G	G	T	T	G
SLG-2	DAFWA6148	47.847	87	AATTCGAAGTCGTGAGAGATAGGAATGGGAGAAGAGTGAGAGTGAAGAGTGGTTATAGCGAAGTGCATGGGGCTGGTGGGAGCACT[G/A]TAGAA	scaffold22929:321	A	G	-	A	G	A	G	G	A	G
SLG-2	DAFWA5261	49.282	83	AATTCGGTAAGTGGTAAGTAGGGTAAATGAGAGACTCGTGTAACTATGCTACTTCTCATATTATACAATCCTCATTAATTAT[G/A]ATCTCAAAA	scaffold66597:7859	A	G	A	A	-	G	G	A	A	-
SLG-2	iDAFWA613	49.282	37	AATTCATCACCAACCATTATGATTATGTTTTGCTTAACGCAATTGTTTGGAAATGTGTAATTCAATTTGTAGAAACAAGTAAAATTACGTAC-AATTCATCATCAACCATTATGATTATGTTTTGCTTAAACGCAATTGTTTGGAAATGTGTAATTCAATTTGTAGAAACAAGTAAAATTACGTA	scaffold66597:13386-A-d1	AATTCATCATCAACCATTATGATTATGTTTTGCTTAAACGCAATTGTTTGGAAATGTGTAATTCAATTTGTAGAAACAAGTAAAATTACGTA	AATTCATCACCAACCATTATGATTATGTTTTGCTTAACGCAATTGTTTGGAAATGTGTAATTCAATTTGTAGAAACAAGTAAAATTACGTAC	AATTCATCATCAACCATTATGATTATGTTTTGCTTAACGCAATTGTTTGGAAATGTGTAATTCAATTTGTAGAAACAAGTAAAATTACGTAC	AATTCATCATCAACCATTATGATTATGTTTTGCTTAAACGCAATTGTTTGGAAATGTGTAATTCAATTTGTAGAAACAAGTAAAATTACGTAC	AATTCATCACCAACCATTATGATTATGTTTTGCTTAACGCAATTGTTTGGAAATGTGTAATTCAATTTGTAGAAACAAGTAAAATTACGTAC	AATTCATCATCAACCATTATGATTATGTTTTGCTTAACGCAATTGTTTGGAAATGTGTAATTCAATTTGTAGAGACAAGTAAAATTACGTAC	AATTCATCACCAACCATTATGATTATGTTTTGCTTAACGCAATTGTTTGGAAATGTGTAATTCAATTTGTAGAAACAAGTAAAATTACGTAC	AATTCATCATCAACCATTATGATTATGTTTTGCTTAACGCAATTGTTTGGAAATGTGTAATTCAATTTGTAGAAACAAGTAAAATTACGTAC	AATTCATCATCAACCATTATGATTATGTTTTGCTTAACGCAATTGTTTGGAAATGTGTAATTCAATTTGTAGAAACAAGTAAAATTACGTAC	AATTCATCACCAACCATTATGATTATGTTTTGCTTAACGCAATTGTTTGGAAATGTGTAATTCAATTTGTAGAAACAAGTAAAATTACGTAC
SLG-2	DAFWA2131	51.584	12	AATTCACCCAT[T/C]GTCACTTTTTTCTGGTATAACCAAGGGCATCTCCTCTCCCAACATTTGTCACTCTCAGGAATCCAACATTTGACCTTTGG	scaffold68499:2938	C	T	C	C	T	-	T	C	C	T
SLG-2	DAFWA5233	51.584	15	AATTCATTAGCATT[T/C]GATATGCTAATGATCACTGAAGAATTTGTCTGTAGATGAATCTAGATTTTTCAAACTGAATATCCATCAGCCTATCA	scaffold97662:11518	C	T	C	C	T	C	T	C	C	-
SLG-2	DAFWA3318	51.584	17	AATTCAATTTGTTTTA[G/A]TCTCTTTTTATTTGAAAACTAGTTGTAGTTTTAGGTTTAAAACTTAATTGATTTCGTTTTGTTATTTTTTTTCTA	scaffold66808:561	A	G	A	A	G	A	G	A	A	-
SLG-2	DAFWA4297	51.584	8	AATTCTG[T/C]GCCTTTAAATAAGTCTTCCCAGCTTTGATTGGGATTGATCAGGTCCAAAGTGACTTCTAAATAATGCAGGTCTCAGACAAAAGA	scaffold68499:2953	C	T	C	C	T	C	T	C	C	T
SLG-2	DAFWA6609	52.704	16	AATTCCCATCCATTG[A/G]TTACTTTCTCTTTTCTTATGGCAAATTCCTTAATTGTTGAAATGAAAGTTTTCTTCCTTTTATATGATCCTTGCTT	scaffold84378:1711	G	A	G	G	A	G	A	G	G	A
SLG-2	DAFWA3701	55.117	16	AATTCGATAGGGAGC[G/A]TATCTTTTATCCTAAAAATTATATTGTTATGTATTAGATATTATAATTGGTCATAAAGATATCTAATTATTATATG	scaffold10695:7524	A	G	G	A	G	G	G	G	G	G
SLG-2	DAFWA709	55.835	67	AATTCACTTCTAGAACCATAATTTTCAAAATTCTAAGTAATGAAATTACTGAAGTTTTGGTACTTC[A/G]TCTTCAGCTGGCATGGCTAGCCCGA	scaffold8863:17996	G	A	G	G	A	A	A	G	G	-
SLG-2	DAFWA3683	57.271	83	AATTCGCCATCCTTGGTTGGTTGTTTTGCTGAATTTAATAATATTCAAGACTCTCTTTATGTTCAGCTATCCTCTGCTTTCT[T/C]AGTACTCCA	scaffold10695:14010	C	T	T	C	T	C	T	T	T	T
SLG-2	DAFWA6265	57.271	6	AATTC[C/T]CCTTCTTCTAAACATTTCTCCTTAGCAAATTGTTGCCATCCATTTTCAAAAATAAAAGTATCCTCTATTCTTGCCATGTCAATGTC	scaffold70017:2465	T	C	C	T	C	C	C	C	-	C
SLG-2	DAFWA1138	57.271	85	AATTCTTGGTTTTTGAGTATGATGGCAAGTCTACATTTTATGTGAAGATATTTTCCAAAAGTGGGTGTAGGAAAGAATTTGAAA[T/C]TTGTAAT	scaffold70017:2551	C	T	C	C	T	C	T	C	-	T
SLG-2	DAFWA5481	57.271	86	AATTCCTTACGAGAATCTTCCTTCTTGTGACAGGTGCCCACCAGTAAATCCATTTTCAGTAATGTTATTCTGATCACTTTACCCG[G/T]CATCTT	C28751634:1166	T	G	T	T	G	G	G	T	-	G
SLG-2	DAFWA6387	57.271	72	AATTCAACTAGAAAATCATATAATCTCATATAACCTTTTAAAAAAGAAAGAATTATTTTCAAATGTCTTAC[A/T]CAATAATATTAACATCACTT	scaffold77702:598	T	A	T	T	A	A	A	T	T	-
SLG-2	DAFWA3342	57.271	30	AATTCTATTGACACGATCATATTATTATG[C/T]TATTAATTAAACTTATACATCATTAATTAGCATAGGAAACTGTAATTTTTGTCTGGAAATTA	scaffold33591:10646	T	C	T	T	-	C	C	T	T	-
SLG-2	DAFWA2865	57.271	11	AATTCAAACC[G/C]TAAATCTGGAAATGAACAACATCACGATCAGGTTAGAAGATTGAAATCGACCGAAAATAAAAATTAAAAAAACTCAAATTG	scaffold63207:10807	C	G	C	C	G	C	G	C	C	G
SLG-2	DAFWA305	57.271	75	AATTCATTTAATTAATTTCCAGACAAAAATTACAGTTTCCTATGCTAATTAATGATGTATAAGTTTAATTAATA[G/A]CATAATAATATGATCGT	scaffold33591:10646	A	G	A	A	-	G	G	A	A	G
SLG-2	DAFWA2029	57.271	37	AATTCCTATGAATATCAATTTTTGTTAATCTTTATT[G/A]TTATATTGTTACTATTGTGAGTTTTATTACTTTGATTTCCTTGTTGACCTATTAG	scaffold77987:1783	A	G	A	A	G	-	G	A	A	G
SLG-2	DAFWA8474	57.271	83	AATTCTTTTGGTTCACTTGTTATTTTTGTTAGAATATACCATAAAAATGGTTATAGAAGGCACATGGGAGAGAATATTTGAT[G/A]ATGTATAAA	scaffold10695:13387	A	G	G	A	G	A	G	G	G	G
SLG-2	DAFWA1373	57.271	88	AATTCAAGCTAGGCCCATATGTCGCAAACTGAGTCCAGAAAGGTTGAGTGCATGTGGTGAATATAGGCCCACGTTTAGGAGGTTTTC[C/A]TGTG	scaffold10695:7671	A	C	C	A	C	C	C	C	C	C
SLG-2	DAFWA3644	57.271	16	AATTCTTAAGTTTGA[C/T]ACTCCCAAGATTATTGCCAGTGAGTATATCCCTTTATCTAATTTATCTCTTTTTTTATTAGAATTAGTCACACAAA	scaffold85485:4997	T	C	C	T	C	C	C	C	C	C
SLG-2	DAFWA8013	57.271	54	AATTCAGTAGTCACAATCTTAATTTGTGGTGTTTTATTGCAGAAAAGAGAGAA[G/A]GTATCATGACTTGCATCCTCTACCTACCATCATTTTTG	scaffold84378:25815	A	G	A	A	G	G	G	A	A	G
SLG-2	DAFWA2584	57.271	70	AATTCCATAGTTTGTTTTCTTTGATAGGCTCATGACCCTTTGTCCAAAAAATTAACTAATAACATATAT[T/A]AATTGGTCAATGGATATTTATA	scaffold33591:10741	A	T	A	A	T	T	T	A	A	-
SLG-2	DAFWA5401	57.271	34	AATTCTAAAATAAGTATGATAAAAAACAAAGAG[C/T]GATGAAATAACAAAAAATGTAAACCTAAAACGGGATTGGAAAAAAAGGAAATTACCTA	scaffold89086:4092	T	C	C	T	C	C	C	C	C	C
SLG-2	DAFWA8286	57.988	17	AATTCAAGTCCACGCC[A/G]GTTAATTTAGTAGAAGTGATTGATGGTGTTGGAAAAAGGGGCTGCAACAACATACTACTGCTATACCTGCAGATA	scaffold2300:4663	G	A	A	G	A	A	A	A	A	A
SLG-2	DAFWA8364	57.988	33	AATTCTAGTACCTGCCAATCTGTCAATTGAAA[A/G]AACAATTTGACAATGGAACATTACTAAGTTATTGTTAAAAACAACACCAAGAACAAAGA	scaffold19134:2843	G	A	G	G	A	G	A	G	G	A
SLG-2	DAFWA2220	59.424	86	AATTCATTAGCACATATCTTCAACTTTTTTTGGTTTGCCACAGGTATCCTCGCACTAGAGGCAATCTTGTTCGAGCCGGAAACAT[C/T]CACAAG	scaffold35637:2468	T	C	C	T	-	C	C	C	C	C
SLG-2	DAFWA7127	64.848	58	AATTCTCAGGTCATAAGAGTGTCTAGTTGTGGTGAATCTACTTATCAGTTATCACCA[T/C]CCCCAAACATACCCATCATGTCTTTGGTAGAACC	scaffold84042:13645	C	T	C	C	T	C	C	-	C	C
SLG-2	DAFWA4565	66.302	73	AATTCAAGCAAATAAAACCAGCTTTGTTAATTGCTTCAAAGTTCGAAGTTATAATGTTATGATCCCTCCTTT[T/C]ATTTGTTGGGTAGTTATTA	scaffold67829:19009	C	T	C	C	T	C	T	C	C	T
SLG-2	DAFWA1353	66.302	80	AATTCATTACTGCAATTTTAAGAGACAAATCAATGTCCATTTCTTACTATTCATCTTAGCCATTAACTCTAGGGACATT[A/G]GTTCATAAAGTA	scaffold79565:17262	G	A	A	G	A	G	A	A	A	A
SLG-2	DAFWA3266	66.302	86	AATTCTTATTGTATCATTTTGAAAATATTAAATTTGTTCATATACAGACCAGTTTTGACCAGTGCGGTATGATATGGTTTGACTG[A/G]CATTTT	scaffold87560:5654	G	A	G	-	A	G	A	G	G	A
SLG-2	DAFWA2572	66.302	49	AATTCTAAAAAAGAAATAACTTGTTTTATAAAAGCCAATAATGAATCT[T/C]ACTTTCTAAGATAATAGAGTTGGTTTAAAATCATTTAAAGAGT	scaffold67002:3039	C	T	T	C	T	C	-	T	T	T
SLG-2	DAFWA2699	66.302	40	AATTCTCTCTCAATAAAAAATGGAAAATTTCGTAGGAGG[C/T]ACAACACAAAAATAAACTATTATTGGGTCAGAGGTTGTGAGTATGAATTACA	scaffold32714:2753	T	C	C	T	C	C	-	C	C	C
SLG-2	DAFWA5840	67.737	77	AATTCTCCAACTGATGAATGGATTCAAGAACTTTGAGGATTGCAGAAACAGAACATAGAACACTATCTATGCCAAC[G/A]AATAAGCATTTCTGC	C28746742:4491	A	G	G	A	G	A	G	G	G	-
SLG-2	DAFWA1702	72.887	44	AATTCTTCATTACATGTGTCTAATTTAAATATTTTTATTGACT[A/G]TAGCATTTAGATGATATATCTTCTACACTTAACCAAATTTCTATTACA	scaffold17231:23132	G	A	A	G	A	A	A	A	A	-
SLG-2	DAFWA6041	73.605	40	AATTCTTATATTTCTTCTATTAATTCTTTTATCATAATG[T/C]TGCTACTTTAATGTGCTATATTTTGAAAAATTATATTATCTCTTTAAATTTC	scaffold40633:4874	C	T	-	C	T	T	T	T	T	T
SLG-2	DAFWA6226	74.323	33	AATTCCAATCTTAAAAGCAATTATTCAATTAC[G/C]ATAATAAAAGTATATATCTACTTTCCCAAATCACACTAAATAGGATCATCATATTGTTT	scaffold63040:463	C	G	A	A	G	G	G	A	A	G
SLG-2	iDAFWA565	75.041	54	AATTCAATTATTTTACTACACCTGATTTATTGTTAAGAAAGTCTTATAATAATAAAATTGTGACTATCGAACAAAGACAAATTCTTCTAAAT-AATTCAATTATTTGACTACACCTGATTTATTGTTAAGAAAGTCTTATAATAATATTGTGACTATCGAACAAAGACAAATTCTTCTAAATAAA	scaffold56753:7857-AAA-i3	AATTCAATTATTTGACTACACCTGATTTATTGTTAAGAAAGTCTTATAATAATATTGTGACTATCGAACAAAGACAAATTCTTCTAAATAAA	AATTCAATTATTTTACTACACCTGATTTATTGTTAAGAAAGTCTTATAATAATAAAATTGTGACTATCGAACAAAGACAAATTCTTCTAAAT	AATTCAATTATTTTACTACACCTGATTTATTGTTAAGAAAGTCTTATAATAATAAAATTGTGACTATCGAACAAAGACAAATTCTTCTAAAT	AATTCAATTATTTTACTACACCTGATTTATTGTTAAGAAAGTCTTATAATAATAAAATTGTGACTATCGAACAAAGACAAATTCTTCTAAAT	AATTCAATTATTTTACTACACCTGATTTATTGTTAAGAAAGTCTTATAATAATAAAATTGTGACTATCGAACAAAGACAAATTCTTCTAAAT	AATTCAATTATTTTACTACACCTGATTTATTGTTAAGAAAGTCTTATAATAATAAAATTGTGACTATCGAACAAAGACAAATTCTTCTAAAT	AATTCAATTATTTTACTACACCTGATTTATTGTTAAGAAAGTCTTATAATAATAAAATTGTGACTATCGAACAAAGACAAATTCTTCTAAAT	AATTCAATTATTTTACTACACCTGATTTATTGTTAAGAAAGTCTTATAATAATAAAATTGTGACTATCGAACAAAGACAAATTCTTCTAAAT	AATTCAATTATTTTACTACACCTGATTTATTGTTAAGAAAGTCTTATAATAATAAAATTGTGACTATCGAACAAAGACAAATTCTTCTAAAT	AATTCAATTATTTTACTACACCTGATTTATTGTTAAGAAAGTCTTATAATAATAAAATTGTGACTATCGAACAAAGACAAATTCTTCTAAAT
SLG-2	DAFWA3922	75.511	28	AATTCGAGTATGATATCAATTAAAATA[A/T]CTCACTTAGTAAAATCATGAAATCTAGGGATTATTAAATAAGATGTCTATTAAAATAAATATTT	scaffold77500:1977	T	A	A	T	A	A	A	A	A	A
SLG-2	DAFWA6564	75.753	8	AATTCAT[A/C]TACCCCAAACTAGTTAGAGACTTGTAGAAGACAATTGTGATAAAAGAAGGTAATACAACAGGATGATGAGTGGATATGTTGGAA	scaffold36001:4722	C	A	C	C	A	C	A	C	C	A
SLG-2	DAFWA6223	75.753	80	AATTCTGCAGGTTTTCTTGCATTAATTTGTTGTATTCTTGAGCCTCTTTCCCACTCAGTCTTTTGATCCTTAACATTTG[A/G]CAAACATTACTT	scaffold34432:8168	G	A	A	A	A	A	A	A	-	A
SLG-2	DAFWA4940	75.753	81	AATTCATGTAGGACCCAGTAAATAGAGACTGGACCCATATGATTTAGTGGGTAACAAAGTAGATCCAATATTGGTAAAGA[G/C]TGTTACATTAC	scaffold22635:3865	C	G	G	C	G	G	G	G	G	-
SLG-2	DAFWA1197	75.753	72	AATTCTTGACTCCTCAAAGCTGCTAAATGAACTTGTTATGCTCTATTTTGTGTGAGGGTGTTTTGCAGAAT[A/G]CAAATTGTGTTTAACGATTC	C28710302:742	G	A	G	G	A	G	A	G	G	A
SLG-2	DAFWA3584	75.753	61	AATTCCCATTTTGGTAGCAAAGTTGCTCAATTGCCTCATGCCATGTTTGGCACCTCTTAT[G/A]AGTCATTTTTATTTACTAGAACAACAATGAA	C28710302:614	A	G	A	A	G	A	G	A	A	G
SLG-2	DAFWA87	75.753	23	AATTCTTCATTGAACATTTTCC[G/C]GAACACATTTAGGTTATGATAGGGAGTTAGAAAAAAAAGGGAAAAAGAGATCAAATGATTAAGAAGGGA	scaffold75695:15587	C	G	G	G	G	-	G	G	G	G
SLG-2	DAFWA2187	76.152	57	AATTCTATTTTCTCTCTTTCCTTTTCTCTTCTTACTTCTCTCTCTCAGTAGTTACC[T/C]TTACATGGTATTATGCCAGCTATTGATAACGTTTC	scaffold49064:14166	C	T	C	T	-	C	T	C	C	T
SLG-2	iDAFWA330	76.466	57	AATTCATGAAATGATTAATCTTAAAAATATGTATTACTTATCACATTGAAATCTTACTTTTTACATTGCTTGGTAACTTAATTTATGTTTGA-AATTCATGAAATGATTAATCTTAAAAATATGTATTACTTATCACATTGAAATCTTACACTTTTTACATTGCTTGGTAACTTAATTTATGTTT	scaffold45189:23841-AC-d2	AATTCATGAAATGATTAATCTTAAAAATATGTATTACTTATCACATTGAAATCTTACACTTTTTACATTGCTTGGTAACTTAATTTATGTTT	AATTCATGAAATGATTAATCTTAAAAATATGTATTACTTATCACATTGAAATCTTACTTTTTACATTGCTTGGTAACTTAATTTATGTTTGA	AATTCATGAAATGATTAATCTTAAAAATATGTATTACTTATCACATTGAAATCTTACACTTTTTACATTGCTTGGTAACTTAATTTATGTTTGA	AATTCATGAAATGATTAATCTTAAAAATATGTATTACTTATCACATTGAAATCTTACACTTTTTACATTGCTTGGTAACTTAATTTATGTTTGA	AATTCATGAAATGATTAATCTTAAAAATATGTATTACTTATCACATTGAAATCTTACTTTTTACATTGCTTGGTAACTTAATTTATGTTTGA	-	AATTCATGAAATGATTAATCTTAAAAATATGTATTACTTATCACATTGAAATCTTACTTTTTACATTGCTTGGTAACTTAATTTATGTTTGA	AATTCATGAAATGATTAATCTTAAAAATATGTATTACTTATCnnnnTGAAATCTTACACTTTTTACATTGCTTGGTAACTTAATTTATGTTTGA	AATTCATGAAATGATTAATCTTAAAAATATGTATTACTTATCACATTGAAATCTTACACTTTTTACATTGCTTGGTAACTTAATTTATGTTTGA	AATTCATGAAATGATTAATCTTAAAAATATGTATTACTTATCACATTGAAATCTTACTTTTTACATTGCTTGGTAACTTAATTTATGTTTGA
SLG-2	iDAFWA136	76.466	25	AATTCAAGGATTTGTCAAAAAAAAAACTAAACTCTATTATTATTGAATAAATACATCTATTACTTTTTTCTTAATTAATTTCATTTTTTTCT-AATTCAAGGATTTGTCAAAAAAAAACTAAACTCTATTATTATTGAATAAATACATCTATTACTTTTTTCTTAATTAATTTCATTTTTTTCTT	scaffold21781:10863-A-i1	AATTCAAGGATTTGTCAAAAAAAAACTAAACTCTATTATTATTGAATAAATACATCTATTACTTTTTTCTTAATTAATTTCATTTTTTTCTT	AATTCAAGGATTTGTCAAAAAAAAAACTAAACTCTATTATTATTGAATAAATACATCTATTACTTTTTTCTTAATTAATTTCATTTTTTTCT	AATTCAAGGATTTGTCAAAAAAAAA-CTAAACTCTATTATTATTGAATAAATACATCTATTACTTTTTTCTTAATTAATTTCATTTTTTTCT	AATTCAAGGATTTGTCAAAAAAAAAACTAAACTCTATTATTATTGAATAAATACATCTATTACTTTTTTCTTAATTAATTTCATTTTTTTCT	AATTCAAGGATTTGTCAAAAAAAAAACTAAACTCTATTATTATTGAATAAATACATCTATTACTTTTTTCTTAATTAATTTCATTTTTTTCT	AATTCAAGGATTTGTCAAAAAAAAA-CTAAACTCTATTATTATTGAATAAATACATCTATTACTTTTTTCTTAATTAATTTCATTTTTTTCT	AATTCAAGGATTTGTCAAAAAAAAAACTAAACTCTATTATTATTGAATAAATACATCTATTACTTTTTTCTTAATTAATTTCATTTTTTTCT	AATTCAAGGATTTGTCAAAAAAAAA-CTAAACTCTATTATTATTGAATAAATACATCTATTACTTTTTTCTTAATTAATTTCATTTTTTTCT	AATTCAAGGATTTGTCAAAAAAAAA-CTAAACTCTATTATTATTGAATAAATACATCTATTACTTTTTTCTTAATTAATTTCATTTTTTTCT	-
SLG-2	iDAFWA582	76.466	32	AATTCTTCCTGACCTTAGGATATTGAGAAGTGCATTAGAGACAATAGGATTAACTTGAGAAATCAAACTTTGATAAATAAAAAATACTAGAT-AATTCTTCCTGGCCTTAGGATATTGAGAAGTGACAATAGGATTAACTTGAGAAATCAAACTTTGATAAATAAAAAATACTAGATTGAATAGG	scaffold7156:28592-CATTAGAG-i8	AATTCTTCCTGGCCTTAGGATATTGAGAAGTGACAATAGGATTAACTTGAGAAATCAAACTTTGATAAATAAAAAATACTAGATTGAATAGG	AATTCTTCCTGACCTTAGGATATTGAGAAGTGCATTAGAGACAATAGGATTAACTTGAGAAATCAAACTTTGATAAATAAAAAATACTAGAT	AATTCTTCCTGACCTTAGGATATTGAGAAGTGCATTAGAGACAATAGGATTAACTTGAGAAATCAAACTTTGATAAATAAAAAATACTAGAT	AATTCTTCCTGACCTTAGGATATTGAGAAGTGCATTAGAGACAATAGGATTAACTTGAGAAATCAAACTTTGATAAATAAAAAATACTAGAT	-	AATTCTTCCTGACCTTAGGATATTGAGAAGTGCATTAGAGACAATAGGATTAACTTGAGAAATCAAACTTTGATAAATAAAAAATACTAGAT	AATTCTTCCTGACCTTAGGATATTGAGAAGTGCATTAGAGACAATAGGATTAACTTGAGAAATCAAACTTTGATAAATAAAAAATACTAGAT	AATTCTTCCTGACCTTAGGATATTGAGAAGTGCATTAGAGACAATAGGATTAACTTGAGAAATCAAACTTTGATAAATAAAAAATACTAGAT	AATTCTTCCTGACCTTAGGATATTGAGAAGTGCATTAGAGACAATAGGATTAACTTGAGAAATCAAACTTTGATAAATAAAAAATACTAGAT	AATTCTTCCTGACCTTAGGATATTGAGAAGTGCATTAGAGACAATAGGATTAACTTGAGAAATCAAACTTTGATAAATAAAAAATACTAGAT
SLG-2	DAFWA8648	76.466	22	AATTCCAATCTATGACCCATG[T/C]CAAAGGTCATGATTTGTGTTTAAAGATGCTTATATCTTGGAGGGTAAAAACAAAGTTTGCGTTGTTATGA	scaffold8705:3502	C	T	C	T	T	-	T	C	C	T
SLG-2	DAFWA5645	76.466	57	AATTCATAGAAAGAAAAAATAAACCACCATGAAAAGGGTCAGACCATATTCCAATT[C/G]GTGAAAATATTACATAAGAATGTAAGAAATTAAAA	scaffold18573:21966	G	C	G	-	C	C	C	G	G	C
SLG-2	DAFWA5304	76.466	25	AATTCTGAAAAGATATAATCTTTT[T/C]ACTGAAAATTCAAAACCCACCAAGAAAAGTTCTCACCTTGCTAACCCCAATAAACAAATAACCTCAA	scaffold3237:19087	C	T	-	C	T	C	T	C	C	T
SLG-2	DAFWA1974	76.466	81	AATTCTTCTCATGATATATCTTGTCTGGTCACTTTTAGAAGCCTTCAAAATGAGAAAGTGGTTTGTCCGGCAATATTGCA[C/G]TCTACATCACC	scaffold49064:11276	G	C	C	C	C	C	C	C	C	C
SLG-2	DAFWA8647	76.466	90	AATTCAACTTATAATTTTTTTGAGGTTGTCATATTATATAAGGATGTCTTTAATAACTTCTGACATTCAATACACTTGTTTGTCAAATA[A/T]TT	scaffold92166:10071	T	A	T	T	A	T	A	T	T	A
SLG-2	DAFWA6302	76.466	73	AATTCTCGTCATTCCCTAATGCATGCTTTCAATGTTTCGTAGATGACATGCAAGGCTTTTCCTTGCCTAGCT[A/C]CCTTTTTAGTTTTGGGATT	scaffold13062:6149	C	A	A	C	-	C	A	A	A	A
SLG-2	DAFWA993	76.466	69	AATTCAAAACAAAACCCCAATTGAATTTTTAAAGACGGATACGAAATTTGGCAAAATGAAACAGTTTT[G/T]ACAAGTAACTCTAATAAACACAT	scaffold82537:1024	T	G	G	T	G	-	G	G	G	G
SLG-2	iDAFWA83	76.466	45	AATTCTTAAGATTCATTTATCATAATCATAGTTACAAGTTTATGTTATTGTATAAAGGTTTCTCATTGTATTGTTCTTCCTATGTAATAATT-AATTCTTAAGATTCATTTATCATAATCATAGTTACAAGTTTATGTATTGTATAAAGGTTTCTCATTGTATTGTTCTTCCTATGTAATAATTT	scaffold37563:21026-T-i1	AATTCTTAAGATTCATTTATCATAATCATAGTTACAAGTTTATGTATTGTATAAAGGTTTCTCATTGTATTGTTCTTCCTATGTAATAATTT	AATTCTTAAGATTCATTTATCATAATCATAGTTACAAGTTTATGTTATTGTATAAAGGTTTCTCATTGTATTGTTCTTCCTATGTAATAATT	-	-	AATTCTTAAGATTCATTTATCATAATCATAGTTACAAGTTTATGTTATTGTATAAAGGTTTCTCATTGTATTGTTCTTCCTATGTAATAATT	AATTCTTAAGATTCATTTATCATAATCATAGTTACAAGTTTATGTTATTGTATAAAGGTTTCTCATTGTATTGTTCTTCCTATGTAATAATT	AATTCTTAAGATTCATTTATCATAATCATAGTTACAAGTTTATGTTATTGTATAAAGGTTTCTCATTGTATTGTTCTTCCTATGTAATAATT	AATTCTTAAGATTCATTTATCATAATCATAGTTACAAGTTTATGTTATTGTATAAAGGTTTCTCATTGTATTGTTCTTCCTATGTAATAATT	AATTCTTAAGATTCATTTATCATAATCATAGTTACAAGTTTATGTTATTGTATAAAGGTTTCTCATTGTATTGTTCTTCCTATGTAATAATT	AATTCTTAAGATTCATTTATCATAATCATAGTTACAAGTTTATGTTATTGTATAAAGGTTTCTCATTGTATTGTTCTTCCTATGTAATAATT
SLG-2	DAFWA6793	76.466	37	AATTCAATATTTTGTTATTACATTTACGAATTTATG[G/A]CGCCATTCGATCCTTGTAGCCAACCTTATCTAATGGGTTAAAAAGACTTGGTTAT	scaffold54801:7801	A	G	G	G	G	-	G	G	G	G
SLG-2	iDAFWA760	76.723	59	AATTCATGAAATTTTTTAGCAAGATGAATTAAAGCCTAAAGTCCAACTCAATTGCAAAAGTGAAGAATTAACCCAAGTTGGCCAAATCACGT-AATTCATGAAATTTTTTATCAAGATGAATTAAAGCCTAAAGTCCAACTCAATTGCAAAAAGTGAAGAATTAACCCAAGTTAGCCAAATCACG	scaffold2839:2442-A-d1	AATTCATGAAATTTTTTATCAAGATGAATTAAAGCCTAAAGTCCAACTCAATTGCAAAAAGTGAAGAATTAACCCAAGTTAGCCAAATCACG	AATTCATGAAATTTTTTAGCAAGATGAATTAAAGCCTAAAGTCCAACTCAATTGCAAAAGTGAAGAATTAACCCAAGTTGGCCAAATCACGT	AATTCATGAAATTTTTTAGCAAGATGAATTAAAGCCTAAAGTCCAACTCAATTGCAAAAGTGAAGAATTAACCCAAGTTGGCCAAATCACGT	AATTCATGAAATTTTTTAGCAAGATGAATTAAAGCCTAAAGTCCAACTCAATTGCAAAAGTGAAGAATTAACCCAAGTTGGCCAAATCACGT	AATTCATGAAATTTTTTAGCAAGATGAATTAAAGCCTAAAGTCCAACTCAATTGCAAAAGTGAAGAATTAACCCAAGTTGGCCAAATCACGT	AATTCATGAAATTTTTTAGCAAGATGAATTAAAGCCTAAAGTCCAACTCAATTGCAAAAGTGAAGAATTAACCCAAGTTGGCCAAATCACGT	AATTCATGAAATTTTTTAGCAAGATGAATTAAAGCCTAAAGTCCAACTCAATTGCAAAAGTGAAGAATTAACCCAAGTTGGCCAAATCACGT	AATTCATGAAATTTTTTAGCAAGATGAATTAAAGCCTAAAGTCCAACTCAATTGCAAAAGTGAAGAATTAACCCAAGTTGGCCAAATCACGT	AATTCATGAAATTTTTTAGCAAGATGAATTAAAGCCTAAAGTCCAACTCAATTGCAAAAGTGAAGAATTAACCCAAGTTGGCCAAATCACGT	AATTCATGAAATTTTTTAGCAAGATGAATTAAAGCCTAAAGTCCAACTCAATTGCAAAAGTGAAGAATTAACCCAAGTTGGCCAAATCACGT
SLG-2	iDAFWA400	77.18	52	AATTCTGTATGAAACTATTGTTCTTCTTTGAGAAGAATTTTGGCACAAAAAAATGAAGACTTTTGCAAATGGGTATGTGTATGACAGCAAAA-AATTCTGTATGAAACTATTGTTCTTCTTTGAGAAGAATTTTGGCACAAAAAATGAAGACTTTTGCAAATGGGTATGTGTATGACAGCAAAAA	scaffold18339:1019-A-i1	AATTCTGTATGAAACTATTGTTCTTCTTTGAGAAGAATTTTGGCACAAAAAATGAAGACTTTTGCAAATGGGTATGTGTATGACAGCAAAAA	AATTCTGTATGAAACTATTGTTCTTCTTTGAGAAGAATTTTGGCACAAAAAAATGAAGACTTTTGCAAATGGGTATGTGTATGACAGCAAAA	AATTCTGTATGAAACTATTGTTCTTCTTTGAGAAGAATTTTGGCACAAAAAAATGAAGACTTTTGCAAATGGGTATGTGTATGACAGCAAAA	AATTCTGTATGAAACTATTGTTCTTCTTTGAGAAGAATTTTGGCACAAAAAAATGAAGACTTTTGCAAATGGGTATGTGTATGACAGCAAAA	-	-	AATTCTGTATGAAACTATTGTTCTTCTTTGAGAAGAATTTTGGCACAAAAAAATGAAGACTTTTGCAAATGGGTATGTGTATGACAGCAAAA	AATTCTGTATGAAACTATTGTTCTTCTTTGAGAAGAATTTTGGCACAAAAAAATGAAGACTTTTGCAAATGGGTATGTGTATGACAGCAAAA	AATTCTGTATGAAACTATTGTTCTTCTTTGAGAAGAATTTTGGCACAAAAAAATGAAGACTTTTGCAAATGGGTATGTGTATGACAGCAAAA	AATTCTGTATGAAACTATTGTTCTTCTTTGAGAAGAATTTTGGCACAAAAAAATGAAGACTTTTGCAAATGGGTATGTGTATGACAGCAAAA
SLG-2	iDAFWA781	77.18	64	AATTCATAATAATCCTTAAGCCTCAGACATATTTCTTCATTTAGTGCAATTTAAGAAGCAATGCCTTCTTGTGAGGAATTTGGTGAGTGATA-AATTCATAATAATCCTTAAGCCTTAGACATATTTCTTCATTTAGTGCAATTTAAGAAGCAATGCGCTTCTTGTGAGGAATTTGGTGACTGAT	C28713992:348-G-d1	AATTCATAATAATCCTTAAGCCTTAGACATATTTCTTCATTTAGTGCAATTTAAGAAGCAATGCGCTTCTTGTGAGGAATTTGGTGACTGAT	AATTCATAATAATCCTTAAGCCTCAGACATATTTCTTCATTTAGTGCAATTTAAGAAGCAATGCCTTCTTGTGAGGAATTTGGTGAGTGATA	AATTCATAATAATCCTTAAGCCTCAGACATATTTCTTCATTTAGTGCAATTTAAGAAGCAATGCCTTCTTGTGAGGAATTTGGTGAGTGATA	AATTCATAATAATCCTTAAGCCTCAGACATATTTCTTCATTTAGTGCAATTTAAGAAGCAATGCCTTCTTGTGAGGAATTTGGTGAGTGATA	AATTCATAATAATCCTTAAGCCTCAGACATATTTCTTCATTTAGTGCAATTTAAGAAGCAATGCCTTCTTGTGAGGAATTTGGTGAGTGATA	AATTCATAATAATCCTTAAGCCTCAGACATATTTCTTCATTTAGTGCAATTTAAGAAGCAATGCCTTCTTGTGAGGAATTTGGTGAGTGATA	AATTCATAATAATCCTTAAGCCTCAGACATATTTCTTCATTTAGTGCAATTTAAGAAGCAATGCCTTCTTGTGAGGAATTTGGTGAGTGATA	-	AATTCATAATAATCCTTAAGCCTCAGACATATTTCTTCATTTAGTGCAATTTAAGAAGCAATGCCTTCTTGTGAGGAATTTGGTGAGTGATA	AATTCATAATAATCCTTAAGCCTCAGACATATTTCTTCATTTAGTGCAATTTAAGAAGCAATGCCTTCTTGTGAGGAATTTGGTGAGTGATA
SLG-2	iDAFWA606	77.18	67	AATTCTAGGTACCCACATTGTTAGGTTCATGGAGAAAGATCAAAATAACATGTTTTCATAATATTAATGTTGCATCATAAGATGATTAATTA-AATTCTAGGTACCCACATTGTTAGGTTCATGGAGAAAGATCAAAATAACATGTTTTCATAATATTAAATGTTGCATCATAACATGATTAATT	scaffold30879:17290-A-d1	AATTCTAGGTACCCACATTGTTAGGTTCATGGAGAAAGATCAAAATAACATGTTTTCATAATATTAAATGTTGCATCATAACATGATTAATT	AATTCTAGGTACCCACATTGTTAGGTTCATGGAGAAAGATCAAAATAACATGTTTTCATAATATTAATGTTGCATCATAAGATGATTAATTA	AATTCTAGGTACCCACATTGTTAGGTTCATGGAGAAAGATCAAAATAACATGTTTTCATAATATTAAATGTTGCATCATAACATGATTAATTA	AATTCTAGGTACCCACATTGTTAGGTTCATGGAGAAAGATCAAAATAACATGTTTTCATAATATTAATGTTGCATCATAAGATGATTAATTA	AATTCTAGGTACCCACATTGTTAGGTTCATGGAGAAAGATCAAAATAACATGTTTTCATAATATTAATGTTGCATCATAAGATGATTAATTA	-	AATTCTAGGTACCCACATTGTTAGGTTCATGGAGAAAGATCAAAATAACATGTTTTCATAATATTAATGTTGCATCATAAGATGATTAATTA	AATTCTAGGTACCCACATTGTTAGGTTCATGGAGAAAGATCAAAATAACATGTTTTCATAATATTAAATGTTGCATCATAACATGATTAATTA	-	AATTCTAGGTACCCACATTGTTAGGTTCATGGAGAAAGATCAAAATAACATGTTTTCATAATATTAATGTTGCATCATAAGATGATTAATTA
SLG-2	DAFWA1763	77.894	47	AATTCCTGTTTGATATTGACTATGATGAAGCTGGGTATGATTTAAC[A/T]CTGAAGACGACAATGGAAGATCCTCTAACCAAAGCACATTTTCAT	scaffold96630:3198	T	A	A	A	A	-	A	A	-	A
SLG-2	DAFWA7685	77.894	45	AATTCCAGAGAGTATCTTGCACAATGAAAACCCATACAGTGCAA[C/T]ATGCAGTACTATAAGCTTGCCATGCGAAGTCGATCTCGACCTGTATG	scaffold98012:8429	T	C	C	C	C	C	C	C	C	C
SLG-2	DAFWA7959	77.894	65	AATTCCAAAATGAAGGCTATCTAAATACGACCACATTATGTAAAAGAAAGAAAAAAATGCTACC[T/A]CATTCAATGGAGCAACTAACAAAAATA	scaffold81400:9194	A	T	T	T	T	T	-	T	-	T
SLG-2	DAFWA1155	77.894	92	AATTCCTAATGATGCCGTTTGGGCTCACAAATGACCCATCAACCTTTCAATCAACCATGAATGACCTATTAAGGCCCTACATTCGAATTTT[C/T]	scaffold48581:5765	T	C	C	C	C	C	C	-	C	C
SLG-2	DAFWA4772	77.894	81	AATTCTTCAACACCTATTTTCACCCTTTCCACCAGTGAAGGGTTGACACCATGATTGATAAGCTGTAATTAAAAATATTG[C/T]ATAGGAAGTGA	C28755904:14280	T	C	C	-	C	C	C	C	-	C
SLG-2	DAFWA1047	77.894	33	AATTCTATCTTAGAATAGTCTCTATGCAAAAG[T/C]GGTGAATTTTGAGGCGGCTTTGGACTGCCATAAGAGTTTGAGAAAGTTCTGATTATTCA	scaffold4834:9270	C	T	T	T	T	T	T	T	T	T
SLG-2	DAFWA4851	77.894	86	AATTCTGTTATGTTACTTCCACTCTTTTTATGAGATATAATTTATTTATGTTCACCTCATCTCTAGTGCTTTCATTTAACCTTAG[T/G]GAAACC	scaffold62195:2209	G	T	-	T	T	T	T	T	T	T
SLG-2	DAFWA6275	77.894	71	AATTCTATACTTACCACTATCAGTATACTATACTCAACAACAATAACCGAGTCTTTATCTACTAAGCAGA[T/G]CTAGTTTCATGAATCAAATGA	scaffold93078:5180	G	T	T	T	T	T	T	-	T	T
SLG-2	DAFWA6991	77.894	34	AATTCCCGTGTGGTTAGATGCAATTTTTTACTT[C/T]AATTTCCCTATCCATGCATTTATTTTGCAACTCAGAAGCCCATTCACAAACTAAACAA	scaffold34854:8536	T	C	C	C	C	C	C	C	C	C
SLG-2	DAFWA8179	77.894	63	AATTCTGTGAGAAGACACATGTAACAATCAATCATAAATACATGAACCACATCTATCAACAT[T/A]ATTCAGAAAGTAAAATCACATTACATACC	scaffold12428:8034	A	T	A	-	-	A	T	A	A	T
SLG-2	DAFWA7503	77.894	73	AATTCTTGTTTTTACTTTTAAGGATAAAAATGTCATTTCATCGTAAATAAAAGGATAAGTGTTATTGCATGT[A/T]GTTTTTGCACTACTTGCCT	scaffold59906:1611	T	A	A	T	A	-	A	A	A	A
SLG-2	DAFWA5448	77.894	10	AATTCAAAC[A/T]ACATTACAACATTATTCCCGAGTATTTGTTTCTTTAATATGGTTCAATTCGAACGATTCCTAAATTTCCAAAATCATGAATC	scaffold85086:792	T	A	A	A	A	A	A	A	-	A
SLG-2	DAFWA5492	77.894	59	AATTCAAATGATAAACAAAGTAAGAAGAGAAATGAAGGAGCTTGATGCAAACGAACCT[T/A]GTGGAAAGGAAATAGGCTTTAACAGGGATTTTA	scaffold97681:777	A	T	A	T	T	T	T	A	A	T
SLG-2	DAFWA5488	77.894	39	AATTCATGACTTTATGGTTGCTAAGCAACAACCTTACC[A/G]TGCACTTGCCCCAAAAATAAAATAAAACATTTATAAAATACGAGTCTGGGATG	scaffold13857:35538	G	A	G	G	A	G	A	G	G	A
SLG-2	DAFWA5671	77.894	29	AATTCAACAATCTGCAGTTAAGAATAAT[C/T]GGTGACCAAATTGTGTCATACATCATATGGGTAAAGTGAACATTTGTAACACAATCATGTGTT	scaffold87398:2097	T	C	T	T	C	T	C	T	T	C
SLG-2	DAFWA4033	77.894	41	AATTCAAGTGATATAAATTTGTTGACTTGTATAGTATATT[C/T]ATTCATTTTTTTGGTTGACCAGTTAAGAATTGTTGAATCTGTTTGTTAATT	scaffold40185:3576	T	C	C	-	C	-	C	C	C	C
SLG-2	DAFWA6682	77.894	25	AATTCTAATCTCAATGTTGAGATT[C/T]ATCAAATTTCATATATTTCTTGTATGAGATAGTACTAGTTTCTGGGTCAATCACTTTATACGCTCAT	scaffold94013:6733	T	C	C	C	C	C	C	C	C	C
SLG-2	DAFWA5133	77.894	29	AATTCTACTTTTATTTGTCATCACAACC[A/G]TTGTGGTGCTCTTTATTTCATCTCCATTACAACCCATGGCCAACCATTGTGGTGCTCTTTATC	scaffold8896:18819	G	A	A	A	A	A	A	A	A	-
SLG-2	DAFWA2483	77.894	36	AATTCATAACCACAAAAGATTCAATTAGGGGAGAC[C/A]CTACACGGTTTTTCAAACCCAAACCCCAACCATGTTTGTTAATGAAAGTTATATGC	scaffold36865:10455	A	C	C	C	C	C	C	C	C	C
SLG-2	DAFWA3076	77.894	92	AATTCTTTGTATACTATTGTTATTATTGTTTATATTATTTTTACTATCCATATTGTTACTATTTCTTTTAACTGGTATTCACGTTATTAAA[T/A]	scaffold33002:8128	A	T	T	T	-	T	T	T	T	T
SLG-2	DAFWA1594	77.894	65	AATTCCTCTTCAAAATATACCTTTAAAGGACTACCAAGATATAATCTGTTTCTTATTAAAACAT[G/T]GATAAGAAAAAATTAGTTGATTGAAAG	scaffold22123:10552	T	G	G	G	G	G	G	G	G	G
SLG-2	DAFWA4189	77.894	85	AATTCCCCAAAAGCACTTTTAGCCTGACAATTCAATTTACATCAATGCCAGACAAGAATAATGAATATTTAGAAGTGAAATTCA[A/T]GTTTGGT	scaffold58910:2297	T	A	A	-	A	A	A	A	-	A
SLG-2	DAFWA5340	77.894	57	AATTCATCTTCTTTCTTCAACCTTACGGGTCCAAAATTTTTCCAAATTGATAATTT[A/G]CGATTCGAGCTTGGTATGACCCTTTTTCTCTATGG	scaffold33213:2136	G	A	A	-	A	A	A	A	A	A
SLG-2	iDAFWA785	78.607	69	AATTCATTATAAATGACTCTTTACTAGCATACTCAACCAATGTGACTTTAATTAACACTTGATACACATATGTGTGTGACTATTAAATGATT-AATTCATTATAAATGACTCTTTACTGGCATACTCAACCAATGTGACTTTAATCAACACTTGATACACATGTGTGTGACTATTAAATGATTGT	scaffold37506:3683-AT-i2	AATTCATTATAAATGACTCTTTACTGGCATACTCAACCAATGTGACTTTAATCAACACTTGATACACATGTGTGTGACTATTAAATGATTGT	AATTCATTATAAATGACTCTTTACTAGCATACTCAACCAATGTGACTTTAATTAACACTTGATACACATATGTGTGTGACTATTAAATGATT	AATTCATTATAAATGACTCTTTACTAGCATACTCAACCAATGTGACTTTAATTAACACTTGATACACATATGTGTGTGACTATTAAATGATT	AATTCATTATAAATGACTCTTTACTAGCATACTCAACCAATGTGACTTTAATTAACACTTGATACACATATGTGTGTGACTATTAAATGATT	AATTCATTATAAATGACTCTTTACTAGCATACTCAACCAATGTGACTTTAATTAACACTTGATACACATATGTGTGTGACTATTAAATGATT	AATTCATTATAAATGACTCTTTACTGGCATACTCAACCAATGTGACTTTAATTAACACTTGATACACATATGTGTGTGACTATTAAATGATT	AATTCATTATAAATGACTCTTTACTAGCATACTCAACCAATGTGACTTTAATTAACACTTGATACACATATGTGTGTGACTATTAAATGATT	AATTCATTATAAATGACTCTTTACTAGCATACTCAACCAATGTGACTTTAATTAACACTTGATACACATATGTGTGTGACTATTAAATGATT	AATTCATTATAAATGACTCTTTACTAGCATACTCAACCAATGTGACTTTAATTAACACTTGATACACATATGTGTGTGACTATTAAATGATT	AATTCATTATAAATGACTCTTTACTAGCATACTCAACCAATGTGACTTTAATTAACACTTGATACACATATGTGTGTGACTATTAAATGATT
SLG-2	iDAFWA393	78.607	50	AATTCAGAAAACAATTACTGACAAGTTTGTTCAAGAATTGATTGATTCTAGTTTTGTATAGAACAATAATAGCCTTTATTCAATTCATGTGG-AATTCAGAAAACAATTACTGACAAGTTTGTTCAAGAATTGATTGATTCTATAGAACAATAATAGCCTTTATTCAATTCATGTGGTACTAGTA	#N/A	AATTCAGAAAACAATTACTGACAAGTTTGTTCAAGAATTGATTGATTCTATAGAACAATAATAGCCTTTATTCAATTCATGTGGTACTAGTA	AATTCAGAAAACAATTACTGACAAGTTTGTTCAAGAATTGATTGATTCTAGTTTTGTATAGAACAATAATAGCCTTTATTCAATTCATGTGG	A	A	A	A	-	A	-	A
SLG-2	iDAFWA214	78.607	74	AATTCTTGGCATGTTTATAATTATACAATTTGTGGGTCATTCTCTATACATACAATTCTTTATATTGTGTCATCTAACTAATCACTTCATGA-AATTCTTGGCATGTTTATAATTATACAATTTGTGGGTCATTCTCTATACATACAATTCTTTATATTGTGTCATCACTAATCACTTCATGACT	scaffold34623:6228-TA-i2	AATTCTTGGCATGTTTATAATTATACAATTTGTGGGTCATTCTCTATACATACAATTCTTTATATTGTGTCATCACTAATCACTTCATGACT	AATTCTTGGCATGTTTATAATTATACAATTTGTGGGTCATTCTCTATACATACAATTCTTTATATTGTGTCATCTAACTAATCACTTCATGA	AATTCTTGGCATGTTTATAATTATACAATTTGTGGGTCATTCTCTATACATACAATTCTTTATATTGTGTCATCTAACTAATCACTTCATGA	AATTCTTGGCATGTTTATAATTATACAATTTGTGGGTCATTCTCTATACATACAATTCTTTATATTGTGTCATCTAACTAATCACTTCATGA	-	-	AATTCTTGGCATGTTTATAATTATACAATTTGTGGGTCATTCTCTATACATACAATTCTTTATATTGTGTCATCTAACTAATCACTTCATGA	AATTCTTGGCATGTTTATAATTATACAATTTGTGGGTCATTCTCTATACATACAATTCTTTATATTGTGTCATCTAACTAATCACTTCATGA	AATTCTTGGCATGTTTATAATTATACAATTTGTGGGTCATTCTCTATACATACAATTCTTTATATTGTGTCATCTAACTAATCACTTCATGA	AATTCTTGGCATGTTTATAATTATACAATTTGTGGGTCATTCTCTATACATACAATTCTTTATATTGTGTCATCTAACTAATCACTTCATGA
SLG-2	iDAFWA849	78.607	62	AATTCATGTCATCTCCTTATGGGTGGTTTCATCTATTTACATTGTTGAGGTGGAGTGAAATGCACTCGAAGATGATGTCTATCATCATCACA-AATTCATGTCATCTCCTTATGGGTGGTTTCATCTATTTACATTGTTGAGGTGGAGTGAACTGTGCACTCGAAGAGGATGTCTATCATCATCA	scaffold2824:27715-TG-d2	AATTCATGTCATCTCCTTATGGGTGGTTTCATCTATTTACATTGTTGAGGTGGAGTGAACTGTGCACTCGAAGAGGATGTCTATCATCATCA	AATTCATGTCATCTCCTTATGGGTGGTTTCATCTATTTACATTGTTGAGGTGGAGTGAAATGCACTCGAAGATGATGTCTATCATCATCACA	AATTCATGTCATCTCCTTATGGGTGGTTTCATCTATTTACATTGTTGAGGTGGAGTGAAATGCACTCGAAGATGATGTCTATCATCATCACA	AATTCATGTCATCTCCTTATGGGTGGTTTCATCTATTTACATTGTTGAGGTGGAGTGAAATGCACTCGAAGATGATGTCTATCATCATCACA	AATTCATGTCATCTCCTTATGGGTGGTTTCATCTATTTACATTGTTGAGGTGGAGTGAAATGCACTCGAAGATGATGTCTATCATCATCACA	AATTCATGTCATCTCCTTATGGGTGGTTTCATCTATTTACATTGTTGAGGTGGAGTGAAATGCACTCGAAGATGATGTCTATCATCATCACA	AATTCATGTCATCTCCTTATGGGTGGTTTCATCTATTTACATTGTTGAGGTGGAGTGAAATGCACTCGAAGATGATGTCTATCATCATCACA	AATTCATGTCATCTCCTTATGGGTGGTTTCATCTATTTACATTGTTGAGGTGGAGTGAAATGCACTCGAAGATGATGTCTATCATCATCACA	AATTCATGTCATCTCCTTATGGGTGGTTTCATCTATTTACATTGTTGAGGTGGAGTGAAATGCACTCGAAGATGATGTCTATCATCATCACA	AATTCATGTCATCTCCTTATGGGTGGTTTCATCTATTTACATTGTTGAGGTGGAGTGAAATGCACTCGAAGATGATGTCTATCATCATCACA
SLG-2	iDAFWA336	78.607	70	AATTCAATATAGGTAGCTGTCTTTTTCCTTTTTTAAGCTTGTTAGAGCAATGATCTCTTTTTCTTTTTTTTGCCTTTTGTTTTATTATTAGT-AATTCAATATAGGTAGCTGTCTTTTTCCTTTTTTAAGCTTGTTAGAGCAATGATCTCTTTTTCTTTTTTTGCCTTTTGTTTTATTATTAGTT	scaffold92231:1062-T-i1	AATTCAATATAGGTAGCTGTCTTTTTCCTTTTTTAAGCTTGTTAGAGCAATGATCTCTTTTTCTTTTTTTGCCTTTTGTTTTATTATTAGTT	AATTCAATATAGGTAGCTGTCTTTTTCCTTTTTTAAGCTTGTTAGAGCAATGATCTCTTTTTCTTTTTTTTGCCTTTTGTTTTATTATTAGT	AATTCAATATAGGTAGCTGTCTTTTTCCTTTTTTAAGCTTGTTAGAGCAATGATCTCTTTTTCTTTTTTTTGCCTTTTGTTTTATTATTAGT	AATTCAATATAGGTAGCTGTCTTTTTCCTTTTTTAAGCTTGTTAGAGCAATGATCTCTTTTTCTTTTTTTTGCCTTTTGTTTTATTATTAGT	AATTCAATATAGGTAGCTGTCTTTTTCCTTTTTTAAGCTTGTTAGAGCAATGATCTCTTTTTCTTTTTTTTGCCTTTTGTTTTATTATTAGT	AATTCAATATAGGTAGCTGTCTTTTTCCTTTTTTAAGCTTGTTAGAGCAATGATCTCTTTTTCTTTTTTTTGCCTTTTGTTTTATTATTAGT	AATTCAATATAGGTAGCTGTCTTTTTCCTTTTTTAAGCTTGTTAGAGCAATGATCTCTTTTTCTTTTTTTTGCCTTTTGTTTTATTATTAGT	AATTCAATATAGGTAGCTGTCTTTTTCCTTTTTTAAGCTTGTTAGAGCAATGATCTCTTTTTCTTTTTTTTGCCTTTTGTTTTATTATTAGT	AATTCAATATAGGTAGCTGTCTTTTTCCTTTTTTAAGCTTGTTAGAGCAATGATCTCTTTTTCTTTTTTTTGCCTTTTGTTTTATTATTAGT	AATTCAATATAGGTAGCTGTCTTTTTCCTTTTTTAAGCTTGTTAGAGCAATGATCTCTTTTTCTTTTTTTTGCCTTTTGTTTTATTATTAGT
SLG-2	iDAFWA687	78.607	60	AATTCACAATGCTCTTTGTTATTTAGAGGATGTGACATCTTCAATAGTTGGAGCATGATGACTAACTTCTTCATTGGCCATATCGGAAGTGC-AATTCACAATGCTCTTCGTTATTTAGAGGATGTGACATCTTCAATAGTTGGAGCATGATGCTAACTTCTTCATTGGCCATATCGGAAGTGCA	scaffold17124:1117-A-i1	AATTCACAATGCTCTTCGTTATTTAGAGGATGTGACATCTTCAATAGTTGGAGCATGATGCTAACTTCTTCATTGGCCATATCGGAAGTGCA	AATTCACAATGCTCTTTGTTATTTAGAGGATGTGACATCTTCAATAGTTGGAGCATGATGACTAACTTCTTCATTGGCCATATCGGAAGTGC	AATTCACAATGCTCTTCGTTATTTAGAGGATGTGACATCTTCAATAGTTGGAGCATGATGACTAACTTCTTCATTGGCCATATCGGAAGTGC	AATTCACAATGCTCTTCGTTATTTAGAGGATGTGACATCTTCAATAGTTGGAGCATGATGACTAACTTCTTCATTGGCCATATCGGAAGTGC	AATTCACAATGCTCTTTGTTATTTAGAGGATGTGACATCTTCAATAGTTGGAGCATGATGACTAACTTCTTCATTGGCCATATCGGAAGTGC	-	AATTCACAATGCTCTTTGTTATTTAGAGGATGTGACATCTTCAATAGTTGGAGCATGATGACTAACTTCTTCATTGGCCATATCGGAAGTGC	AATTCACAATGCTCTTCGTTATTTAGAGGATGTGACATCTTCAATAGTTGGAGCATGATGACTAACTTCTTCATTGGCCATATCGGAAGTGC	-	AATTCACAATGCTCTTTGTTATTTAGAGGATGTGACATCTTCAATAGTTGGAGCATGATGACTAACTTCTTCATTGGCCATATCGGAAGTGC
SLG-2	iDAFWA662	78.607	17	AATTCATATATATGATAGACACCCAACTTTATGCTAGAATTAAGATTGTGATGATTGGCCCATAAAATGAAATTGTTGAGAGAAAGCATCAA-AATTCATATATATGATAACACCCAACTTTATGCTAGAATTAAGATTGTGATGAGTGGCCCATAAAATGAAATTGTTGAGAGAAAGCATCAAC	scaffold2939:8531-G-i1	AATTCATATATATGATAACACCCAACTTTATGCTAGAATTAAGATTGTGATGAGTGGCCCATAAAATGAAATTGTTGAGAGAAAGCATCAAC	AATTCATATATATGATAGACACCCAACTTTATGCTAGAATTAAGATTGTGATGATTGGCCCATAAAATGAAATTGTTGAGAGAAAGCATCAA	AATTCATATATATGATAGACACCCAACTTTATGCTAGAATTAAGATTGTGATGATTGGCCCATAAAATGAAATTGTTGAGAGAAAGCATCAA	AATTCATATATATGATAGACACCCAACTTTATGCTAGAATTAAGATTGTGATGATTGGCCCATAAAATGAAATTGTTGAGAGAAAGCATCAA	AATTCATATATATGATAGACACCCAACTTTATGCTAGAATTAAGATTGTGATGATTGGCCCATAAAATGAAATTGTTGAGAGAAAGCATCAA/AATTCATATATATGATAGACACCCAACTTTATGCTAGAATTAAGATTGTGATGATTGGCCCATAAAATGAAGTTGTTGAGAGAAAACATCAA	AATTCATATATATGATAGACACCCAACTTTATGCTAGAATTAAGATTGTGATGATTGGCCCATAAAATGAAGTTGTTGAGAGAAAACATCAA	AATTCATATATATGATAGACACCCAACTTTATGCTAGAATTAAGATTGTGATGATTGGCCCATAAAATGAAATTGTTGAGAGAAAGCATCAA	AATTCATATATATGATAGACACCCAACTTTATGCTAGAATTAAGATTGTGATGATTGGCCCATAAAATGAAATTGTTGAGAGAAAGCATCAA	AATTCATATATATGATAGACACCCAACTTTATGCTAGAATTAAGATTGTGATGATTGGCCCATAAAATGAAATTGTTGAGAGAAAGCATCA/AATTCATATATATGATAGACACCCAACTTTATGCTAGAATTAAGATTGTGATGATTGGCCCATAAAATGAAGTTGTTGAGAGAAAACATCAAA	AATTCATATATATGATAGACACCCAACTTTATGCTAGAATTAAGATTGTGATGATTGGCCCATAAAATGAAATTGTTGAGAGAAAGCATCAA
SLG-2	iDAFWA688	78.607	41	AATTCATTAACAAAGAGAATTACACAAAGAAAGGATTGGTATCCTCCACCAGAACAATAAAAAAATACATAGGATTACAGAAGCATTCAAGC-AATTCATTAACTAAGAGAATTACACAAAGAAAGGATTGGTAATCCTCCACCAGAACAATAAAAAAATACATAGGATTACAGAAGCATTCAAG	scaffold10126:4606-A-d1	AATTCATTAACTAAGAGAATTACACAAAGAAAGGATTGGTAATCCTCCACCAGAACAATAAAAAAATACATAGGATTACAGAAGCATTCAAG	AATTCATTAACAAAGAGAATTACACAAAGAAAGGATTGGTATCCTCCACCAGAACAATAAAAAAATACATAGGATTACAGAAGCATTCAAGC	AATTCATTAACAAAGAGAATTACACAAAGAAAGGATTGGTATCCTCCACCAGAACAATAAAAAAATACATAGGATTACAGAAGCATTCAAGC	AATTCATTAACAAAGAGAATTACACAAAGAAAGGATTGGTATCCTCCACCAGAACAATAAAAAAATACATAGGATTACAGAAGCATTCAAGC	AATTCATTAACAAAGAGAATTACACAAAGAAAGGATTGGTATCCTCCACCAGAACAATAAAAAAATACATAGGATTACAGAAGCATTCAAGC	AATTCATTAACAAAGAGAATTACACAAAGAAAGGATTGGTATCCTCCACCAGAACAATAAAAAAATACATAGGATTACAGAAGCATTCAAGC	AATTCATTAACAAAGAGAATTACACAAAGAAAGGATTGGTATCCTCCACCAGAACAATAAAAAAATACATAGGATTACAGAAGCATTCAAGC	AATTCATTAACAAAGAGAATTACACAAAGAAAGGATTGGTATCCTCCACCAGAACAATAAAAAAATACATAGGATTACAGAAGCATTCAAGC	AATTCATTAACAAAGAGAATTACACAAAGAAAGGATTGGTATCCTCCACCAGAACAATAAAAAAATACATAGGATTACAGAAGCATTCAAGC	AATTCATTAACAAAGAGAATTACACAAAGAAAGGATTGGTATCCTCCACCAGAACAATAAAAAAATACATAGGATTACAGAAGCATTCAAGC
SLG-2	iDAFWA62	78.607	42	AATTCAATTTTTTTTAAAAGTTTTGACATTATAGTTTTTTTTGAGATTTTTATCCACTGTGTTTGGGTTATAACATTTATAGGATCTTGTAT-AATTCAATTTTTTTTAAAAGTTTTGACATTATAGTTTTTTTTTGAGATTTTTATCCACTGTGTTTGGGTTATAACATTTATAGGATCTTGTA	scaffold17463:4479-T-d1	AATTCAATTTTTTTTAAAAGTTTTGACATTATAGTTTTTTTTTGAGATTTTTATCCACTGTGTTTGGGTTATAACATTTATAGGATCTTGTA	AATTCAATTTTTTTTAAAAGTTTTGACATTATAGTTTTTTTTGAGATTTTTATCCACTGTGTTTGGGTTATAACATTTATAGGATCTTGTAT	AATTCAATTTTTTTTAAAAGTTTTGACATTATAGTTTTTTTTGAGATTTTTATCCACTGTGTTTGGGTTATAACATTTATAGGATCTTGTAT	AATTCAATTTTTTTTAAAAGTTTTGACATTATAGTTTTTTTTGAGATTTTTATCCACTGTGTTTGGGTTATAACATTTATAGGATCTTGTAT	AATTCAATTTTTTTTAAAAGTTTTGACATTATAGTTTTTTTTGAGATTTTTATCCACTGTGTTTGGGTTATAACATTTATAGGATCTTGTAT	-	AATTCAATTTTTTTTAAAAGTTTTGACATTATAGTTTTTTTTGAGATTTTTATCCACTGTGTTTGGGTTATAACATTTATAGGATCTTGTAT	AATTCAATTTTTTTTAAAAGTTTTGACATTATAGTTTTTTTTGAGATTTTTATCCACTGTGTTTGGGTTATAACATTTATAGGATCTTGTAT	AATTCAATTTTTTTTAAAAGTTTTGACATTATAGTTTTTTTTGAGATTTTTATCCACTGTGTTTGGGTTATAACATTTATAGGATCTTGTAT	AATTCAATTTTTTTTAAAAGTTTTGACATTATAGTTTTTTTTGAGATTTTTATCCACTGTGTTTGGGTTATAACATTTATAGGATCTTGTAT
SLG-2	DAFWA2662	78.607	56	AATTCTAATAAAGATTGACAGACATGGTTTGTTGCTCTTGTACCAAGAACCTATT[G/C]CTTGTTTTCACCAAACTCCTTAGTGAAAAATTCTTA	scaffold4909:9856	C	G	G	-	G	G	G	-	G	G
SLG-2	DAFWA3387	78.607	18	AATTCTCGGCCAGGGTG[C/T]TTGGATGTGGCGCATCAGACTTGGCCAATGAGCTTTGACAAAGTGCACCAAACTTAGCCTAGAAGCTTGGACGA	scaffold40229:3720	T	C	C	C	C	-	C	C	C	C
SLG-2	DAFWA4458	78.607	89	AATTCTTCTCGATTATTAATTGCACCTTTATGACATGACTTTTAAACTTTTAAGTCGGTTGAGAACATGTTTATTATTGATTTGTCTT[C/T]TGT	scaffold74341:7956	T	C	C	C	C	C	C	C	C	C
SLG-2	DAFWA4163	78.607	18	AATTCATTGTGAGCCTT[T/C]AAAAGTGATGCTTCAATTAGTTGACATATCAAACAACTTGTTTCCTAACCAAGTGATGTTAACTTTCCTCTTTC	scaffold3657:22487	C	T	T	T	T	T	T	T	-	T
SLG-2	DAFWA8006	78.607	38	AATTCAAATGAGTTGAGCAAGTCTTCCAAGCCAAGTT[T/G]CACCACACATACACTGTCAGCCTTGACCTGGTCATGCCCATGCCTAGCTGCTTG	scaffold297:3149	G	T	T	T	T	T	T	T	T	T
SLG-2	DAFWA4235	78.607	70	AATTCTTATAGATGAAGCAAGAGGATATGAGTGTGGACAATATGTAGCAAAATTTGAGGAACTCTCGAA[A/G]TTTTCCAGGTACATAGTAAACC	scaffold21036:21679	G	A	G	A	A	G	A	G	G	A
SLG-2	DAFWA6909	78.607	19	AATTCAGTTTGCAACAAA[T/A]TTTCTCATTTTAAACACTTAAAAATAGAATTGCGATAGAAGTAGATATATGAAGAACAATCATTGTAGAATTT	scaffold10356:37563	A	T	T	T	T	T	T	T	T	T
SLG-2	DAFWA7011	78.607	65	AATTCTTAGTTTCTCTTTTACCATGCTATGTACGAAAATGCTTTGTTAGTAGTTTACTTTCTTG[T/C]CGGGATTGCTTTATTTATTCATCTATG	scaffold21036:19487	C	T	T	T	T	C	-	T	T	T
SLG-2	DAFWA1985	78.607	6	AATTC[G/C]GTAAGAAAATATATCAATTTTCTTATTCCAATACATGTATCTGAATTTAATTGATAAATGTTTTCATTTATTTTGGTGGATGAGGC	scaffold95215:299	C	G	G	G	G	G	G	G	G	G
SLG-2	DAFWA4013	78.607	85	AATTCTTTGATTTATAATTATCACCCATTTTAGTTCATTATGATGTTACTACCATATAGGTTCAACTTGGTCATTGTGAATTTT[A/C]TAGTTTA	scaffold14271:4608	C	A	C	A	A	C	A	C	-	A
SLG-2	DAFWA1407	78.607	20	AATTCTGATTTATACAGTT[C/G]GATATGCTCTTCATGGCTGATTGTTTATTCTTTTTATAACATTTCTTTAATGTTGTCAATGCTTGTGAAATA	scaffold16091:13903	G	C	C	C	C	C	C	C	C	-
SLG-2	DAFWA7668	78.607	88	AATTCACAAAGGTTTACTTGAGACTGCTCACTAACTATACACACTTGATTCAGCAATACTTATTCATCTAGCTATGATTTTTCACAA[C/T]AATG	scaffold10341:12314	T	C	C	C	C	-	C	-	C	C
SLG-2	DAFWA7250	78.607	12	AATTCACAGTA[T/G]TTGGACCTGTCTTGGTTTCTTGTTCTTTTATTCGGATTAGGCTTGGAAAGCTGGAAGAGGTGTATGGCCATGACCTCTTG	scaffold15581:17857	G	T	T	T	T	T	-	-	T	T
SLG-2	DAFWA8370	78.607	64	AATTCAACTTCTGATAATGGAAACAAAGAAAACTAACAAAGTGGTTTTTCTGCTAGTGCTAAT[T/A]ATAGAAGCTAAATATATTGCAACTCTGA	scaffold8089:5025	A	T	T	T	T	T	T	T	T	T
SLG-2	DAFWA3820	78.607	75	AATTCATAAAGATATGTAATAAATTATAAATAATATATGAGACCTAAATAAGAATGAGATTAATATTCTCTGAT[G/C]GAGATGCATTTAGTCTT	scaffold90213:4724	C	G	G	G	G	-	G	G	G	G
SLG-2	DAFWA1415	78.607	84	AATTCAGAACTAACACAATCTATGCTTGAACTGCATCGTTAGAATTTTATTTTTTCTAAGGCTTGATAAATTTATTATGAGGA[T/A]ATGTTTAG	scaffold86499:535	A	T	T	T	T	T	T	T	-	T
SLG-2	DAFWA1672	78.607	48	AATTCAAAACAAATTATGAGAGAAAAATGAGTATATGCTATCTATAA[A/G]AATAATATTTTATTATCTAGAATAATTTATACTAATATTTCAAC	scaffold62696:1395	G	A	A	A	A	A	A	A	A	A
SLG-2	DAFWA5531	78.607	80	AATTCATTCTTTCATATTGGTTCATCTCCAATAATAAAGAGGTACTATTCATACTTGTGCCCTGTTTCACTTCTTCTTC[C/A]ATGTGTGATAAA	scaffold12605:11746	A	C	C	C	C	C	C	C	C	C
SLG-2	DAFWA2684	78.607	52	AATTCATTCATCTCATTGTTACATTTGTCGTTGTTGAACTCAATCACTGAG[A/T]CACTTACTCACTTCATATTGCTAGACCAAGAAGTCATAAC	scaffold83722:2339	T	A	A	A	A	A	A	A	A	A
SLG-2	DAFWA1601	78.607	90	AATTCAACAACATAAAACATACCAAACTAACTTGGTATAATAGTATCAATGTGTTTTTCTGGGTTTGTTGTAACCATATAAACTATCAC[G/A]AC	scaffold74341:7782	A	G	G	G	G	G	G	G	G	G
SLG-2	DAFWA1420	78.607	80	AATTCAATTACAAGGGCTAAGTTGAAATGATGATCATGATGATAAGTATGAGAAGGAGCAATTTATCTATGTTTAAAAT[G/A]CATTGCTCCTCC	scaffold78177:7997	A	G	G	G	G	G	G	G	G	G
SLG-2	DAFWA7018	78.607	77	AATTCTAAAACCATGACAATTAGAGACACACGCAAAACCAATAGTACAAGTCAATAACATCTACTCACAATATAAA[T/C]ATTTATCTGCTAAAA	scaffold4151:3266	C	T	-	T	T	T	T	T	T	T
SLG-2	DAFWA2172	78.607	12	AATTCAGGTAG[C/T]GATAATAGTTGATCCTTGAAAGCTGGACTACTTTCTTCTATACAGCCTAAAGCAAGAAATGGCTCTTCAAAAGTTGGAAT	scaffold27265:18365	T	C	T	C	C	T	C	-	T	C
SLG-2	DAFWA8545	78.607	78	AATTCAAGTGGCCAGCAATATGATGGGCAGCAACGGCATCATGCTGGGGATTCATCAGATTCTGGTTCTCTTTTGCC[T/A]CGCATGAACCTAGA	scaffold92231:4624	A	T	T	T	T	T	T	T	T	T
SLG-2	DAFWA2133	78.607	14	AATTCTAGTTACA[C/T]GGGCAAATACTTATGAGTAATCTAGACCTTCTCTTTGTAGGAATCCTTTAGCAATCAGCCTAGCTTTATGTTTTGAAA	scaffold33167:3415	T	C	C	C	C	C	C	C	C	-
SLG-2	DAFWA1797	78.607	11	AATTCTTGAA[A/T]GAATGATATTTAATGGACTATTTACAAAGTTACAATGGAGATCTTATATAAAAGCAAACAAAACCAACTAACCTAACAACC	scaffold5479:37243	T	A	A	A	A	A	A	A	A	A
SLG-2	DAFWA6664	78.607	15	AATTCCTCAAATGC[C/G]AATATATTGATTAAGTTTCCTGTAAAAACAACACAGGATCAGTTCAAACCATAGACATTATACAAGTTTATTCACCA	scaffold95757:4286	G	C	C	C	C	C	C	C	C	C
SLG-2	DAFWA3699	78.607	72	AATTCTTCAATCTTAAACTTAAGTGAAATTGGAAAAAATGCATTAAACATTTCTATACTCAATTTAGTGTA[C/A]AATAATTGGGCATTTTTCAT	scaffold2839:2570	A	C	C	C	C	C	C	C	C	C
SLG-2	DAFWA2957	78.607	41	AATTCATCACATTCTTCACATATAATAATTAAAGAAGGCC[A/G]TAGGAGATTATCCCATGGAAGCCTCTCTCTCGGAAGGGTTGGATGTAGAAG	scaffold78177:8563	G	A	A	-	A	A	A	A	A	A
SLG-2	DAFWA7318	78.607	72	AATTCTGTAAATTGTATGTATGAAAAGGAGAGAGTAGGAAGAAGGGTTTTATAATATATCCCAAATGTATT[G/C]AGTGTTGTTCTGACAAAATT	scaffold9554:528	C	G	G	G	G	G	G	G	G	G
SLG-2	DAFWA2168	78.607	20	AATTCTCCATTTTAACTCT[A/G]TTTGAATTTGATTGTATTTATTGATTTTAATTTGTTCTTGAAGATAAACCTTTATATGAGGGTTTGGTACTA	scaffold4424:16101	G	A	A	-	A	A	A	A	A	-
SLG-2	DAFWA1565	78.607	15	AATTCCCTTCAACT[T/G]CGAAGAAGCTTATGAGGATCAACTTGAGAAACAATTCTCTTAGATGTCAGATTCCACCCCAACTAATGCAGGTTGAT	scaffold13487:4174	G	T	T	T	T	T	T	T	-	T
SLG-2	DAFWA2683	78.607	80	AATTCTTGTAAAACATGTGAAGTTTCAACTTTGGTTTTCATAAGGGAAACTCATATAAATCTAGTATGATCATCTATAA[C/T]AGTTAAGAAATA	scaffold2939:8624	T	C	C	C	C	C	C	C	C	C
SLG-2	DAFWA5160	78.607	90	AATTCAGCAATTATGAATTGGGCACTTTAAGTATTCAGTCATGAATGCTGAGCAGGAATCCTCTTATATAGTACATTCTAATTGAAGTG[G/A]AA	scaffold8601:19889	A	G	G	G	G	G	G	G	G	G
SLG-2	DAFWA1754	78.607	10	AATTCTGTC[G/T]CTAAATGTGGCTTTGCATGGAAGGTTGCTGGTTCAACTCTCACGTATCTGTATACATTGAAACAAAGTCAACATGCTTTAAT	scaffold9213:10376	T	G	G	-	G	-	G	G	G	G
SLG-2	DAFWA6309	78.607	14	AATTCTTTATAAA[A/G]TATTTCATTTTGATAACTCCATCCCCTCTCTTCTCCAACAATCCCAAAATGGAAGAGTAAGTATCAAATGCAAAAACC	scaffold7413:6823	G	A	A	A	A	G	A	A	A	A
SLG-2	DAFWA708	78.607	75	AATTCATTCTTGAAATTTATCGGTGCATCTTGTTCTTTCCCTAACTTTTGCAAGCATTGACCCTTTTCATCAGT[G/A]TAGGAAAGTCTTTTGGC	scaffold14271:3884	A	G	G	G	G	G	G	G	G	G
SLG-2	DAFWA4824	78.607	78	AATTCGTAGATATTGAGAACCCTCAGTATCTCCGTTACATATTGAACGTTTTTCAGCTTCCTCCCTTCGTGCTGTTG[A/C]CTCTACTGCTACAA	scaffold9166:1675	C	A	A	A	A	A	A	A	A	A
SLG-2	DAFWA6080	78.607	73	AATTCCTTCATCTTGTTCCACTAATGTTTATCAGAACCCCTTTGACTTGTTATATCTAGACCTTTGGGGACC[A/G]GTACATGTTCACTATGAAA	scaffold9213:2891	G	A	A	A	A	A	A	A	A	A
SLG-2	DAFWA2413	78.607	35	AATTCTATACCCATAAAGTATGACAATTCTTCTA[G/A]GTCTGTCATTTCAAATTCGGATTGCATCTTATGCTTGAAGGCTAAGATGATATTGAT	scaffold20726:4046	A	G	G	G	G	G	-	G	G	G
SLG-2	iDAFWA391	78.607	60	AATTCTTTTTTCAATTTCCTTTGATGGTCTATCATTGTAACATAGAAGAATAAGACGAAAGACCAATTTCTTTTGTTGAAAAATCTGTACTA-AATTCTTTTTTCAATTTCCTTTGATGGTCTATCATTGTAACATAGAAGAATAAGACGAAAAGACCAATTTCTTTTGTTGAAAAATCTGTACT	scaffold7192:13431-A-d1	AATTCTTTTTTCAATTTCCTTTGATGGTCTATCATTGTAACATAGAAGAATAAGACGAAAAGACCAATTTCTTTTGTTGAAAAATCTGTACT	AATTCTTTTTTCAATTTCCTTTGATGGTCTATCATTGTAACATAGAAGAATAAGACGAAAGACCAATTTCTTTTGTTGAAAAATCTGTACTA	AATTCTTTTTTCAATTTCCTTTGATGGTCTATCATTGTAACATAGAAGAATAAGACGAAAGACCAATTTCTTTTGTTGAAAAATCTGTACTA	AATTCTTTTTTCAATTTCCTTTGATGGTCTATCATTGTAACATAGAAGAATAAGACGAAAGACCAATTTCTTTTGTTGAAAAATCTGTACTA	AATTCTTTTTTCAATTTCCTTTGATGGTCTATCATTGTAACATAGAAGAATAAGACGAAAGACCAATTTCTTTTGTTGAAAAATCTGTACTA	AATTCTTTTTTCAATTTCCTTTGATGGTCTATCATTGTAACATAGAAGAATAAGACGAAAGACCAATTTCTTTTGTTGAAAAATCTGTACTA	AATTCTTTTTTCAATTTCCTTTGATGGTCTATCATTGTAACATAGAAGAATAAGACGAAAGACCAATTTCTTTTGTTGAAAAATCTGTACTA	AATTCTTTTTTCAATTTCCTTTGATGGTCTATCATTGTAACATAGAAGAATAAGACGAAAGACCAATTTCTTTTGTTGAAAAATCTGTACTA	AATTCTTTTTTCAATTTCCTTTGATGGTCTATCATTGTAACATAGAAGAATAAGACGAAAGACCAATTTCTTTTGTTGAAAAATCTGTACTA	AATTCTTTTTTCAATTTCCTTTGATGGTCTATCATTGTAACATAGAAGAATAAGACGAAAGACCAATTTCTTTTGTTGAAAAATCTGTACTA
SLG-2	DAFWA6066	78.607	45	AATTCGTAATAGGGATTAGTGCTCAAGATCACTAGGAATTATTG[C/T]CCAAATTATGCTGTACTGGAAACTTTGACTGACAAGAGGTAGCCAAA	scaffold90641:6234	T	C	C	T	C	C	C	C	C	C
SLG-2	iDAFWA296	78.607	60	AATTCAATTTCTCCCAAATAACATATATTTAGATGATAATAAAATTAACATAGAAAAATCAAATTCATTAGTAGCACCAAATAACATATATT-AATTCAATTTCTCCCAAATAACATATATTTAGATGATAATAAAATTAACATAGAAAAATCCTTACACAAAAATTCATTAGTAGCACCAAATA	scaffold4694:18781-CTTACACAA-d9	AATTCAATTTCTCCCAAATAACATATATTTAGATGATAATAAAATTAACATAGAAAAATCCTTACACAAAAATTCATTAGTAGCACCAAATA	AATTCAATTTCTCCCAAATAACATATATTTAGATGATAATAAAATTAACATAGAAAAATCAAATTCATTAGTAGCACCAAATAACATATATT	AATTCAATTTCTCCCAAATAACATATATTTAGATGATAATAAAATTAACATAGAAAAATCAAATTCATTAGTAGCACCAAATAACATATATT	AATTCAATTTCTCCCAAATAACATATATTTAGATGATAATAAAATTAACATAGAAAAATCAAATTCATTAGTAGCACCAAATAACATATATT	AATTCAATTTCTCCCAAATAACATATATTTAGATGATAATAAAATTAACATAGAAAAATCAAATTCATTAGTAGCACCAAATAACATATATT	AATTCAATTTCTCCCAAATAACATATATTTAGATGATAATAAAATTAACATAGAAAAATCAAATTCATTAGTAGCACCAAATAACATATATT	AATTCAATTTCTCCCAAATAACATATATTTAGATGATAATAAAATTAACATAGAAAAATCAAATTCATTAGTAGCACCAAATAACATATATT	-	AATTCAATTTCTCCCAAATAACATATATTTAGATGATAATAAAATTAACATAGAAAAATCAAATTCATTAGTAGCACCAAATAACATATATT	AATTCAATTTCTCCCAAATAACATATATTTAGATGATAATAAAATTAACATAGAAAAATCAAATTCATTAGTAGCACCAAATAACATATATT
SLG-2	iDAFWA618	78.607	62	AATTCTTAGTCCCCTCATGAAGTCTTACTTGGAAGACAACCTGACCTTACCTACTTAGGGGGTCTTTGGTTGTCTAGCTTATGCTTCCACTC-AATTCTCAGTCCCCTCATGAAGTCTTACTTGGAAGACAACCTGACCTTACCTACTTAGGGGGGTCTTTGGTTGTCTAGCTTATGCTTCCACT	scaffold66922:5328-G-d1	AATTCTCAGTCCCCTCATGAAGTCTTACTTGGAAGACAACCTGACCTTACCTACTTAGGGGGGTCTTTGGTTGTCTAGCTTATGCTTCCACT	AATTCTTAGTCCCCTCATGAAGTCTTACTTGGAAGACAACCTGACCTTACCTACTTAGGGGGTCTTTGGTTGTCTAGCTTATGCTTCCACTC	-	AATTCTTAGTCCCCTCATGAAGTCTTACTTGGAAGACAACCTGACCTTACCTACTTAGGGGGTCTTTGGTTGTCTAGCTTATGCTTCCACTC	AATTCTTAGTCCCCTCATGAAGTCTTACTTGGAAGACAACCTGACCTTACCTACTTAGGGGGTCTTTGGTTGTCTAGCTTATGCTTCCACTC	AATTCTCAGTCCCCTCATGAAGTCTTACTTGGAAGACAACCTGACCTTACCTACTTAGGGGGTCTTTGGTTGTCTAGCTTATGCTTCCACTC	AATTCTTAGTCCCCTCATGAAGTCTTACTTGGAAGACAACCTGACCTTACCTACTTAGGGGGTCTTTGGTTGTCTAGCTTATGCTTCCACTC	AATTCTCAGTCCCCCCATGAAGTCTTACTTGGAAGACAACCTTACCTTACCTACTTAGGGGGTCTTTGGTTGTCTAGCTTATGCTTCCACTC	AATTCTCAGTCCCCCCATGAAGTCTTACTTGGAAGACAACCTTACCTTACCTACTTAGGGGGTCTTTGGTTGTCTAGCTTATGCTTCCACTC	-
SLG-2	iDAFWA757	78.607	26	AATTCAAACTAAATCAGGGTCTAAAAAACGCGACCCCAACCTTGTTGCTCTTTCTTATTGCTCGAAAAGATTTGAACGGATTTATGAGGGAT-AATTCAAACTAAATAAGGGTCTAAAACAATGCGACCCCAACCTTGTTGCTCTTTCTTATTGCTCGAAAAGATTTGAACGGATTTATGAGGGA	scaffold90641:9271-C-d1	AATTCAAACTAAATAAGGGTCTAAAACAATGCGACCCCAACCTTGTTGCTCTTTCTTATTGCTCGAAAAGATTTGAACGGATTTATGAGGGA	AATTCAAACTAAATCAGGGTCTAAAAAACGCGACCCCAACCTTGTTGCTCTTTCTTATTGCTCGAAAAGATTTGAACGGATTTATGAGGGAT	AATTTAAACTAAATCAGGGTCTAAAAAACGCGACCCCAACCTTGTTGCTCTTTCTTATTGCTCGAAAAGATTTGAACGGATTTATGAGGGAT	AATTCAAACTAAATAAGGGTCTAAAACAATGCGACCCCAACCTTGTTGCTCTTTCTTATTGCTCGAAAAGATTTGAACGGATTTATGAGGGAT	AATTCAAACTAAATCAGGGTCTAAAAAACGCGACCCCAACCTTGTTGCTCTTTCTTATTGCTCGAAAAGATTTGAACGGATTTATGAGGGAT	-	AATTCAAACTAAATCAGGGTCTAAAAAACGCGACCCCAACCTTGTTGCTCTTTCTTATTGCTCGAAAAGATTTGAACGGATTTATGAGGGAT	AATTTAAACTAAATCAGGGTCTAAAAAACGCGACCCCAACCTTGTTGCTCTTTCTTATTGCTCGAAAAGATTTGAACGGATTTATGAGGGAT	AATTTAAACTAAATCAGGGTCTAAAAAACGCGACCCCAACCTTGTTGCTCTTTCTTATTGCTCGAAAAGATTTGAACGGATTTATGAGGGAT	AATTCAAACTAAATCAGGGTCTAAAAAACGCGACCCCAACCTTGTTGCTCTTTCTTATTGCTCGAAAAGATTTGAACGGATTTATGAGGGAT
SLG-2	iDAFWA670	79.32	16	AATTCAAACAAAGAAGAAGTTTTATACAAGGCAAACCAATTGGATATTGACAGTGGTTAGGAATATGCAATCAGAGAAGACAATGTTAATGT-AATTCAAACAAAGAAGTTTTATACAAGGCAAACCAATTGGATATTGACAGTGGTTAGGAATATGCAATCAGATAAGACAATGTTAATGTTAC	scaffold94013:6769-AAG-i3	AATTCAAACAAAGAAGTTTTATACAAGGCAAACCAATTGGATATTGACAGTGGTTAGGAATATGCAATCAGATAAGACAATGTTAATGTTAC	AATTCAAACAAAGAAGAAGTTTTATACAAGGCAAACCAATTGGATATTGACAGTGGTTAGGAATATGCAATCAGAGAAGACAATGTTAATGT	AATTCAAACAAAGAAGAAGTTTTATACAAGGCAAACCAATTGGATATTGACAGTGGTTAGGAATATGCAATCAGAGAAGACAATGTTAATGT	AATTCAAACAAAGAAGAAGTTTTATACAAGGCAAACCAATTGGATATTGACAGTGGTTAGGAATATGCAATCAGAGAAGACAATGTTAATGT	AATTCAAACAAAGAAGAAGTTTTATACAAGGCAAACCAATTGGATATTGACAGTGGTTAGGAATATGCAATCAGAGAAGACAATGTTAATGT	AATTCAAACA---AAGAAGTTTTATACAAGGCAAACCAATTGGATATTGACAGTGGTTAGGAATATGCAATCAGATAAGACAATGTTAATGT	AATTCAAACAAAGAAGAAGTTTTATACAAGGCAAACCAATTGGATATTGACAGTGGTTAGGAATATGCAATCAGAGAAGACAATGTTAATGT	AATTCAAACAAAGAAGAAGTTTTATACAAGGCAAACCAATTGGATATTGACAGTGGTTAGGAATATGCAATCAGAGAAGACAATGTTAATGT	AATTCAAACAAAGAAGAAGTTTTATACAAGGCAAACCAATTGGATATTGACAGTGGTTAGGAATATGCAATCAGAGAAGACAATGTTAATGT	AATTCAAACAAAGAAGAAGTTTTATACAAGGCAAACCAATTGGATATTGACAGTGGTTAGGAATATGCAATCAGAGAAGACAATGTTAATGT
SLG-2	DAFWA1457	79.32	43	AATTCTGTCTTTGATGATGCATAATTAATCAATCAAACACAT[T/C]TAGTATCTAAATCTAGCCAATGCATCAAGAATGTGGCTACTGAGTTTAT	scaffold45831:5237	C	T	T	T	T	T	T	T	T	T
SLG-2	DAFWA3137	79.32	26	AATTCACTAAAAATATAATTATGAA[C/T]GAATGCATGATAGAAAGTTGTGGTAGCTATTATTATTGAAAAATGGAAGCTAGTCCAAATTTAAGA	scaffold98012:3046	T	C	T	T	C	T	C	T	T	C
SLG-2	DAFWA7396	79.32	86	AATTCCTTCATTTTTAAATCGACCACTAATTCTTAACAATTAGTAGGATTTAAACCAACAAATAACTCTTAAAATAAGTAAAAAA[G/A]TATTCA	scaffold78724:4622	A	G	G	G	G	G	G	G	G	G
SLG-2	DAFWA7293	79.32	61	AATTCTCCTATTTGAATTATGGGTTTGAGGTCGAGAGTTTTATTCTCATGCAATTCGAAC[T/C]TGGTAAAGTTGGATAACTAGAGAGTGCTTAC	scaffold28863:1848	C	T	T	T	T	T	T	T	T	T
SLG-2	DAFWA4803	79.32	55	AATTCTGTTGATTATTTCTGAATTTGTGGAACTGATAGTGGCAATACTGCCAAT[A/C]GTATTACTTTGAATCTGGCCTTTTAACATCAGTGCTC	scaffold40197:9428	C	A	A	A	A	A	A	A	A	A
SLG-2	DAFWA6167	79.32	31	AATTCTCTTCATCCATTATTGTTTCTCCCT[A/C]ATTGTCCACCATTTCTCCAATTGCTTCTTATGACCATTGCCTTTGCCTCAGTGTCATGGTC	scaffold12601:3000	C	A	A	A	A	A	-	A	A	A
SLG-2	DAFWA2752	79.32	76	AATTCTAGTGCATAGTATGGTAACTATGGTTTATGTATATAATAGGAAATTCACTTTCTACTAGCACAATGATGT[T/C]GAATATATGAAGACAA	scaffold98304:12680	C	T	T	T	T	-	T	T	T	T
SLG-2	DAFWA5982	79.32	58	AATTCTCTTGTTGAAAGTTTTTATAACAATGTTCTTACTCCATCACAACCATCTACA[C/T]AAACACTATCCCCACCCTTACCAAACTAAAACCA	scaffold9460:6308	T	C	C	C	C	C	C	C	C	C
SLG-2	DAFWA3339	79.32	33	AATTCTCCTACCCAACCCATTATTAATTTTTG[G/C]ACATGGACCACTTTGGATGATAATGTAGTTACCCAGAAATCGAAAAAATATAAAAAATA	scaffold3882:524	C	G	G	G	G	G	G	G	G	G
SLG-2	DAFWA1454	79.32	36	AATTCCTCATCCAGTACAATAGAACAGGTTCATCT[A/G]GTTATTGAATGAGATGTTTCCATTGTAAAAAATTGGCAACAAGAGTGTAAGATCAG	scaffold89122:2657	G	A	A	G	A	G	A	A	A	A
SLG-2	DAFWA7414	79.32	63	AATTCAGATATACGCTATTGATTTTCAATTATGACTGGTACCTAAAAAGTTCACATGGCTGT[G/C]AAAAAAGGAATTATGTCCAGAAATATTAT	scaffold30868:17646	C	G	G	G	G	-	G	G	-	G
SLG-2	DAFWA5743	79.32	33	AATTCGGTATGCAATACGTAAGGTAAATAAGA[T/G]AATTATGTAACTACGTTTACAATTAACATTACCGAAGGAAGAACTCACCTGAACAGCAT	scaffold11516:6172	G	T	T	T	T	T	T	T	T	T
SLG-2	DAFWA3505	79.32	53	AATTCAATCATTTTATGAGTACTATACCAAATTTAAAAAATTCTACAGGTTT[G/C]AACCCGAATAAAATAAAATATTTGAAATTGCATATAGTG	scaffold25575:3771	C	G	G	G	G	-	G	G	-	G
SLG-2	DAFWA8848	79.32	72	AATTCGAGTTCTTAGTACCAACACCACATGCCAGATAAGGTTAAGAGGTTGAACGTTTCTAACTAGGAAAA[G/A]GAAGAAAGATGAATCAACTC	scaffold90550:6019	A	G	A	A	G	G	G	A	A	G
SLG-2	DAFWA4031	79.32	45	AATTCTCAACCAGTTATCCTCATTACCCACAAAATCTTCATCTC[T/C]GCAATGCTGTTTGAATAGCATTTTGTTGAGTCTCAGTCAAGCTCTGC	scaffold18915:15263	C	T	T	T	T	T	T	T	T	T
SLG-2	DAFWA3564	79.32	78	AATTCCATAATGAATAGTTGAATAGTCTTTTTCGATGCTGTATTTAAACAAGTAACATACCTAAGCAATCAATCTTT[C/T]CAAACAAATAATTA	scaffold66360:1971	T	C	T	C	C	C	C	-	T	-
SLG-2	DAFWA8827	79.32	52	AATTCATTTTATCCTCATAATCTAAATTTTACCCCTCGTTTTTATTTAGAG[C/A]GAAATGAATTTATATACTCCAGAATTTCGTATTTCATTTC	scaffold4834:8980	A	C	C	C	C	C	C	C	C	C
SLG-2	DAFWA8288	79.32	85	AATTCTAATATGGACAGAAAAGTGCTTCCAAACACTACTCCTTAACTATAGAATAGAACACATGATGGGACACTGATAACTATA[G/T]GTAGAAA	scaffold28915:1326	T	G	G	G	G	G	G	G	G	G
SLG-2	iDAFWA712	79.32	16	AATTCAACATAGAAAAAGTAGTTTATATCAAACTCAAATCGAGTTAAAAAAGAAACTGATTCTAATGGAGCTCGATTGATTTTTAACACTAT-AATTCAACGTAGAAAAGTAGTTTATATCAAACTCAAATCGAGTTAAAAAAGAAACTGACTCTAATGGAGCTCGATTGATTTTTAACACTATT	scaffold98012:4791-A-i1	AATTCAACGTAGAAAAGTAGTTTATATCAAACTCAAATCGAGTTAAAAAAGAAACTGACTCTAATGGAGCTCGATTGATTTTTAACACTATT	AATTCAACATAGAAAAAGTAGTTTATATCAAACTCAAATCGAGTTAAAAAAGAAACTGATTCTAATGGAGCTCGATTGATTTTTAACACTAT	AATTCAACATAGAAAAAGTAGTTTATATCAAACTCAAATCGAGTTAAAAAAGAAACTGATTCTAATGGAGCTCGATTGATTTTTAACACTAT	AATTCATCATAGAAAAAGTAGTTTATATCAAACTCAAATCGAGTTAAAAAAGAAACTGATTCTAATGGAGCTCGATTGATTTTTAACACTAT	AATTCAACATAGAAAAAGTAGTTTATATCAAACTCAAATCGAGTTAAAAAAGAAACTGATTCTAATGGAGCTCGATTGATTTTTAACACTAT	AATTCAACATAGAAAAAGTAGTTTATATCAAACTCAAATCGAGTTAAAAAAGAAACTGATTCTAATGGAGCTCGATTGATTTTTAACACTAT	AATTCAACATAGAAAAAGTAGTTTATATCAAACTCAAATCGAGTTAAAAAAGAAACTGATTCTAATGGAGCTCGATTGATTTTTAACACTAT	AATTCAACATAGAAAAAGTAGTTTATATCAAACTCAAATCGAGTTAAAAAAGAAACTGATTCTAATGGAGCTCGATTGATTTTTAACACTAT	AATTCAACATAGAAAAAGTAGTTTATATCAAACTCAAATCGAGTTAAAAAAGAAACTGATTCTAATGGAGCTCGATTGATTTTTAACACTAT	AATTCAACATAGAAAAAGTAGTTTATATCAAACTCAAATCGAGTTAAAAAAGAAACTGATTCTAATGGAGCTCGATTGATTTTTAACACTAT
SLG-2	iDAFWA504	79.32	65	AATTCCAAGATTAGATATAAACGAAAGCAATAAAGAATATAATAGAGGAAGTAACACAATTATTTATACAAGTTCACTCAACTCGAGTTACA-AATTCCAAGATTAGATATAAACGAAAGCAATAAAGAATATAATAGAGGAAGTAACACAATTGTTTTCACTCAACTCGAGTTACATCTGGTAC	scaffold57718:6637-ATACAAGT-i8	AATTCCAAGATTAGATATAAACGAAAGCAATAAAGAATATAATAGAGGAAGTAACACAATTGTTTTCACTCAACTCGAGTTACATCTGGTAC	AATTCCAAGATTAGATATAAACGAAAGCAATAAAGAATATAATAGAGGAAGTAACACAATTATTTATACAAGTTCACTCAACTCGAGTTACA	AATTCCAAGATTAGATATAAACGAAAGCAATAAAGAATATAATAGAGGAAGTAACACAATTATTTATACAAGTTCACTCAACTCGAGTTACA	AATTCCAAGATTAGATATAAACGAAAGCAATAAAGAATATAATAGAGGAAGTAACACAATTATTTATACAAGTTCACTCAACTCGAGTTACA	AATTCCAAGATTAGATATAAACGAAAGCAATAAAGAATATAATAGAGGAAGTAACACAATTATTTATACAAGTTCACTCAACTCGAGTTACA	-	AATTCCAAGATTAGATATAAACGAAAGCAATAAAGAATATAATAGAGGAAGTAACACAATTATTTATACAAGTTCACTCAACTCGAGTTACA	AATTCCAAGATTAGATATAAACGAAAGCAATAAAGAATATAATAGAGGAAGTAACACAATTATTTATACAAGTTCACTCAACTCGAGTTACA	AATTCCAAGATTAGATATAAACGAAAGCAATAAAGAATATAATAGAGGAAGTAACACAATTATTTATACAAGTTCACTCAACTCGAGTTACA	AATTCCAAGATTAGATATAAACGAAAGCAATAAAGAATATAATAGAGGAAGTAACACAATTATTTATACAAGTTCACTCAACTCGAGTTACA
SLG-2	iDAFWA281	80.034	29	AATTCATGCCATCATGCAGATATCTTCAACAGTTACAAATTGAAGCATTGATGAAAGCACTATACAGATGGCATTGGGCTGATAAATAGCAG-AATTCATGCCATCATGCAGATATCTTCAAACAGTTACAAATTGAAGCATTGATGAAAGCACTATACAGATGGCATTGGGCTGATAAATAGCA	scaffold16091:13857-A-d1	AATTCATGCCATCATGCAGATATCTTCAAACAGTTACAAATTGAAGCATTGATGAAAGCACTATACAGATGGCATTGGGCTGATAAATAGCA	AATTCATGCCATCATGCAGATATCTTCAACAGTTACAAATTGAAGCATTGATGAAAGCACTATACAGATGGCATTGGGCTGATAAATAGCAG	AATTCATGCCATCATGCAGATATCTTCAACAGTTACAAATTGAAGCATTGATGAAAGCACTATACAGATGGCATTGGGCTGATAAATAGCAG	AATTCATGCCATCATGCAGATATCTTCAACAGTTACAAATTGAAGCATTGATGAAAGCACTATACAGATGGCATTGGGCTGATAAATAGCAG	AATTCATGCCATCATGCAGATATCTTCAACAGTTACAAATTGAAGCATTGATGAAAGCACTATACAGATGGCATTGGGCTGATAAATAGCAG	AATTCATGCCATCATGCAGATATCTTCAACAGTTACAAATTGAAGCATTGATGAAAGCACTATACAGATGGCATTGGGCTGATAAATAGCAG	AATTCATGCCATCATGCAGATATCTTCAACAGTTACAAATTGAAGCATTGATGAAAGCACTATACAGATGGCATTGGGCTGATAAATAGCAG	AATTCATGCCATCATGCAGATATCTTCAACAGTTACAAATTGAAGCATTGATGAAAGCACTATACAGATGGCATTGGGCTGATAAATAGCAG	AATTCATGCCATCATGCAGATATCTTCAACAGTTACAAATTGAAGCATTGATGAAAGCACTATACAGATGGCATTGGGCTGATAAATAGCAG	-
SLG-2	DAFWA6765	80.034	49	AATTCAAAGATGTAAACCTGAAGAAAGAAGATGCGGAAGAACATTTCT[G/A]ATTATTCCATTCCATGCCAATATCAACTTCAAATAGTTCTATT	scaffold81440:2293	A	G	G	G	G	G	G	G	G	G
SLG-2	DAFWA6558	80.034	12	AATTCAATAAA[T/G]TCTAAGGCAACAACACATACAGTCTTCCTACCCACCTAAGCCAAACCAATTCTTACACATGGACTTGGACAAACCGTGAG	scaffold9464:826	G	T	G	T	T	G	T	-	G	T
SLG-2	DAFWA7319	80.034	80	AATTCATGCTCAACTACTACCTAAAAGTTTGTGTCTCCCCTTTATTGTTGAAATATGTCTTGCCTCTCTCATAGTTTTT[A/G]TTCAATTGTGCT	scaffold92237:4949	G	A	G	A	A	G	A	G	G	-
SLG-2	DAFWA4646	80.034	80	AATTCATAGCATGATACCCTCTAAATATAAGATTGTCCCGTAGTTCTTAACCATGGGCATGCATCATCATATGGCTTAA[A/C]GCAGCTAAGTTA	scaffold76655:4513	C	A	C	C	A	C	A	C	C	A
SLG-2	DAFWA3921	80.034	87	AATTCAAATCTTTCAAGTCAAGTTGAACACGCTTATCGTGTTGGTTGATCCACCTATCACCCTAATAGGGCCTTGGAACACACCTA[T/G]GTCCA	scaffold10384:16873	G	T	T	-	T	-	T	T	T	T
SLG-2	DAFWA7378	80.034	89	AATTCTCTTACTTATTCTTCAATGATGACACATAAATGTCTGCTTATTCAATTACCACCAATTAAGAATTAGTAGGCACATTAAGATT[G/A]TCG	scaffold24338:6050	A	G	A	A	G	-	G	A	A	G
SLG-2	DAFWA2190	80.034	50	AATTCAGAAACATGCTTTGTGATTTTAATAAGGAATTTGAACTTTAGCC[T/C]ATTGGTTGGTTTCTAACTAGCATTATATTTTACTAGTGTCAT	scaffold76655:4015	C	T	C	C	T	-	T	C	-	T
SLG-2	DAFWA7045	80.034	28	AATTCCCTTGTTACAACACATATTTAA[A/G]TTTATCTTAGGAATAGGAATGAATGTTGCTAAATGAACTTATTCAATAAATCTATGACCCAACT	scaffold31695:12415	G	A	A	G	A	-	A	A	A	A
SLG-2	DAFWA2682	80.034	63	AATTCCTTACTATTGAATTAGAATTATGTATGTTCCTCTCTCATATATAAAATTTTCATGTT[C/A]CTTTCATTCACATAAATTGCCAAATTATC	scaffold24338:6197	A	C	C	C	C	-	C	C	C	C
SLG-2	DAFWA7822	80.034	52	AATTCTTGTAATTTTGTGGTTGTATTAACAAATGAGTCAAAAAAAAGAGTT[G/A]ATGCTCTCACTTTTTTTGTGTAGTATTCATACTCACAAAG	scaffold1646:1914	A	G	G	G	G	-	G	G	G	G
SLG-2	DAFWA3914	80.034	29	AATTCCTAGGCCTCACTCCCGCTTGACT[C/T]CCTCTAATAAGGGTTTTACTCTATTAACCAAACCTTTTTATGATAATCTTGTAGAGTATATTA	scaffold29036:2157	T	C	C	C	C	C	C	C	C	C
SLG-2	DAFWA5805	80.034	20	AATTCATTCTTATCTCTAA[C/T]AGAATTGACAAACTAATATTAATAGAATATGAAGATTAAAGAAGATGAGAAGAAGATTTGAAAACAAATATG	scaffold54036:1878	T	C	T	C	C	C	C	T	T	C
SLG-2	DAFWA5498	80.034	66	AATTCTTAAGACTCACAAAACAGTACTGCTAGAAGTTGGTGCTGGACAAGTCAAACTGTTGAAGT[A/G]ATACTGAAAAATAAAATTGACAAAGT	scaffold18232:13239	G	A	G	G	A	G	A	G	G	A
SLG-2	DAFWA1662	80.034	59	AATTCCATTGTGCTACTTGGCTTGTTTTTTGTATCTCATGGCTGCATCGTGTTTCATT[T/G]TTCCAAGTTTAAATTCGCTCCTACTTACTATTA	scaffold31695:20162	G	T	T	G	-	T	T	T	T	T
SLG-2	DAFWA3474	80.034	36	AATTCCCAAGATCCAAAAGTGAAGCTTCAAAAGTT[A/G]AACTTATTTTAACCTAAAAATAAAAAACAGTTGTGGGGTTATATAAAATCTAAAGG	scaffold8528:11258	G	A	A	G	A	A	A	A	A	A
SLG-2	DAFWA3533	80.034	75	AATTCAAAGGTGAGACAGCAACAACATCAACAGAAAGTGCATTTGAAGTGGAACGATTGTGATTGCATTCTAGG[C/G]GAGCTTCAAAAGTAAGA	scaffold49064:14859	G	C	C	C	C	C	C	C	-	C
SLG-2	DAFWA7184	80.034	26	AATTCTACATATACACCTTGTTCCA[C/T]CCCAGATAAATATGAGTGTTTCCTAGCCCGCCCCAAGTGTGTGCCTATGTCTAAGCCTACCTTGTT	#N/A	T	C	C	C	C	C	C	-	-	C
SLG-2	DAFWA1481	80.034	51	AATTCCCCTTCCTCTGCTCAGACGTCCAGTTCTACCATTACCACATGTTT[G/A]GATCTTTTGGTAGGAGGAGGATTTTGGTTTTATATGTGATT	scaffold54596:7388	A	G	G	G	G	G	G	G	G	G
SLG-2	DAFWA4139	80.034	17	AATTCTGATAATAAAT[G/C]AAGGGTTAAAAATCATAAGTTTAAAGCAAGTTTGGTATACATAAAACCATACACCATAATTTATACATAGAGCAT	scaffold54596:6899	C	G	C	C	G	-	G	C	C	-
SLG-2	DAFWA1912	80.034	47	AATTCAAAAATATCATGTAAAGACTACGTCATAGGTTAGGTTCAAA[G/A]TCTCTCCACTTGATGCCACATTTTGATGATGAAGTGGCTGATATT	scaffold99339:4635	A	G	-	A	-	A	G	A	A	G
SLG-2	DAFWA4841	80.034	48	AATTCCTGCAGGTTGGAAACTTATCTCAAATTCTACTTTAAAAACTT[T/C]GAGGATATAATGTCATATTCATAGTTCTTACTCTTGACTTTTGA	scaffold29651:25118	C	T	T	T	T	T	T	T	T	T
SLG-2	DAFWA428	80.034	81	AATTCCTCTATGGATTTACATTCACAAATTCATACAAAAAAGTGATTAATCTTAAAGTAAGAATTAAGCATATAAACAAC[G/T]CATAAGAATTA	scaffold23351:6077	T	G	G/T	G	-	G	G/T	G	G	-
SLG-2	DAFWA4587	80.034	69	AATTCCAAAGCAGAAACAAGAACATTGATGCATGACTTTGTTAAAATGGTGCACAGTCAACTTAATAA[G/A]CTTGTCAAAGTTGTAGGAACAAA	scaffold51191:16463	A	G	G	G	G	G	G	G	G	G
SLG-2	DAFWA4233	80.034	37	AATTCAAGAAGACCAAGCATGGGATTTTTATGCATT[G/A]GAGCAAGTACAATGTTGATGTATTACAGAGATTTCATATGATGAATTGCAACTCA	scaffold20726:4113	A	G	G	G	G	G	G	G	G	G
SLG-2	DAFWA7682	80.034	22	AATTCAAATTTATCAAAGTTA[A/T]GGGGGATCTACCACCAAGTCAAACGAAGGCCACACAAAATGTGGAATGTGGAGTAGTTATGTATAATGCA	scaffold43499:10497	T	A	A	-	A	A	A	A	-	A
SLG-2	DAFWA3927	80.034	47	AATTCCAACTTTTCCTTCTTTTAGATGAAGTCAAAATCAGGAGAAA[A/G]CATGAAGTTTTTATGTTTTATGGATTTAATCTTTCAATGCACATA	scaffold18245:6562	G	A	A	A	A	-	A	A	A	-
SLG-2	DAFWA3461	80.034	63	AATTCGTCGACCATTGATAGACATACTTCTAGTGGGAATTTTGATTTCGCCGACCATTTGGA[A/G]ATAAGTCCAATTAGGTTTCATAACAGAGG	scaffold79435:6256	G	A	A	A	A	A	A	A	A	A
SLG-2	DAFWA5883	80.034	84	AATTCTCATTAAGATTTTGATTTTGATTTTGTCAACTCATTATATTGATATAATTTCTAGATATAGATTTTTATCAATTGGTT[G/A]CATTATGC	scaffold23351:5917	A	G	G	G	-	G	G	G	G	-
SLG-2	DAFWA7989	80.034	90	AATTCATATTAGAAGTATAGAATATGCTCCCTTACTTGGTAGATGTTTCTTCAGAAGAGTACAAAATTTGTTCTTCTAAGAGCTTGCAT[T/C]CA	scaffold50822:4094	C	T	T	T	T	-	T	T	-	T
SLG-2	DAFWA6701	80.034	59	AATTCTGGCCATGTTTGATAACTTCAATTTATAGGACATTGCACCCATCCTAACAACT[A/C]AAGGGAATGAGCCAAAATATTTAGGAGCGAACT	scaffold78177:8658	C	A	A	A	A	A	A	A	A	A
SLG-2	DAFWA4854	80.034	36	AATTCCAATGCTTCAATTAGATGTTTTAAAAAAAA[G/A]TATACTAAGAAATAATTGTAGGCCTTTTGCATTGTTTACTAAACCTTGAATTATTT	scaffold50734:3020	A	G	G	G	G	-	G	G	G	-
SLG-2	DAFWA7425	80.034	29	AATTCTGTGTTTGGTTTGTTCTGTAGGT[G/A]TTGTTACTAGAGATGGGGTTGGGTGGTGTTGAGAATGGTAATAAGGTTGTGGAGTCATGGGAT	scaffold16366:3944	A	G	G	G	G	G	G	G	G	G
SLG-2	DAFWA4325	80.034	80	AATTCAAATTCAAGACCCACCTAGGGTTACCTTGTGGAGCTGTGGAGATAACTTTACAAGTGATCAAATTGAACTTGAC[G/A]TTTTACCATGTT	scaffold99339:5298	A	G	G	G	G	G	G	G	G	G
SLG-2	DAFWA7867	80.034	69	AATTCAACTAACAAACTCTTAATTTCATAGGAAAAACTCCATTCCAATTTTTAAAATAAATTCTCCAA[T/G]AGATATTCAATTGAAATGTTGCT	scaffold3385:12020	G	T	T	T	T	T	T	-	T	T
SLG-2	DAFWA4731	80.034	40	AATTCAACTAAATTGCGGAGGGTGCACAGAACACTTAAA[A/G]AATGAAACCCTAGGGTTAACGGACAAGAGGAAAGGCATACTTCCAGTTAAGC	scaffold16091:13185	G	A	A	A	A	A	A	A	A	A
SLG-2	DAFWA8230	80.034	23	AATTCATCACCTCAAGGGCACA[C/A]ATTTTACTGATAGAACCACTTCCTAAAATAAACAAAGCCTTTTATTTACTTATTCATCAAGAAAGGTAA	scaffold4424:1923	A	C	-	C	C	C	C	-	C	C
SLG-2	DAFWA4176	80.034	59	AATTCTAGATGGAGTATTCTATTTTATTTGAATGATGAAAGAGCTCTAACTTCATTTT[G/T]TCTTGTAAAGACACTTTTAATAAATTCTACTTA	scaffold57231:846	T	G	G	G	G	G	G	G	-	G
SLG-2	DAFWA7707	80.034	70	AATTCCATAGGTTCAACAATATATACAGAAAAGTGTACAATATATATGACTTATCTCTATGCCTAGTCA[A/G]AATTATATTATAAGAACCATCA	scaffold18245:6450	G	A	A	A	A	-	A	A	A	-
SLG-2	DAFWA2415	80.034	64	AATTCCATGCTTAATTCAAGCATTATTCTTCCATGTGAATCTTTTTGCATTAATTTTATTAAA[C/T]CCTTAGCCATTATGTATTTAGGTCATAA	scaffold83722:2453	T	C	C	C	C	C	C	C	C	C
SLG-2	DAFWA1750	80.034	86	AATTCCAATGGGTGAAGGATGGTAACCTAACCCAAACTCAATCCAAAATTAATAGGAAACTACATTTGCGGTCGTGTTTGATATA[G/T]ATGATA	scaffold98780:1438	T	G	G	G	G	G	G	G	G	-
SLG-2	DAFWA8810	80.034	77	AATTCTGCTAAACTATATTTGAATAATGATAAATTTTATGCAAAACCTATAAATTCTAGACAAAGCTAATATTATG[C/T]ATGACACTCTCATTT	scaffold43499:10726	T	C	C	C	C	C	C	C	C	C
SLG-2	DAFWA1337	80.034	31	AATTCTGATGCTCTAACTGAACTTTAAAAA[T/C]GAGATAGCAAACAAAATGGATCATGTACTGTCCTCTTATGACAAATAGAATATGGTGTTTG	scaffold65087:10668	C	T	T	T	T	T	T	T	T	T
SLG-2	DAFWA1519	80.034	49	AATTCATTGTCCTGAAATTTTTAATCAAGAAAGACAAGTCCAACTTTT[C/T]TCCCATTTTCATATTATCAAAAAGAAGGAAGAACCAAATTATA	scaffold48369:3673	T	C	-	C	C	-	C	C	C	C
SLG-2	DAFWA3653	80.034	79	AATTCCTAGCTATGATCCTCACATTTGGGAGTGGGTTGGAATCACTTTTATGGTCCAAATATAATTGCAAAATCGAAT[T/C]ACATTCTCAATAG	scaffold33137:1011	C	T	T	T	T	-	T	T	T	-
SLG-2	DAFWA4516	80.034	13	AATTCCACAACA[A/T]ATACAAGAGCCAACAACAACTAAGTAATGCATGAGTTTATTTAAAAGAAATATAACAAATCAAAACCAACAACATTTAT	scaffold62049:1056	T	A	A	-	A	-	A	A	A	A
SLG-2	DAFWA3851	80.034	84	AATTCTTTTAGATCATGTCTAATTCTATCAATAATAACACTCAAGACACTTCAAAAGTCCACTCATTGATCAGATAATACATT[G/A]GAGATCAC	scaffold44095:7974	A	G	G	G	G	G	G	G	G	G
SLG-2	DAFWA4931	80.034	19	AATTCAACTAGATATCTA[T/C]CAGAATTTTTTAGGTTCATAAAAGTATATGCTGGAATGTATTTTTTTTATTTTGTCGTATACTTTTGTTTACG	scaffold98280:3752	C	T	T	T	T	T	T	T	T	T
SLG-2	DAFWA5173	80.034	66	AATTCTGTAATAAAAACTTGAATCAGAAACCTTGTTTCAAAATCAGAAAAACAAGAATCAAAGTC[T/G]AAATAAAAACTGGAAACATAATTTGG	scaffold11801:11288	G	T	T	T	T	-	T	T	-	T
SLG-2	DAFWA6581	80.034	15	AATTCACTGTTTAT[T/C]CAGGTAGCTTACTTTGTTGGAGTTCAAATAGAAGATGATCATAAAAACGGGGACAGACCGGGTTTGAGCCCCGAGAG	scaffold21106:8530	C	T	T	T	T	T	T	T	T	T
SLG-2	DAFWA7251	80.034	86	AATTCTGATTTGGTACCATCATAGGAACTATAAACAAATTCTCTATGAGGATCCTCAAGGCCTTCCAAATTGGATTTAGAATTTG[A/G]TAACCA	scaffold84562:2534	G	A	A	A	A	A	A	-	A	A
SLG-2	DAFWA3490	80.034	33	AATTCTTACATTGTATCTTCATTATATTTGAA[T/C]GAGATATTTTCAATAGCGCTTTTTGTAGGGAGCACTGTTGGATTATATATATTTTACAA	scaffold27014:3557	C	T	T	T	T	-	T	T	T	-
SLG-2	DAFWA6819	80.034	89	AATTCTTCCCTGTACTTAGAGCCTCGTCGCTTCCGTACCAGCTCACGGCGCCTGCGCTAGCGCTGCTGCTGGTTTTCAGGACGGAGGC[G/A]TCG	scaffold33137:4059	A	G	G	G	G	G	G	G	-	G
SLG-2	DAFWA7541	80.034	54	AATTCTTTTTTTTGTGCAGGGTTTGGTTATACTAACTATACAAGCTCGCATAC[C/A]TTCACTAAAGCCACCAAAATGTGACAAATTTACCACAT	scaffold21106:12724	A	C	C	C	C	-	C	C	C	-
SLG-2	DAFWA8788	80.034	10	AATTCAAAT[G/A]AGCAACAACCTCACCCGAGGAGCCACACGGTTTGCATAAGAGCTTCCTTAAAGGATGGAACAAATTGATCACTTGGTTGACT	scaffold297:3558	A	G	G	G	G	G	G	G	G	G
SLG-2	DAFWA1256	80.034	56	AATTCTTTGCAAAAGAGATTCTTCCACAAACTCGGCAATCCTATTGCCAAGTATA[G/A]AACATTGGGTTGTCAATTTTAGTTTGGTTAAAAATT	scaffold2084:25922	A	G	A	G	G	A	G	A	-	-
SLG-2	DAFWA7546	80.034	41	AATTCATCCAACAAGATACCTATTGAAGATAAACTCTTCT[C/A]TTCAAATTTTACCTTTAATACTTCAATTTATACTTAAACTACTTGCAAAGA	scaffold92231:1169	A	C	C	C	C	C	C	C	C	C
SLG-2	DAFWA5415	80.034	91	AATTCATTATCACACTATTTATGTAGTTTGCTTTATTAGTTTTTGGAGCATTGTGGGCCAAAAATATAAATACACCTCATTTAAGTGAGG[T/C]T	scaffold67594:6291	C	T	T	T	T	T	T	T	T	T
SLG-2	iDAFWA486	80.034	51	AATTCTTACTCTACTTTATTTCTCTAACATACACCTATGAATACTAACTTTGTTCAAGTTCCTTTTTAGATACACACTCAAGGCAATTCATA-AATTCTTACTCTACTTTATTTCTCTAACATACACCTATGAATACTAACTTTAGTGTTCAAGTTGCTTTTTAGATACACACTCAAGGCAATTC	scaffold2824:27826-AGT-d3	AATTCTTACTCTACTTTATTTCTCTAACATACACCTATGAATACTAACTTTAGTGTTCAAGTTGCTTTTTAGATACACACTCAAGGCAATTC	AATTCTTACTCTACTTTATTTCTCTAACATACACCTATGAATACTAACTTTGTTCAAGTTCCTTTTTAGATACACACTCAAGGCAATTCATA	AATTCTTACTCTACTTTATTTCTCTAACATACACCTATGAATACTAACTTTGTTCAAGTTCCTTTTTAGATACACACTCAAGGCAATTCATA	AATTCTTACTCTACTTTATTTCTCTAACATACACCTATGAATACTAACTTTGTTCAAGTTCCTTTTTAGATACACACTCAAGGCAATTCATA	AATTCTTACTCTACTTTATTTCTCTAACATACACCTATGAATACTAACTTTGTTCAAGTTCCTTTTTAGATACACACTCAAGGCAATTCATA	AATTCTTACTCTACTTTATTTCTCTAACATACACCTATGAATACTAACTTTGTTCAAGTTCCTTTTTAGATACACACTCAAGGCAATTCATA	AATTCTTACTCTACTTTATTTCTCTAACATACACCTATGAATACTAACTTTGTTCAAGTTCCTTTTTAGATACACACTCAAGGCAATTCATA	AATTCTTACTCTACTTTATTTCTCTAACATACACCTATGAATACTAACTTTGTTCAAGTTCCTTTTTAGATACACACTCAAGGCAATTCATA	AATTCTTACTCTACTTTATTTCTCTAACATACACCTATGAATACTAACTTTGTTCAAGTTCCTTTTTAGATACACACTCAAGGCAATTCATA	AATTCTTACTCTACTTTATTTCTCTAACATACACCTATGAATACTAACTTTGTTCAAGTTCCTTTTTAGATACACACTCAAGGCAATTCATA
SLG-2	DAFWA1610	81.675	79	AATTCCAATGTTTGGAAGTTCACTTCAAATTGGAATCACAATTCCATAGACCATAACCAATCTCATGAAATTACTCAA[T/C]AAGTAAAATTATA	scaffold71167:670	C	T	T	T	T	T	T	T	T	T
SLG-2	iDAFWA118	82.175	67	AATTCTCAAGATGATTCTAGCTTCTTCTCTTTGTTTCAAGAACATCTTCAAACTAACATGGTATCAGGAAGCTCTCATCACCAACCTCTTCC-AATTCTCAAGATGATTCTAGCTTCTTCTCTTTGTTTCAAGAACATCTTCAAACTAACATGGTATCAGAGTTTCTGAAGCTCTCATCACCAAC	scaffold9559:7378-AGTTTCT-d7	AATTCTCAAGATGATTCTAGCTTCTTCTCTTTGTTTCAAGAACATCTTCAAACTAACATGGTATCAGAGTTTCTGAAGCTCTCATCACCAAC	AATTCTCAAGATGATTCTAGCTTCTTCTCTTTGTTTCAAGAACATCTTCAAACTAACATGGTATCAGGAAGCTCTCATCACCAACCTCTTCC	AATTCTCAAGATGATTCTAGCTTCTTCTCTTTGTTTCAAGAACATCTTCAAACTAACATGGTATCAGGAAGCTCTCATCACCAACCTCTTCC	AATTCTCAAGATGATTCTAGCTTCTTCTCTTTGTTTCAAGAACATCTTCAAACTAACATGGTATCAGGAAGCTCTCATCACCAACCTCTTCC	AATTCTCAAGATGATTCTAGCTTCTTCTCTTTGTTTCAAGAACATCTTCAAACTAACATGGTATCAGGAAGCTCTCATCACCAACCTCTTCC	AATTCTCAAGATGATTCTAGCTTCTTCTCTTTGTTTCAAGAACATCTTCAAACTAACATGGTATCAGGAAGCTCTCATCACCAACCTCTTCC	AATTCTCAAGATGATTCTAGCTTCTTCTCTTTGTTTCAAGAACATCTTCAAACTAACATGGTATCAGGAAGCTCTCATCACCAACCTCTTCC	AATTCTCAAGATGATTCTAGCTTCTTCTCTTTGTTTCAAGAACATCTTCAAACTAACATGGTATCAGGAAGCTCTCATCACCAACCTCTTCC	AATTCTCAAGATGATTCTAGCTTCTTCTCTTTGTTTCAAGAACATCTTCAAACTAACATGGTATCAGGAAGCTCTCATCACCAACCTCTTCC	AATTCTCAAGATGATTCTAGCTTCTTCTCTTTGTTTCAAGAACATCTTCAAACTAACATGGTATCAGGAAGCTCTCATCACCAACCTCTTCC
SLG-2	DAFWA3060	82.175	43	AATTCTTTGATTGAATGCATAGGTTGAGAAGAGGTTCTTATA[A/G]AACAGAACCCGAAAAAGAAACTCCCTAACTAACCTACTCTAATTGACTA	scaffold9559:7273	G	A	A	A	A	A	A	A	A	A
SLG-2	DAFWA8200	82.175	58	AATTCGCAGAATGCAACTTTATGCATATAAACCAAGCATCAAAATATAAAGATTCAA[A/C]CATAAAAGGAAATGCATTTTCTCTCTTTTCAAGA	scaffold93078:7750	C	A	A	C	A	A	A	A	-	A
SLG-2	DAFWA4901	82.175	92	AATTCATCCGTGCAACTCAGATGAATATCATGGTATTCTATGCAGCAATTTTTTTGTTGCCATCATAGAAGGAAACGCCTAGTAACCATAA[A/G]	scaffold73369:1477	G	A	A	A	A	A	A	A	A	-
SLG-2	DAFWA675	82.175	84	AATTCTTCTTTCAGTCCTTAGATCTGTTATGCTACAGTATTGGATCTATCATCCTATGGCCTCACTTTGGTACTTAGCTCATA[A/T]TCCTTTAA	scaffold68479:22748	T	A	A	A	A	A	A	-	A	A
SLG-2	DAFWA7928	82.175	88	AATTCTTGTAAAGACCATAATTGGATTTTGATGAGGTCTTTGCTCTAGTGGCAAGGATAGAGAAATTGAGATTTGTCATTGCTATTG[C/T]AAGC	scaffold94013:7258	T	C	C	C	C	C	C	C	C	C
SLG-2	DAFWA3833	82.175	26	AATTCCTTGCAACTAAGAGAGGGCA[G/C]TGGTTCAAAATCTAATTTGAAAGAATCAAATAGACTATCCAAGACTCATTTGTTTAAGCTTAAAAA	scaffold40400:17524	C	G	G	G	G	G	G	G	G	G
SLG-2	DAFWA2607	82.175	65	AATTCTAATCGAGACTTTTGCCTTGTGATACAAAATTTATGACAGCAAGATTCGCGTTCCTAAT[G/A]ATTTGGTAGAGAAATAATCCTACAAGT	scaffold3882:431	A	G	G	G	G	G	G	G	G	G
SLG-2	DAFWA3449	82.175	74	AATTCTTCAATATAAGAGAGAAAATCTTTGCTAGGAGGTTTGGTTTATGTTGGATGCTTACTTGAACTTTGGA[G/C]TCAATATATATATTTTAT	scaffold8381:3053	C	G	G	G	G	-	G	G	G	G
SLG-2	DAFWA1426	82.175	61	AATTCAAGGTCATGGGTCTATCATTAATGGCCCAATTGATTAAAAGAATGAAATATTAAT[A/T]TTAAAAGAATGAGTGTTCTTCTTGGCTCTTT	scaffold17633:4109	T	A	A	A	A	-	A	A	A	A
SLG-2	DAFWA2998	82.175	78	AATTCCCATGGACCCATTAATTAACGATTGGTACGTTTAAACTAAAAATGAGTTAATGTGTGCTAAATAGGAGACTT[G/A]TACTACTTTTAAGG	C28744032:647	A	G	G	G	G	A	G	G	G	G
SLG-2	DAFWA4845	82.175	54	AATTCACATTGCTCTTCCTTATACAGATGATGTGACATCTTCAATAGTTGGGC[A/G]TGATGACTAACTTTTTCATTGGCCATATTCAAAGTGCA	scaffold6395:7247	G	A	A	-	A	A	A	A	A	A
SLG-2	DAFWA6977	82.175	86	AATTCAAATATATATTTATATTATTATTTTATCATGTAAAAATAATCAAATTCTTAAAGAAATATTTTTGCTATTAAAAGGATTC[T/C]AACATA	scaffold3830:19448	C	T	T	T	T	T	T	T	T	T
SLG-2	DAFWA1964	82.175	34	AATTCTTTTGTTTAAATGCAATATCCTATCCAC[C/T]GGTATCATCCCTGATAGGCTGATACACTAAAATATCTTAATATATTTGCATTTGTAAG	scaffold93078:7663	T	C	C	C	C	C	C	C	-	C
SLG-2	DAFWA1819	82.175	14	AATTCAAACACAT[G/A]GAGATTATCCTGATTTAAATGATAAAATTCTTCTTGAAGTTCAGCAATGTGAAATATATCTCCTAGAGAGTATCTGTC	scaffold9559:7905	A	G	A	G	G	G	G	A	A	G
SLG-2	DAFWA6499	82.175	62	AATTCTGTTGAAAAACATTCATAACTTAAAACTAAAGGTACCCTACCTATTTCACAGCAGA[T/G]GAAAGTGTCATCAGTTAAACAAAGTCAGAA	scaffold33213:939	G	T	T	A	T	T	T	T	T	T
SLG-2	DAFWA825	82.175	40	AATTCCATCTAATCAGTATAGAAAGAGTAAGCATATATA[G/C]TTTTATCTCTCTCACTAAACTATTTTTAGAATTTAAACTCATAATATCCAAA	scaffold34854:8467	C	G	G	G	G	G	G	G	G	G
SLG-2	DAFWA3016	82.175	27	AATTCTGCTGCTGATTCTTACATTGG[T/C]AGCTTGATAAGCTTGACCTCCAAGAGTGAGATCAGATACGAAGGTGTTTTGTATAACATCAACAC	scaffold9883:5994	C	T	C	C/T	T	T	-	C/T	C	T
SLG-2	DAFWA1906	82.175	41	AATTCATTATATTTATACTGCAACAACAGAAGTATTGATT[A/G]GGATTGAGGATTTTTTTCATTAATTAGATTCTGAGAATCCTAAATGGTTCA	scaffold89122:88	G	A	A	A	A	-	A	A	A	A
SLG-2	DAFWA4701	82.175	17	AATTCATAATCATCAT[T/C]TTCATCAGAATCATCATAATCGTCGAGGCAAGGAAGTGAAGGAAGAGAAGAAGCGGCTTTGTTGCGGAACCTGAT	scaffold33587:3579	C	T	T	T	T	T	T	C/T	T	T
SLG-2	DAFWA1907	82.175	7	AATTCA[A/G]CAGGTATGCTTCATGGTTCATTTGGTTAAGTGGTTTTTTGTTAACAAAATAATGATTGAATCCACAAGGCTTTTACTCGAGGGGA	scaffold98564:3025	G	A	A	A	A	A	A	A	A	A
SLG-2	DAFWA278	82.175	57	AATTCCAACTTGGATAAATTAGCTTTTATAAATTATTTTAATATATTGTTTTGTAT[T/A]ATTTGTAGAATAAATAAACTTGTTCAATCTGGCTG	scaffold57718:6755	A	T	T	T	T	T	T	T	T	T
SLG-2	iDAFWA696	82.175	59	AATTCTTTGACCGCACGTGCAACTACATTCATGTATAATTTATTTTGAAAAGGTGTTGATGAGCAGGAATAATGATAAGAATAATATTATCA-AATTCTTTGACCGCACGTGCAACTGCATTCATGTATAATTTATTTTGAAAAGGTGTTGAATGAGCAGGAATAATGATAAGAATAATATTATC	scaffold90550:5731-A-d1	AATTCTTTGACCGCACGTGCAACTGCATTCATGTATAATTTATTTTGAAAAGGTGTTGAATGAGCAGGAATAATGATAAGAATAATATTATC	AATTCTTTGACCGCACGTGCAACTACATTCATGTATAATTTATTTTGAAAAGGTGTTGATGAGCAGGAATAATGATAAGAATAATATTATCA	AATTCTTTGACCGCACGTGCAACTACATTCATGTATAATTTATTTTGAAAAGGTGTTGATGAGCAGGAATAATGATAAGAATAATATTATCA	AATTCTTTGACCGCACGTGCAACTACATTCATGTATAATTTATTTTGAAAAGGTGTTGATGAGCAGGAATAATGATAAGAATAnTATTATCA	AATTCTTTGACCGCACGTGCAACTACATTCATGTATAATTTATTTTGAAAAGGTGTTGATGAGCAGGAATAATGATAAGAATAnTATTATCA	AATTCTTTGACCGCACGTGCAACTACATTCATGTATAATTTATTTTGAAAAGGTGTTGATGAGCAGGAATAATGATAAGAATAnTATTATCA	AATTCTTTGACCGCACGTGCAACTACATTCATGTATAATTTATTTTGAAAAGGTGTTGATGAGCAGGAATAATGATAAGAATAnTATTATCA	AATTCTTTGACCGCACGTGCAACTACATTCATGTATAATTTATTTTGAAAAGGTGTTGATGAGCAGGAATAATGATAAGAATAnTATTATCA	AATTCTTTGACCGCACGTGCAACTACATTCATGTATAATTTATTTTGAAAAGGTGTTGATGAGCAGGAATAATGATAAGAATAnTATTATCA	AATTCTTTGACCGCACGTGCAACTACATTCATGTATAATTTATTTTGAAAAGGTGTTGATGAGCAGGAATAATGATAAGAATAATATTATCA
SLG-2	DAFWA2975	82.893	78	AATTCAAGATACAATCTTACACATAATATATATATTTCATTGACATATACACAGTTTAAGAATCATGACTTAAAATT[A/G]AATCTATTATCTAT	scaffold89663:24226	G	A	A	A	A	A	A	A	A	A
SLG-2	DAFWA4808	82.893	53	AATTCGGTCTTGGTCTAATCATCTCATCATCTTTCACATTTATAAGGTTAAA[G/A]ATTTACGAATGTTTAATGAACCATGTATGTTGACTGATT	scaffold70121:9439	A	G	G	G	G	G	-	G	G	G
SLG-2	iDAFWA621	82.893	75	AATTCCAAGTATGATTAATATTGGGTAAAAGAAATTTCACATTGAAAATGAATAAATAAATTGAAGAGTGTATAATGGAAGAACTTATAGAC-AATTCCAAGTATGATTAATATTGGGTAAAAGAAATTTCACATTGAAAATGAATAAATAAATTGAAGAGTGTATAAGTGAAAGAACTTATAGA	scaffold59937:18028-G-d1	AATTCCAAGTATGATTAATATTGGGTAAAAGAAATTTCACATTGAAAATGAATAAATAAATTGAAGAGTGTATAAGTGAAAGAACTTATAGA	AATTCCAAGTATGATTAATATTGGGTAAAAGAAATTTCACATTGAAAATGAATAAATAAATTGAAGAGTGTATAATGGAAGAACTTATAGAC	AATTCCAAGTATGATTAATATTGGGTAAAAGAAATTTCACATTGAAAATGAATAAATAAATTGAAGAGTGTATAATGGAAGAACTTATAGAC	AATTCCAAGTATGGTTAATATTGGGTAAAAGAAATTTCACATTGAAAATGAATAAATAAATTGAAGAGTGTATAATGGAAGAACTTATAGAC	AATTCCAAGTATGATTAATATTGGGTAAAAGAAATTTCACATTGAAAATGAATAAATAAATTGAAGAGTGTATAATGGAAGAACTTATAGAC	AATTCCAAGTATGATTAATATTGGGTAAAAGAAATTTCACATTGAAAATGAATAAATAAATTGAAGAGTGTATAATGGAAGAACTTATAGAC	AATTCCAAGTATGATTAATATTGGGTAAAAGAAATTTCACATTGAAAATGAATAAATAAATTGAAGAGTGTATAATGGAAGAACTTATAGAC	AATTCCAAGTATGATTAATATTGGGTAAAAGAAATTTCACATTGAAAATGAATAAATAAATTGAAGAGTGTATAATGGAAGAACTTATAGAC	AATTCCAAGTATGATTAATATTGGGTAAAAGAAATTTCACATTGAAAATGAATAAATAAATTGAAGAGTGTATAATGGAAGAACTTATAGAC	AATTCCAAGTATGATTAATATTGGGTAAAAGAAATTTCACATTGAAAATGAATAAATAAATTGAAGAGTGTATAATGGAAGAACTTATAGAC
SLG-2	DAFWA587	82.893	33	AATTCCAATATCCATTTATCACAAATGAATAC[T/C]GGAGGAAGCATCAAGATATCATTCAACCTATTTTTATTAAATAAATAGAAGATAAAAAA	scaffold83219:6980	C	T	T	T	T	C	-	T	T	T
SLG-2	DAFWA5251	82.893	69	AATTCCCAAATTTGGCTCACCACCTAGGTAGCCTTCCGAAGGTTACCGCGGGTCAGATTTGGGTCACT[C/T]GACCAGGGATATAACTCGACTTT	scaffold59937:16136	T	C	C	C	C	C	C	C	C	C
SLG-2	DAFWA3410	82.893	79	AATTCTAGCACACATGTTTATACCTGCACAATAGCACCGACAACGCTCAAGAATTATTTAAGGAGTGTAATAATTATA[G/A]TATAAAGATTTAT	scaffold92887:495	A	G	G	G	G	G	G	G	G	G
SLG-2	DAFWA1355	82.893	9	AATTCCTT[A/T]GAATGACTGTGACCTGAAATGTGAGAAGAGGAAACAATCAAACCGTGAATCTGCTAGACGGTCCAGGTTAAGGAAGCAGGTAC	scaffold10351:13970	T	A	A	-	A	A	A	-	A	A
SLG-2	DAFWA3055	82.893	17	AATTCTTGAGAGCATG[C/A]TTATCAATTAATTAACTGGTAAAATTAATAATTTATTAAGTATATACCACAAGATGATGTAAGCAGAAGTTTACC	#N/A	A	C	C	C	C	C	C	C	C	C
SLG-2	DAFWA7310	82.893	72	AATTCAAGGTTTGTACAGGAACTTCTTGAACATCACTAAATTCTAGAATTGTACAACAACACACAAAAAGC[A/G]CAGAATAACCATATATGTTG	scaffold12428:1006	G	A	G	G	A	G	A	G	-	A
SLG-2	DAFWA8724	82.893	85	AATTCTCTAGCTGATTTATATTACTCATAAATCTTGATTCATTAGCAGAAGAACTTGGAATAGATCTACTAACATCTGAACAAG[T/A]AGGATAA	scaffold89663:7965	A	T	A	T	-	T	T	A	A	T
SLG-2	DAFWA6848	83.611	82	AATTCAATTGTCATAGGATTGGACAACAACCTAGATAAAGTTTGGCGTGAAGGTCTACTTTTGTCTTAAAAATGGTGATGT[A/T]ATTCTCTTCA	scaffold3248:1903	T	A	A	A	A	A	A	A	A	-
SLG-2	iDAFWA290	83.611	44	AATTCTTGTAAATCCAAAAGAAGAGAGACCATGTAAGGGAGGTTTCTTTCTTTTCCTTTTTCTTCCAATGACAATACCTCTTTTAAGTTCTC-AATTCTTGTAAATCCAAAAGAAGAGAGACCATGTAAGGGAGGTTCTTTCTTTTCCTTTTTCTTCCAATGACAATACCTCTTTTAAGTTCTCA	scaffold85512:4005-T-i1	AATTCTTGTAAATCCAAAAGAAGAGAGACCATGTAAGGGAGGTTCTTTCTTTTCCTTTTTCTTCCAATGACAATACCTCTTTTAAGTTCTCA	AATTCTTGTAAATCCAAAAGAAGAGAGACCATGTAAGGGAGGTTTCTTTCTTTTCCTTTTTCTTCCAATGACAATACCTCTTTTAAGTTCTC	AATTCTTGTAAATCCAAAAGAAGAGAGACCATGTAAGGGAGGTTTCTTTCTTTTCCTTTTTCTTCCAATGACAATACCTCTTTTAAGTTCTC	AATTCTTGTAAATCCAAAAGAAGAGAGACCATGTAAGGGAGGTTTCTTTCTTTTCCTTTTTCTTCCAATGACAATACCTCTTTTAAGTTCTC	AATTCTTGTAAATCCAAAAGAAGAGAGACCATGTAAGGGAGGTTTCTTTCTTTTCCTTTTTCTTCCAATGACAATACCTCTTTTAAGTTCTC	AATTCTTGTAAATCCAAAAGAAGAGAGACCATGTAAGGGAGGTTTCTTTCTTTTCCTTTTTCTTCCAATGACAATACCTCTTTTAAGTTCTC	AATTCTTGTAAATCCAAAAGAAGAGAGACCATGTAAGGGAGGTTTCTTTCTTTTCCTTTTTCTTCCAATGACAATACCTCTTTTAAGTTCTC	AATTCTTGTAAATCCAAAAGAAGAGAGACCATGTAAGGGAGGTTTCTTTCTTTTCCTTTTTCTTCCAATGACAATACCTCTTTTAAGTTCTC	AATTCTTGTAAATCCAAAAGAAGAGAGACCATGTAAGGGAGGTTTCTTTCTTTTCCTTTTTCTTCCAATGACAATACCTCTTTTAAGTTCTC	-
SLG-2	DAFWA4210	83.611	56	AATTCCCTTCCTCTGATCCACTTCTCTTTACTCTTTTTTCTCTACAAAAATTACA[T/G]ATTCAGAATATGCACACTATAACACCAATCTCTCTA	scaffold15666:6858	G	T	T	G	T	T	T	T	-	T
SLG-2	DAFWA8603	83.611	31	AATTCTGGGTCGAAGCATCTGGGTTCTATA[G/T]TGTACTCTATCTCTCTTAATTAGAGGATACTATATTTTACTTTTGTTCCATTGTGCTTTTA	scaffold3248:743	T	G	-	G	G	G	G	G	G	G
SLG-2	DAFWA6258	83.611	51	AATTCAAATGTATAAAACCTGAACATGCCTAAAAAGATCTAGACTCGGCC[G/A]ACATTACTAAAGAGGAAAGGAACCACTAGAGGCCCATTGCC	scaffold14527:5499	A	G	G	G	G	G	G	G	G	G
SLG-2	DAFWA8728	83.611	80	AATTCATTCAATAGTTTTTCCATTTTCTACATTTTCTCAAATCTTTTTAATTAGACTATTTTTCATTTGTTCCACTGAT[C/T]AGATGAATATGA	scaffold29782:612	T	C	C	T	C	C	C	C	C	-
SLG-2	DAFWA4733	83.611	78	AATTCTATGGAAATGGTAACTGTTGCTTTTCTTTGTGCCACTTATTGTTTTATTTTTCAATCTTAGCAAAGAGCAAC[C/T]AAATAAATCAGGCA	scaffold82694:1975	T	C	C	C	C	C	C	C	C	C
SLG-2	DAFWA4463	83.611	29	AATTCCAGTGAAGGAGCTTCTTGGTTTC[T/A]ATATATTTTAAGAGTAATTATAGTTTCACATAATGTTTGGTCACATATTTGATTTTGATGAGA	scaffold85512:3937	A	T	T	T	T	T	T	T	T	-
SLG-2	DAFWA6692	83.611	81	AATTCAAATTACCGAATAAAAGTTTCAATTTTGAATAGTGGGTGTTCAATCTATCACCATGCCAGGGTTGTTCGCGAAAA[C/T]CCCATCTCAAA	scaffold85512:8193	T	C	C	C	C	C	C	C	C	C
SLG-2	DAFWA6837	83.611	22	AATTCACAACATTCTATTCCA[C/G]ACCAATCTTATTTTTTCTGATGCATCTATGATTACATGGAATCACACCAACCACCATCCAAAATTTGATT	scaffold20176:8826	G	C	C	C	C	C	C	C	C	C
SLG-2	iDAFWA361	83.611	62	AATTCAGCATTCTGTAATGAAAACATCTACCACACATAACCAAGCAGGATAAAACCAAAGCTTACCCATCACATGAAGATAACAATAACAAG-AATTCAGCATTCTGTAATGAAAACATCTACCACACATAACCAAGCAGGATAAAACCAAAGCTACCCATCACATGAAGATAACAATAACAAGT	scaffold20176:2687-T-i1	AATTCAGCATTCTGTAATGAAAACATCTACCACACATAACCAAGCAGGATAAAACCAAAGCTACCCATCACATGAAGATAACAATAACAAGT	AATTCAGCATTCTGTAATGAAAACATCTACCACACATAACCAAGCAGGATAAAACCAAAGCTTACCCATCACATGAAGATAACAATAACAAG	AATTCAGCATTCTGTAATGAAAACATCTACCACACATAACCAAGCAGGATAAAACCAAAGCTTACCCATCACATGAAGATAACAATAACAAG	AATTCAGCATTCTGTAATGAAAACATCTACCACACATAACCAAGCAGGATAAAACCAAAGCTTACCCATCACATGAAGATAACAATAACAAG	AATTCAGCATTCTGTAATGAAAACATCTACCACACATAACCAAGCAGGATAAAACCAAAGCTTACCCATCACATGAAGATAACAATAACAAG	AATTCAGCATTCTGTAATGAAAACATCTACCACACATAACCAAGCAGGATAAAACCAAAGCTTACCCATCACATGAAGATAACAATAACAAG	-	AATTCAGCATTCTGTAATGAAAACATCTACCACACATAACCAAGCAGGATAAAACCAAAGCTTACCCATCACATGAAGATAACAATAACAAG	-	AATTCAGCATTCTGTAATGAAAACATCTACCACACATAACCAAGCAGGATAAAACCAAAGCTTACCCATCACATGAAGATAACAATAACAAG
SLG-2	iDAFWA435	84.329	45	AATTCTATATTACAAGTAAATTATTTTATTTAAATATTATTTTTTCATTTTTTGAACTTCAACATATTTGTTTATATTGTTTTCTTATTCAA-AATTCTATATTACAAGTAAATTATTTTATTTAAATATTATTTTTTTCATTTTTTGAACTTCAACATATTTGTTTATATTGTTTTCTTATTCA	scaffold74449:551-T-d1	AATTCTATATTACAAGTAAATTATTTTATTTAAATATTATTTTTTTCATTTTTTGAACTTCAACATATTTGTTTATATTGTTTTCTTATTCA	AATTCTATATTACAAGTAAATTATTTTATTTAAATATTATTTTTTCATTTTTTGAACTTCAACATATTTGTTTATATTGTTTTCTTATTCAA	AATTCTATATTACAAGTAAATTATTTTATTTAAATATTATTTTTTTCATTTTTTGAACTTCAACATATTTGTTTATATTGTTTTCTTATTCAA	AATTCTATATTACAAGTAAATTATTTTATTTAAATATTATTTTTTTCATTTTTTGAACTTCAACATATTTGTTTATATTGTTTTCTTATTCAA	AATTCTATATTACAAGTAAATTATTTTATTTAAATATTATTTTTTCATTTTTTGAACTTCAACATATTTGTTTATATTGTTTTCTTATTCAA	AATTCTATATTACAAGTAAATTATTTTATTTAAATATTATTTTTTCATTTTTTGAACTTCAACATATTTGTTTATATTGTTTTCTTATTCAA	AATTCTATATTACAAGTAAATTATTTTATTTAAATATTATTTTTTCATTTTTTGAACTTCAACATATTTGTTTATATTGTTTTCTTATTCAA	AATTCTATATTACAAGTAAATTATTTTATTTAAATATTATTTTTTTCATTTTTTGAACTTCAACATATTTGTTTATATTGTTTTCTTATTCAA	AATTCTATATTACAAGTAAATTATTTTATTTAAATATTATTTTTTTCATTTTTTGAACTTCAACATATTTGTTTATATTGTTTTCTTATTCAA	AATTCTATATTACAAGTAAATTATTTTATTTAAATATTATTTTTTCATTTTTTGAACTTCAACATATTTGTTTATATTGTTTTCTTATTCAA
SLG-2	DAFWA3445	86.535	27	AATTCAGAGCCATGAAATACACTTTT[A/G]AGATGACTTTGAAACCTTCCATTTATTTTTTTCTCCCTCCAAAATCCAACTCGCGAATGAGCTCG	scaffold91769:2419	G	A	G	A	A	A	A	G	G	A
SLG-2	DAFWA2753	86.535	74	AATTCAATGATCATGGTTTATTAGTAATTGGAACATTAGGAAATTGCAATGAAATCAAAGAAATTCTAGATAA[T/C]CAAAACACTCAAGAGGAT	scaffold91769:2892	C	T	C	T	T	T	T	C	C	T
SLG-2	DAFWA2822	86.535	86	AATTCAGAAAAGGAAATAGGTTGAATCCAAGATTAATACTATGACCAATAGTATAATGCACATTATAAACTTTTTCCTTTTTAAT[G/T]TGTTGT	scaffold69337:5290	T	G	T	G	G	-	G	T	T	G
SLG-2	DAFWA5704	87.988	71	AATTCTCCTACTTAAACTCTAGCAAATAATGTTGAATTGAAGAGAAATTCAGCATGTCTAGAAACTCGTT[C/T]GGCACAAGGGTTACCCTGGTT	scaffold65597:15073	T	C	T	T	C	C	C	T	T	-
SLG-2	DAFWA7782	87.988	50	AATTCATTCACCTTATAGGTAAAGAATTAATTTATTTTGATGTGTATGA[C/T]TGTCTTTCCTAATAAATATTGCTCACATGAATCAAATATTTT	scaffold20786:4523	T	C	T	T	C	C	C	T	T	C
SLG-2	DAFWA332	87.988	78	AATTCTCCATTTATTGTAATTGACGGCGAATTTATTGTGGGAAATTAATTTTCAAAATTTATGAAAATTTAATAGAG[A/G]TATTTTAGTCAAAT	scaffold22007:3814	G	A	G	-	A	A	A	G	-	A
SLG-2	DAFWA6802	87.988	7	AATTCA[G/T]GATCAATCATTCAATCTCACAACTAAGGAGAAAAATATATAAATCAGCTCAAATTATCAATTACAATCAAGGAAATGCATACTAT	scaffold14761:885	T	G	T	T	G	G	G	T	T	G
SLG-2	DAFWA3056	87.988	67	AATTCTATCTCGGGTACCTATTTTGATTCAAATGTGCCGATGAGGAAAAGGTTCAGGTAGGTCAGT[G/A]AATTGGAAAGGGAAAAAAGTTCAGG	scaffold10168:14750	A	G	A	A	G	T	G	A	A	G
SLG-2	DAFWA2937	87.988	89	AATTCAAGTGCTATTGCTATTCTTCTTCATTACAATATATATCAATACTAGACATGAAGAATGAACATCAAAATAGCACAGAATAATG[T/A]AGA	scaffold10168:14901	A	T	A	A	T	T	T	A	A	T
SLG-2	DAFWA7363	87.988	69	AATTCGAATATAGCTTCGATTTGTTCCATTTGTGTCAATTACAGGTATTTGTTTTAATTTTTCATTTT[C/G]TGGTTCAGGAGTTGGATCTTCCT	scaffold13114:17407	G	C	G	G	-	C	C	G	G	-
SLG-2	DAFWA4593	87.988	23	AATTCAAGAACCAACCCAGTAA[T/C]ACATAGGGACTCCAGAAACACATTAATGCTTGACCCACATGCTTGCTAAAATTTGTTTCTCTCTCTTCA	scaffold65597:8083	C	T	-	C	T	-	T	C	C	T
SLG-2	DAFWA6973	87.988	71	AATTCCAACGAACACCAATCCCTTCGAGTTCTTCATGAAAATGACCGAATCTCCGGCGACGAGCTTCTTG[T/A]GAGTCAGAAACTTGCTCCAGC	scaffold99286:943	A	T	T	A	T	T	-	T	T	T
SLG-2	DAFWA3652	87.988	13	AATTCATGGATT[A/G]TGCAGAATATTCTTTAATTTTTAAGGTTTTCAGTCAGATACTATACAAAGCAGAACCAATGAGAACCTGAATGAACTCT	scaffold88805:8216	G	A	G	G	A	A	A	G	-	A
SLG-2	DAFWA5718	87.988	34	AATTCTTAAGTGATGTTTTAAGGATAATATAGA[A/T]TGGTTAAGATTTCTTTCTTTTTTAAAAGGAAGATCATGCATATAAGCATATGACTATG	scaffold92652:1062	T	A	T	T	A	A	A	T	T	A
SLG-2	DAFWA7548	87.988	27	AATTCCTGGATCATCTGCAAAGGCAT[A/C]TCTGGGTGGAGCTTGAAGGAGTTCTTCCTGAAGAGGAACTCTTATGGTTCTAGAAATCGCGTAGG	scaffold2014:3971	C	A	C	C	-	A	A	C	C	-
SLG-2	DAFWA8361	87.988	52	AATTCAAATTGTATTTTGTTAATGAAGGAAGAATTTGAACTATATCTGTGG[C/T]CTTCTTTAAGCTATCTGAATTTTTATTCACCCTTCACTTA	scaffold68273:11849	T	C	-	T	C	C	C	T	T	C
SLG-2	DAFWA8323	87.988	27	AATTCGCCTTAGAGCCACCCCGTTTT[G/C]TCAGATTCCATTCTTCTTTCTGCATTTTCCGCACTTCGGAACCTTCCAGAATCCGGTACAAGATT	scaffold48696:5354	C	G	-	C	G	G	G	-	C	G
SLG-2	DAFWA5043	87.988	73	AATTCACAGTTTGTCACGAAGACTGATGTATGAAAAGGAATATTCCATAATTTTCTTATTTCTAATTTTGTT[C/T]ATCATTTTATACATAGAAA	scaffold40422:4064	T	C	T	T	-	C	C	T	T	C
SLG-2	iDAFWA695	87.988	60	AATTCAATTTAATAAATATATCATTTTTCAATGAAAGTTTATTTTCTAATTGAAGAACAAGATTTAAGTTTTTGGTAGATAAAGAAGTCATG-AATTCAATTTAATAAATATATCATTTTTCAATGAAAGTTTATTTTCTAATTTAAGAACAATGATTTAAGTTTTTGGTAGATAAAGAAGTCAT	scaffold88805:8458-T-d1	AATTCAATTTAATAAATATATCATTTTTCAATGAAAGTTTATTTTCTAATTTAAGAACAATGATTTAAGTTTTTGGTAGATAAAGAAGTCAT	AATTCAATTTAATAAATATATCATTTTTCAATGAAAGTTTATTTTCTAATTGAAGAACAAGATTTAAGTTTTTGGTAGATAAAGAAGTCATG	AATTCAATTTAATAAATATATCATTTTTCAATGAAAGTTTATTTTCTAATTTAAGAACAAGATTTAAGTTTTTGGTAGATAAAGAAGTCATG	AATTCAATTTAATAAATATATCATTTTTCAATGAAAGTTTATTTTCTAATTTAAGAACAATGATTTAAGTTTTTGGTAGATAAAGAAGTCATG	AATTCAATTTAATAAATATATCATTTTTCAATGAAAGTTTATTTTCTAATTGAAGAACAAGATTTAAGTTTTTGGTAGATAAAGAAGTCATG	AATTCAATTTAATAAATATATCATTTTTCAATGAAAGTTTATTTTCTAATTGAAGAACAAGATTTAAGTTTTTGGTAGATAAAGAAGTCATG	AATTCAATTTAATAAATATATCATTTTTCAATGAAAGTTTATTTTCTAATTGAAGAACAAGATTTAAGTTTTTGGTAGATAAAGAAGTCATG	AATTCAATTTAATAAATATATCATTTTTCAATGAAAGTTTATTTTCTAATTTAAGAACAAGATTTAAGTTTTTGGTAGATAAAGAAGTCATG	-	AATTCAATTTAATAAATATATCATTTTTCAATGAAAGTTTATTTTCTAATTGAAGAACAAGATTTAAGTTTTTGGTAGATAAAGAAGTCATG
SLG-2	iDAFWA548	87.988	65	AATTCTCAGTTGCATTAAAATATACTTATCCCAGGAAACACGATAACACATTCCTACGAACTCGGGACACCGAGTGAGGAGCATACATCTCT-AATTCTCAGTTGCATTAAAATATACTTATCCCAGGAAACACGATAACACATTCCTACGAACTCGGACACCGAGTGAGGAGCATACACCTCTA	scaffold68273:611-G-i1	AATTCTCAGTTGCATTAAAATATACTTATCCCAGGAAACACGATAACACATTCCTACGAACTCGGACACCGAGTGAGGAGCATACACCTCTA	AATTCTCAGTTGCATTAAAATATACTTATCCCAGGAAACACGATAACACATTCCTACGAACTCGGGACACCGAGTGAGGAGCATACATCTCT	AATTCTCAGTTGCATTAAAATATACTTATCCCAGGAAACACGATAACACATTCCTACGAACTCGG-ACACCGAGTGAGGAGCATACACCTCT	AATTCTCAGTTGCATTAAAATATACTTATCCCAGGAAACACGATAACACATTCCTACGAACTCGG-ACACCGAGTGAGGAGCATACACCTCT	AATTCTCAGTTGCATTAAAATATACTTATCCCAGGAAACACGATAACACATTCCTACGAACTCGGGACACCGAGTGAGGAGCATACATCTCT	-	AATTCTCAGTTGCATTAAAATATACTTATCCCAGGAAACACGATAACACATTCCTACGAACTCGGGACACCGAGTGAGGAGCATACATCTCT	AATTCTCAGTTGCATTAAAATATACTTATCCCAGGAAACACGATAACACATTCCTACGAACTCGG-ACACCGAGTGAGGAGCATACACCTCT	AATTCTCAGTTGCATTAAAATATACTTATCCCAGGAAACACGATAACACATTCCTACGAACTCGG-ACACCGAGTGAGGAGCATACACCTCT	-
SLG-2	DAFWA4226	90.868	56	AATTCTGCTCTTTAGTTAGGAGGCTATAACTTGGATTGTTCATAAAGTTGCCTCG[A/C]TTTGGATAATTGAGGATGCGTAGTAGAAAGCCATCA	scaffold13399:20881	C	A	A	A	A	A	A	A	-	A
SLG-2	DAFWA614	92.304	66	AATTCCAAAATATTGACATATGTAGAGATCATGGACCCGATTTAAAGAATAAAGATTTAGTGCTC[C/G]AAATGATGTTAAGTAAAATTAGAAAA	scaffold88045:4141	G	C	G	G	C	C	C	G	G	C
SLG-2	DAFWA6312	93.022	28	AATTCTATAAAATGCTTGCTACTTTCA[C/T]TTATATCCAGTATTCCAGTTCATGAGTTCAATTCACTTCCAATCCATTTTTATTCAAGAGTTAG	scaffold23900:10257	T	C	C	T	C	-	T	C	C	T
SLG-2	DAFWA8066	93.022	53	AATTCTCCTTAATGAGGAAGTTGCACATGTCCCAACCTACTGGATTGCATAC[C/G]GGTGACAAGGGTCTAGTTTACAAGTTGCATAAATCTCTT	scaffold99067:488	G	C	C	G	C	C	C	C	C	C
SLG-2	DAFWA4412	93.022	61	AATTCAGATGCAAATGCTGTGAGAACTCCTTTTTCAGAAAAAAATAATGTTGAAACAACA[G/A]CAAATAATAGCAGCTATGCAGCTATAAAAAT	scaffold37221:16457	A	G	A/G	A	A/G	-	-	G	A	A
SLG-2	DAFWA2041	93.022	87	AATTCAATTATTATAATAGAAACAAATTTCGCTCATATATTATATGCTAGAATCTAAGTTGAAGTCCCAACATCAAGTTATGACAG[T/C]ACTAA	scaffold37221:14564	C	T	C	C	T	T	C	C	C	C
SLG-2	DAFWA10	93.022	41	AATTCTTGTTTGCTCACTACTTTTTTAAACAAATTCTGCA[T/C]GCATCCCATCATACTTCGCAAGATCAAGTAATTCATATCATCATCTAAAAG	scaffold8851:5050	C	T	T	C	T	T	C	T	T	C
SLG-2	DAFWA7146	93.022	66	AATTCCACTTTTGTCCCCCACTTTCTATATTAAAACTTTTAAAGCTTCACCTTGTTCCTCATGCT[T/C]CTCTCCCTCCTTTACAACCACTCTCT	scaffold8851:7913	C	T	-	C	T	T	C	T	T	C
SLG-2	DAFWA3425	93.022	17	AATTCAATGAAAAGTA[G/C]GATCACGTGGAGTAAGTTTTGATTTATTAATTAGTGCGACTTTTAAAAAAATTATTTGCATGGTGTATTTTGTAG	scaffold8851:7991	C	G	G	C	G	G	C	G	G	C
SLG-2	DAFWA6355	93.022	64	AATTCTTGGTCGAACCGGATTTCGAACCGGGTTTTGGACCGGGGTTCGTGAAGTTGAGGGACG[A/G]GAGTTGGACCGGGGGCGGTTACGGTGAG	scaffold8851:41373	G	A	G	G	A	A	G	G	-	G
SLG-2	DAFWA6805	93.022	88	AATTCCAATTCTTTATATCATCCAAATATAGAACCACAATTTCAAATCAATTCCTATTTGACGAAATTGGAACAATTCCAATTACAC[G/A]GGTC	scaffold8851:23733	A	G	A	A	G	G	A	A	A	A
SLG-2	DAFWA7255	93.022	38	AATTCACACAAAATCATAAATTCTATCACTTATGTTT[G/A]CAAAGGAAAAACAATTACCTTATTATCATTTCCCTTGCCACTATGAGAACCCAG	scaffold95414:1252	A	G	G	A	G	G	G	G	G	G
SLG-2	DAFWA857	93.022	67	AATTCAGAAGACACCGTAGAAGGCTGAATTGTAGCCCTCTTCCGCAAATTCAAACCAGAACTACCA[T/C]TTGATGTGAGCTTACTCTCTTCTTT	scaffold53271:7934	C	T	C/T	C/T	T	T	T	C/T	T	-
SLG-2	DAFWA8352	93.022	36	AATTCTTTTGTGTTTGGGATATCAGAAGTTGAAAT[T/C]GCTCATCATTGTATTGCAGAACCATGCAGACAGCAGTTGGAGTCTTTGGTGGTGAA	scaffold8851:4978	C	T	T	C	T	T	C	T	T	C
SLG-2	DAFWA3343	93.739	20	AATTCCAATAGTAATTGCA[C/A]AAAAGTAAATAATAATGGACACTTATGTACTGCCATAAAATTCTTAATTTTCTTTGTTAAATTATACAATTA	scaffold38158:35372	A	C	A	A	-	C	C	A	A	C
SLG-2	DAFWA3625	93.739	85	AATTCTCTCTCCCAAAGTTTTTCATAATCATTTCACCAATTGTATGGTCCAGAAATGGAGAAATAAAAGTGTTAAATGCATCTT[C/T]TCATCAT	scaffold38158:43592	T	C	T	T	C	C	-	T	T	-
SLG-2	DAFWA5816	93.739	65	AATTCATATTGAAGTTTGGTCAGTTTCCTATGCTTCTTAAGTAGGTTTTGGAAGTTAATATTTC[G/A]TTTATGTTTATAGACTTGAAGGTTCCA	scaffold38158:35452	A	G	A	A	-	G	G	A	A	G
SLG-2	DAFWA409	95.946	60	AATTCTTTCTGCAGATTTATTAGCATCAAACTTCAACAAAACAATTTGCTTTCCTGAAA[C/T]CTCAAGCATTTCTTTGGCGATTCTTAGTTCCT	scaffold16636:10915	T	C	T	T	-	-	C	T	T	C
SLG-2	DAFWA3512	95.946	64	AATTCCAAAATAAATAATAACTTAACAAACCTTTTAAAATGACCAACTTAAAAACACATTACA[G/T]GATTGATCTAACAATTTTGACAAATAAA	scaffold60213:4474	T	G	T	T	G	G	-	T	T	-
SLG-2	DAFWA2808	95.946	78	AATTCAATTGCAATGCAATATTGTTGGATAGACTAATCATACTTATTTCAAGGATTAGTCTTATAGTGAATATTTTT[T/G]ACTCTTGTCAAAAT	scaffold60213:182	G	T	G	G	T	T	T	G	G	T
SLG-2	DAFWA3081	95.946	54	AATTCTGCTAAATACAAAATGATATTTTCCGGGAGCAACGACACTTGTTGAAA[G/T]ATACATTTATATATTTTAAAATAGATTAATTTTTTATC	scaffold16636:29581	T	G	T	T	G	G	-	T	T	-
SLG-2	DAFWA2873	95.946	76	AATTCACACATTAAATATGAAGGGATAAGTAAAAAAAGTTATAAAATTATTGTGTTAAAGTTTTAGTTCAAAACT[G/T]AATATTTCACTTGTTT	scaffold60213:3492	T	G	T	T	G	G	-	T	T	-
SLG-2	DAFWA6574	97.399	87	AATTCTGCTGACCTTCACTCCAAACACCATAATCCCTGTTCTGAACTAAAATGCACTACACTTCTTTTGTTGACTGTTTGTTCATG[C/A]AGTCC	scaffold83318:5268	A	C	A	A	C	C	A	A	A	A
SLG-2	DAFWA5821	97.399	35	AATTCACAACTGTTTTGACTTTTTTCCTTCTTCT[G/A]TTGACGTGTCCTTTCGTGTGTGTGTGTGATATCACAAATTACGGAAAGATCATTATA	scaffold10753:5191	A	G	A	A	G	G	G	A	A	-
SLG-2	DAFWA3837	97.399	40	AATTCATGTACCAATGATGCGTTTCACTTAAAAAGTAAC[G/A]TACACTTTTTAAAAATTTAAAATGATAATATATGTGTAAGTAGTTGTCAGTT	scaffold10753:5121	A	G	A	A	G	G	G	A	A	-
SLG-2	DAFWA3330	98.117	26	AATTCCCCCTCCTTCAAGGTGTGTC[G/A]AACACTGATCTCCCAATCAAGCTTTAGAAGATATTGGATCAATGAAATTGTGTCCATAGAATCACT	scaffold13235:18783	A	G	A	A	G	G	-	A	A	-
SLG-2	DAFWA1777	98.117	15	AATTCATAGATGCA[C/T]GATTTAAAATTTGTGAATATTAATTATTCTTATTATATATGAAAGTTAGCTAATAAAATAACCATCATGTGGTTCAT	scaffold67590:6437	T	C	T	T	C	-	T	T	T	T
SLG-2	DAFWA5010	100.323	39	AATTCTTAGACAGGGCTAACCAATTTTTTAAATAGCTC[G/A]GCCATTACAGGTTGAGCTACAACTTTTTCACAAGCTTCACAGATGCAATATGA	scaffold22505:33254	A	G	A	A	G	G	A	A	A	A
SLG-2	DAFWA3201	100.323	59	AATTCATTGCTCAGAATAATCTCAACAACTTTCCAATTTTATCCAATGGGGACAACAA[A/T]GTAGAATCAGCTACTGAAAAACCAGCTTACACA	scaffold22505:20073	T	A	T	T	-	A	T	-	T	T
SLG-2	DAFWA2604	101.041	71	AATTCTCACATAAAAAGAAAGCTAATAAATATGGGGATTGATCCAAATAATCACAAACTACATGTTCACC[C/A]AATTCATGCTACGAGTGCTTC	scaffold12273:5076	A	C	A	A	C	C	A	A	A	A
SLG-2	DAFWA5733	101.041	90	AATTCAATCACTATTTGGATCTTCATCTTTTACAATACGTTAAAAACATATAATATAATACTACTTAATATGCTATATTGTAATCACAT[C/T]GA	scaffold12273:5365	T	C	T	T	C	C	C	T	T	C
SLG-2	DAFWA3522	102.494	68	AATTCCACTAGAAAATAAAAAAACTTTTTTGAAGAAAAAAACACAAGCTTGGTAAGAGACAAGAGAA[C/G]TTCTATCTGTCCACAGTAGAAAAA	scaffold83297:6181	G	C	C	G	C	C	C	C	C	C
SLG-2	DAFWA4514	103.212	53	AATTCTTCATCACTGTTTATCGACCCAGTTACCCGATTGATCCATTTCCTTC[C/T]AGAATCTTCTTCAACCTTCTCCTGAATTAGGATTTACTC	scaffold41285:1862	T	C	T	T	C	C	C	T	T	C
SLG-2	DAFWA155	103.93	76	AATTCTCATCAAAACCATATGATTATATATGTATAAAAACTAATATGATTATTTTAAAAATAAATCTATCAAATA[G/C]ATACCTCAAATAATAA	scaffold41285:28298	C	G	G	C	G	C	C	G	G	C
SLG-2	iDAFWA648	104.647	74	AATTCCGTTACATCCTACCCATGTAAATTATGAATAAGAAAGAGAGAAATAAATGCAGCAAAAAAGAAACGAGGGAGAACAAAACTTGGCAT-AATTCCGTTACATCCTACCCATGTAAATTATGAATAAGAAAGAGAGAAATAAATGCAGCAAAAAAGAAACGAGGAGAACAAAACTTAGCATC	scaffold93633:4034-G-i1	AATTCCGTTACATCCTACCCATGTAAATTATGAATAAGAAAGAGAGAAATAAATGCAGCAAAAAAGAAACGAGGAGAACAAAACTTAGCATC	AATTCCGTTACATCCTACCCATGTAAATTATGAATAAGAAAGAGAGAAATAAATGCAGCAAAAAAGAAACGAGGGAGAACAAAACTTGGCAT	AATTCCGTTACATCCTACCCATGTAAATTATGAATAAGAAAGAGAGAAATAAATGCAGCAAAAAAGAAACGAGGGAGAACAAAACTTGGCAT	AATTCCGTTACATCCTACCCATGTAAATTATGAATAAGAAAGAGAGAAATAAATGCAGCAAAAAAGAAACGAGG-AGAACAAAACTTAGCAT	AATTCCGTTACATCCTACCCATGTAAATTATGAATAAGAAAGAGAGAAATAAATGCAGCAAAAAAGAAACGAGG-AGAACAAAACTTGGCAT	AATTCCGTTACATCCTACCCATGTAAATTATGAATAAGAAAGAGAGAAATAAATGCAGCAAAAAAGAAACGAGGGAGAACAAAACTTGGCAT	AATTCCGTTACATCCTACCCATGTAAATTATGAATAAGAAAGAGAGAAATAAATGCAGCAAAAAAGAAACGAGG-AGAACAAAACTTAGCAT	AATTCCGTTACATCCTACCCATGTAAATTATGAATAAGAAAGAGAGAAATAAATGCAGCAAAAAAGAAACGAGGGAGAACAAAACTTGGCAT	AATTCCGTTACATCCTACCCATGTAAATTATGAATAAGAAAGAGAGAAATAAATGCAGCAAAAAAGAAACGAGGGAGAACAAAACTTGGCAT	AATTCCGTTACATCCTACCCATGTAAATTATGAATAAGAAAGAGAGAAATAAATGCAGCAAAAAAGAAACGAGG-AGAACAAAACTTAGCAT
SLG-2	iDAFWA543	104.647	15	AATTCTTAATATACTCAAATTCTACTAATCAAATAATCAAGTTGCTTTAAGTGCATTCTACTGATTACAATCATGCACTATACTCTATGAGT-AATTCTTAATATACTATATTCTACTAATCAAATAATCAAGTTGCTTTAAGTGCATTCTACTGATTACAATCATGCACTATACTCTATGAGTG	scaffold18746:398-C-i1	AATTCTTAATATACTATATTCTACTAATCAAATAATCAAGTTGCTTTAAGTGCATTCTACTGATTACAATCATGCACTATACTCTATGAGTG	AATTCTTAATATACTCAAATTCTACTAATCAAATAATCAAGTTGCTTTAAGTGCATTCTACTGATTACAATCATGCACTATACTCTATGAGT	AATTCTTAATATACT-ATATTCTACTAATCAAATAATCAAGTTGCTTTAAGTGCATTCTACTGATTACAATCATGCACTATACTCTATGAGT	AATTCTTAATATACT-ATATTCTACTAATCAAATAATCAAGTTGCTTTAAGTGCATTCTACTGATTACAATCATGCACTATACTCTATGAGT	AATTCTTAATATACTCAAATTCTACTAATCAAATAATCAAGTTGCTTTAAGTGCATTCTACTGATTACAATCATGCACTATACTCTATGAGT	AATTCTTAATATACTCAAATTCTACTAATCAAATAATCAAGTTGCTTTAAGTGCATTCTACTGATTACAATCATGCACTATACTCTATGAGT	AATTCTTAATATACTCATATTCTACTAATCAAATAATCAAGTTGCTTTAAGTGCATTCTACTGATTACAATCATGCACTATACTCTATGAGT	AATTCTTAATATACT-ATATTCTACTAATCAAATAATCAAGTTGCTTTAAGTGCATTCTACTGATTACAATCATGCACTATACTCTATGAGT	AATTCTTAATATACT-ATATTCTACTAATCAAATAATCAAGTTGCTTTAAGTGCATTCTACTGATTACAATCATGCACTATACTCTATGAGT	AATTCTTAATATACTCATATTCTACTAATCAAATAATCAAGTTGCTTTAAGTGCATTCTACTGATTACAATCATGCACTATACTCTATGAGT
SLG-2	DAFWA3544	104.647	50	AATTCGGATGCTTAGACCATGTGGATCAACTATAAAAATAGCTACAGCA[G/T]TGAATCCAATTATGGATGCATGGCGTGGGGCTGCTAAATATG	scaffold94980:2422	T	G	G	-	G	G	-	G	G	T
SLG-2	DAFWA7221	104.647	59	AATTCAGATTCATATGGTTGTATTTCCACCATTTTAGACATTGGGTATTTTGTTTCCC[T/G]TATCAAACACTCCATATTGGCTCTTTTCAATGA	scaffold93633:3906	G	T	T	G	T	T	T	T	T	T
SLG-2	DAFWA3435	106.1	92	AATTCAATATGAAAAGTGACACGAGTTACTGGTGATTGATGAATGCATAGTAAAAGCCTAAAAGGAAATAAAATGAGCATATGAAACACTC[A/G]	scaffold50149:22344	G	A	A	-	A	A	A	A	A	A
SLG-2	DAFWA4439	106.1	66	AATTCAGAAGGGGTTAGAGAAAGAAATTAGTTAGTTTGATTTAATGTTAATTTATTTTTTATATC[T/C]TAAGTTAGTAATGAAATTCACCAAAA	scaffold52136:4139	C	T	C	C	-	T	T	C	C	T
SLG-2	DAFWA2912	106.1	63	AATTCTTAAGTGAACAACTGGCAAGTAACTTGAAACCGAGCTTATATGTGTCATAGACATAA[A/G]CTAGAAAGGAAAGCAAAAACCCAGGAAAG	scaffold50149:30568	G	A	A	G	A	-	A	A	A	A
SLG-2	DAFWA2852	107.553	58	AATTCAAATTAAGCCTGCCTTGCTTTTAAGAACTTATTGTGACCCCTATACTGAGAT[C/G]ATTTATGAGGAGGGGCTTCAGCGGTGATCAACAC	scaffold69179:10861	G	C	G	G	C	G	G	G	G	G
SLG-2	DAFWA225	107.553	74	AATTCACATTTCACATGGGCATGGTTTTGGGTCTACACAAGATTAAGGCTGTTTTATTTTTTTTATTGTTGTG[C/G]TGCATGTTCGCCAAAATC	scaffold69179:1586	G	C	G	G	C	G	-	G	G	G
SLG-2	DAFWA3770	107.553	87	AATTCAGAAATGGCGTCGAAATCCGCAAAGAAGGTCAATCTCTTAGATCATAACTCCATCAAACACATCCTTGATGAATCCGTAAC[C/T]GAGGT	scaffold24046:917	T	C	C	-	C	C	C	C	C	C
SLG-2	DAFWA888	107.853	59	AATTCGAATTTCCACTATTTGAAGATTTTAAAATCTGCATCCCTATTTTCTGAAATCT[A/G]ATATTGTAATTTTATGGAATGATTTGGAGGTCT	scaffold69179:10026	G	A	G	G	A	A	A	G	G	A
SLG-2	DAFWA8239	108.985	30	AATTCTTTGAACAATGGAGAGATATCAAG[C/T]GTGGACAAAAGGTCACAGATTTTATAAGAAGTAGCATTAACATGAAGAAAATCAACGCCAGC	scaffold73545:1956	T	C	T	T	-	C	C	T	T	C
SLG-2	DAFWA1283	108.985	28	AATTCATAGTGTCTACTTTATCAACGA[A/G]ATGTTGGTTAAGTGGTATAAGATCATATTAGATCATCAGAATAATCACAGTGTCAAGATTCCTG	scaffold41219:9960	G	A	G	G	A	-	G	G	G	-
SLG-2	DAFWA5802	109.702	65	AATTCTGATTAGGTGTAACAATATTTCAATCAAAAGAAGTACTACAATATGAAGAACAATATTT[C/T]TTCTGGGTAGGACCGTTTAATGATTTT	scaffold22935:5995	T	C	C	T	C	C	C	C	C	C
SLG-2	DAFWA5128	110.416	15	AATTCCACCCTAGT[G/A]TCTGTCTGAGGATAATGTAGCATTTCTCCAAATATTTGAGTTGTCATCTACAAACAAGAGGGTTAGATTTTCAATAC	scaffold91817:9762	A	G	A	A	-	A	A	A	A	A
SLG-2	DAFWA8681	112.587	69	AATTCTTTCAACCCAGGACGTTCGAAGACTGTAACGTAATTGATTTTAGGTTTCCCTTCTCCTTCCTT[A/C]AAAGTCCAACATGCCCACGTGAG	scaffold82620:2552	C	A	A/C	C	A	A	A	A/C	A	A
SLG-2	iDAFWA645	114.04	71	AATTCAAATTTCATGCTAAGGGTTGCGTAAACACAAACGAAACCTAAATCCGCTCTATTGCTATCTAGTTCTCAATCAACATAGTCTTAAAT-AATTCAAATTTCATGCTAAGGGTTGCGTAAACACAAACGAAACCTAAATCCGCTCCATTGCTATCTAGTTCAATCAACATAGTCTTAAATTA	scaffold75610:752-TC-i2	AATTCAAATTTCATGCTAAGGGTTGCGTAAACACAAACGAAACCTAAATCCGCTCCATTGCTATCTAGTTCAATCAACATAGTCTTAAATTA	AATTCAAATTTCATGCTAAGGGTTGCGTAAACACAAACGAAACCTAAATCCGCTCTATTGCTATCTAGTTCTCAATCAACATAGTCTTAAAT	AATTCAAATTTCATGCTAAGGGTTGCGTAAACACAAACGAAACCTAAATCCGCTCCATTGCTATCTAGTTC--AATCAACATAGTCTTAAAT	AATTCAAATTTCATGCTAAGGGTTGCGTAAACACAAACGAAACCTAAATCCGCTCCATTGCTATCTAGTTC--AATCAACATAGTCTTAAAT	AATTCAAATTTCATGCTAAGGGTTGCGTAAACACAAACGAAACCTAAATCCGCTCTATTGCTATCTAGTTCTCAATCAACATAGTCTTAAAT	AATTCAAATTTCATGCTAAGGGTTGCGTAAACACAAACGAAACCTAAATCCGCTCTATTGCTATCTAGTTCTCAATCAACATAGTCTTAAAT	AATTCAAATTTCATGCTAAGGGTTGCGTAAACACAAACGAAACCTAAATCCGCTCCATTGCTATCTAGTTCTCAATCAACATAGTCTTAAAT	AATTCAAATTTCATGCTAAGGGTTGCGTAAACACAAACGAAACCTAAATCCGCTCCATTGCTATCTAGTTC--AATCAACATAGTCTTAAAT	AATTCAAATTTCATGCTAAGGGTTGCGTAAACACAAACGAAACCTAAATCCGCTCCATTGCTATCTAGTTC--AATCAACATAGTCTTAAAT	AATTCAAATTTCATGCTAAGGGTTGCGTAAACACAAACGAAACCTAAATCCGCTCCATTGCTATCTAGTTCTCAATCAACATAGTCTTAAAT
SLG-2	DAFWA6200	114.04	69	AATTCAGGAAAGATGCAGCACTCTCTGTGGGTTGCAGAAATCATCAATTCTAATATTGATGAGTCATC[C/T]ACTGGTTTGTTAAATGTAGATCC	scaffold35298:8768	T	C	C	T	C	C	C	C	C	C
SLG-2	DAFWA8133	116.956	87	AATTCAGTGTCATTAGAAGGAGAAAGCAGAAATCAAGTGGTGGTAACTGGAAATGGAATTGATTCAGTTTGCTTGACAAATAAGTT[G/A]AGAAA	scaffold85873:6380	A	G	G	A	G	G	G	G	G	G
SLG-2	DAFWA4696	116.956	81	AATTCAGAAAGAGGTCAAGATGGGATAATGAAGCCACCAACTCCGCCATTAATACACAGAGAATCTCTTTAGTCCCTGAA[G/A]GTGATCTTTCC	scaffold93114:9441	A	G	A	A	G	G	G	A	A	G
SLG-2	DAFWA8203	116.956	82	AATTCAGAATAGAGCTACCCTATTAATGTCATATTTTTCTATTCTATCACATTCTGTCCAGGTATAAGAGTATAAGACTCT[G/A]TGATAGTGTT	scaffold82029:1761	A	G	G	A	G	G	G	-	G	G
SLG-2	iDAFWA258	119.163	72	AATTCCGCGAAATAAAATAGGGAAAATTTATAAGGAAGCTAAGGAGATTTTTGGGTATGCTAGTGGATTGTTGTTATTGAAATTTCAAGGTT-AATTCCGCGAAATAAAATAGGGAAAATTTATAAGGAAGCTAAGGAGATTTTTGGGTATGCTAGTGGATTGTTATTGAAATTTCAAGGTTATG	scaffold93361:6368-GTT-i3	AATTCCGCGAAATAAAATAGGGAAAATTTATAAGGAAGCTAAGGAGATTTTTGGGTATGCTAGTGGATTGTTATTGAAATTTCAAGGTTATG	AATTCCGCGAAATAAAATAGGGAAAATTTATAAGGAAGCTAAGGAGATTTTTGGGTATGCTAGTGGATTGTTGTTATTGAAATTTCAAGGTT	AATTCCGCGAAATAAAATAGGGAAAATTTATAAGGAAGCTAAGGAGATTTTTGGGTATGCTAGTGGATTGTTGTTATTGAAATTTCAAGGTT	AATTCCGCGAAATAAAATAGGGAAAATTTATAAGGAAGCTAAGGAGATTTTTGGGTATGCTAGTGGATTGTT---ATTGAAATTTCAAGGTT	AATTCCGCGAAATAAAATAGGGAAAATTTATAAGGAAGCTAAGGAGATTTTTGGGTATGCTAGTGGATTGTTGTTATTGAAATTTCAAGGTT	AATTCCGCGAAATAAAATAGGGAAAATTTATAAGGAAGCTAAGGAGATTTTTGGGTATGCTAGTGGATTGTTGTTATTGAAATTTCAAGGTT	AATTCCGCGAAATAAAATAGGGAAAATTTATAAGGAAGCTAAGGAGATTTTTGGGTATGCTAGTGGATTGTT---ATTGAAATTTCAAGGTT	AATTCCGCGAAATAAAATAGGGAAAATTTATAAGGAAGCTAAGGAGATTTTTGGGTATGCTAGTGGATTGTTGTTATTGAAATTTCAAGGTT	AATTCCGCGAAATAAAATAGGGAAAATTTATAAGGAAGCTAAGGAGATTTTTGGGTATGCTAGTGGATTGTTGTTATTGAAATTTCAAGGTT	AATTCCGCGAAATAAAATAGGGAAAATTTATAAGGAAGCTAAGGAGATTTTTGGGTATGCTAGTGGATTGTT---ATTGAAATTTCAAGGTT
SLG-2	DAFWA4245	119.163	14	AATTCCACATTCT[G/C]TGAGACATGTGCAGAAGAATGTGAAGTTGAAATGGAGATTCAACAGTTGATTCTAAGGAAGAAAGAAATTATTAACAA	scaffold37505:14014	C	G	C	C	G	G	C	C	C	C
SLG-2	DAFWA4694	121.37	51	AATTCACCTGGGATGTTCCAAGTAGATATACAATTTTAATTTACTGTCTG[C/A]ATTTTTACCTTTTAGAAGACATGGTAATTAAGAAAGTCCAA	scaffold91563:1309	A	C	C	A	C	C	C	C	C	C
SLG-2	DAFWA6925	121.37	31	AATTCTCAACATTTATTTCCTATCTTGAGA[G/A]GGAGTATTAGTCCCTAGATTCAGCAGTAACTTATCAACAATAGTCACAATCCTTTGTTGGC	scaffold86687:814	A	G	G	A	G	G	G	G	G	G
SLG-2	DAFWA8383	123.554	17	AATTCTTAACTCAACC[T/C]TTGTTCATGTCTTCCCCTTTCATGCACTGTTGTAACCTAAAATCCACCGATATGACACTATACACAAATATGATA	scaffold63868:6374	C	T	T	C	T	-	T	T	T	T
SLG-2	DAFWA8570	123.554	14	AATTCATCACCTT[G/A]AGACAATTGATGTAAGATGACAACAAACGAGGAAAGAGAGGATGTGCCATGATTTTATCCCTCACACTACTACTACTA	scaffold63868:6400	A	G	G	A	G	-	G	G	G	G
SLG-2	DAFWA6015	125.783	89	AATTCTTTACCTTATAACCTTAACCACTAACATCATTATCCATAGTTTGTTATGCTTAAACTACTTTTCAAGTGTGTTAAATTTTGGT[T/C]CCT	scaffold82073:21835	C	T	C	C	C	T	T	C	C	T
SLG-2	iDAFWA270	126.219	68	AATTCCTCAATATTAAAAACAATTTTGTGTTCAATAAAATTAATATTGGGTTTCTTTAAAACATACACCTCTAGTTTAAAAATTCATTTAGT-AATTCCTCAATATTAAAAACAATTTTGTGTTCAATAAAATTAATATTGGGTTTCTTTAAAACATACACACCTCTAGTTTAAAAATTCATTTA	scaffold96618:26937-AC-d2	AATTCCTCAATATTAAAAACAATTTTGTGTTCAATAAAATTAATATTGGGTTTCTTTAAAACATACACACCTCTAGTTTAAAAATTCATTTA	AATTCCTCAATATTAAAAACAATTTTGTGTTCAATAAAATTAATATTGGGTTTCTTTAAAACATACACCTCTAGTTTAAAAATTCATTTAGT	AATTCCTCAATATTAAAAACAATTTTGTGTTCAATAAAATTAATATTGGGTTTCTTTAAAACATACACACCTCTAGTTTAAAAATTCATTTAGT	AATTCCTCAATATTAAAAACAATTTTGTGTTCAATAAAATTAATATTGGGTTTCTTTAAAACATACACCTCTAGTTTAAAAATTCATTTAGT	AATTCCTCAATATTAAAAACAATTTTGTGTTCAATAAAATTAATATTGGGTTTCTTTAAAACATACACCTCTAGTTTAAAAATTCATTTAGT	AATTCCTCAATATTAAAAACAATTTTGTGTTCAATAAAATTAATATTGGGTTTCTTTAAAACATACACCTCTAGTTTAAAAATTCATTTAGT	AATTCCTCAATATTAAAAACAATTTTGTGTTCAATAAAATTAATATTGGGTTTCTTTAAAACATACACCTCTAGTTTAAAAACTCATTTAGT	AATTCCTCAATATTAAAAACAATTTTGTGTTCAATAAAATTAATATTGGGTTTCTTTAAAACATACACACCTCTAGTTTAAAAATTCATTTAGT	AATTCCTCAATATTAAAAACAATTTTGTGTTCAATAAAATTAATATTGGGTTTCTTTAAAACATACACACCTCTAGTTTAAAAATTCATTTAGT	AATTCCTCAATATTAAAAACAATTTTGTGTTCAATAAAATTAATATTGGGTTTCTTTAAAACATACACCTCTAGTTTAAAAACTCATTTAGT
SLG-2	DAFWA7140	126.497	14	AATTCTTCTGTGT[T/G]AGATTTATTGAAAAGCATGAAAATTTGTTTTATAAAAGAAGAATCTGGTTCATGGTTTGGATTTTTCGCAGCAAATTA	scaffold73681:7179	G	T	G	T	T	G	T	-	G	-
SLG-2	DAFWA2970	126.497	47	AATTCAAATTCTTCTGAACTAAAAGCTGATGTGCAAACTTCAGCAC[T/C]AAATGTTGACAAATCCATCTCCAATAACCTTAAGTCCTTCACCTT	scaffold96618:23447	C	T	T	T	T	C	C	T	T	C
SLG-2	DAFWA1453	127.215	59	AATTCCCCCTTTCTTCTACGTTTTTTGGCCATTTTCTTTTAGGGAACTACATCTTGCA[T/G]TCTATTCCGGAACCATATCTTACAAAATCTTTT	scaffold82004:8278	G	T	T	T	T	T	G	T	T	G
SLG-2	DAFWA208	127.643	42	AATTCCCCAATGCAATAGCCGCCATTACCAACAACAAAAAT[A/G]TCAACCAGATAGCCTGCATGCCTTTCCCTATAGCTCCTTCTCCATTCATA	scaffold82073:17766	G	A	G	G	G	-	A	G	G	-
SLG-2	DAFWA3011	127.928	37	AATTCTTTCATTAAACGATTTCTCTATTTGAACAAA[C/A]TATATACATTTCTGAATGATTTACGAACACAGATATGAATGGAGATGAACTATAA	scaffold87259:2325	A	C	C	A	A	-	A	C	C	A
SLG-2	DAFWA5005	127.928	41	AATTCAATAAATCCATAGAATCAAAATTCAAAAGTTCAAA[A/T]CACTGAAGTTAACTTTAGAAGATTTAAATTAAAGACTGCCAACTTTTAGCA	scaffold87259:2252	T	A	A	T	T	-	T	A	A	T
SLG-2	DAFWA2989	130.135	16	AATTCTGGCATGACC[C/T]TAATCAAAACCCTTCCATTAGAACCCTTCAAGTACTCAAAAGGGCATTCCCCAAACTTAATAGGGGACTTGTTATT	scaffold35447:1291	T	C	T	C	C	-	T	T	-	T
SLG-2	DAFWA1335	130.135	32	AATTCTTAACTTTTTGATTATTCTAAAGATC[T/A]AATGGAGCCTTATGGTACTTGATCAATATATTGTTGGTGAGAGAAACGAATTGAAAGTAT	scaffold35447:5395	A	T	T	T	T	A	T	-	T	T
SLG-2	DAFWA7226	130.853	50	AATTCCGAATGGATTTTAACATAAAACAATTTTTACTTCTACCTGTTTT[C/T]GATCCAGACAATTCTTAGAACAAGATGCAGCAATGTCACCTG	scaffold76044:60150	T	C	C	C	C	T	T	-	C	T
SLG-2	DAFWA4867	130.853	76	AATTCTTAGCTTCTTTGTTTTTTTCCTTGCAATTGTTTAAGTTGACGAGTTGAGTAATTCATAGAATGCCTGTTA[T/C]CCAGGTTATTAATTGA	scaffold76044:54375	C	T	-	T	T	C	C	C	C	C
SLG-2	iDAFWA405	133.023	71	AATTCCAACACTATATCCCTCCAAAAAAACGGTGAAAAGGAAGATCTTGTCAACCATAACTGTTATCCTACTACATAAGTAACAGAAATTTG-AATTCCAACACTATATCCCTCCAAAAAAACGGTGAAAAGGAAGATCTTGTCAACCATAACTGTTATCCTACATAAGTAACAGAAATTTGGGG	scaffold82941:7558-TAC-i3	AATTCCAACACTATATCCCTCCAAAAAAACGGTGAAAAGGAAGATCTTGTCAACCATAACTGTTATCCTACATAAGTAACAGAAATTTGGGG	AATTCCAACACTATATCCCTCCAAAAAAACGGTGAAAAGGAAGATCTTGTCAACCATAACTGTTATCCTACTACATAAGTAACAGAAATTTG	AATTCCAACACTATATCCCTCCAAAAAAACGGTGAAAAGGAAGATCTTGTCAACCATAACTGTTATCCTACTACATAAGTAACAGAAATTTG	AATTCCAACACTATATCCCTCCAAAAAAACGGTGAAAAGGAAGATCTTGTCAACCATAACTGTTATCCTAC---ATAAGTAACAGAAATTTG	AATTCCAACACTATATCCCTCCAAAAAAACGGTGAAAAGGAAGATCTTGTCAACCATAACTGTTATCCTACTACATAAGTAACAGAAATTTG	AATTCCAACACTATATCCCTCCAAAAAAACGGTGAAAAGGAAGATCTTGTCAACCATAACTGTTATCCTACTACATAAGTAACAGAAATTTG	-	AATTCCAACACTATATCCCTCCAAAAAAACGGTGAAAAGGAAGATCTTGTCAACCATAACTGTTATCCTACTACATAAGTAACAGAAATTTG	AATTCCAACACTATATCCCTCCAAAAAAACGGTGAAAAGGAAGATCTTGTCAACCATAACTGTTATCCTACTACATAAGTAACAGAAATTTG	-
SLG-2	DAFWA2721	135.23	28	AATTCATTTATCATGGAACTCATTTTT[A/C]TTCCACAATTTATATTATTCCATGTGTTATCAATTAAGATTATTTATAAAGATATTTTTTTAAA	scaffold64896:22515	C	A	A	-	A	C	A	A	-	A
SLG-2	iDAFWA671	135.23	15	AATTCTATTTTTTTTTATAAATTATTATGTAAAAATCGATATGATTTAGCTATATTAATCCGATATAGAAATTAGTGGCAAGTTCTTTTTGG-AATTCTATTTTTTTTATAAATTATTATGTAAAAGTCGATATGATTTAGCTATATTAATCCGATATAGAAATTAGTGGCAAGTTCTTTTTGGT	scaffold64896:22238-T-i1	AATTCTATTTTTTTTATAAATTATTATGTAAAAGTCGATATGATTTAGCTATATTAATCCGATATAGAAATTAGTGGCAAGTTCTTTTTGGT	AATTCTATTTTTTTTTATAAATTATTATGTAAAAATCGATATGATTTAGCTATATTAATCCGATATAGAAATTAGTGGCAAGTTCTTTTTGG	AATTCTA-TTTTTTTTATAAATTATTATGTAAAAATCGATATGATTTAGCTATATTAATCCGATGTAGAAATTAGTGGCAAGTTCTTTTTGG	AATTCTA-TTTTTTTTATAAATTATTATGTAAAAATCGATATGATTTAGCTATATTAATCCGATATAGAAATTAGTGGCAAGTTCTTTTTGG	AATTCTATTTTTTTTTATAAATTATTATGTAAAAATCGATATGATTTAGCTATATTAATCCGATATAGAAATTAGTGGCAAGTTCTTTTTGG	AATTCTA-TTTTTTTTATAAATTATTATGTAAAAGTCGATATGATTTAGCTATATTAATCCGATATAGAAATTAGTGGCAAGTTCTTTTTGG	AATTCTA-TTTTTTTTATAAATTATTATGTAAAAATCGATATGATTTAGCTATATTAATCCGATATAGAAATTAGTGGCAAGTTCTTTTTGG	AATTCTA-TTTTTTTTATAAATTATTATGTAAAAATCGATATGATTTAGCTATATTAATCCGATGTAGAAATTAGTGGCAAGTTCTTTTTGG	-	AATTCTA-TTTTTTTTATAAATTATTATGTAAAAATCGATATGATTTAGCTATATTAATCCGATATAGAAATTAGTGGCAAGTTCTTTTTGG
SLG-2	DAFWA4209	135.23	54	AATTCATTAGACAGTATAAATTTGTTGGCTTCAGCTCCATTCACAACCACGGT[C/T]GGCGACCCCATTATCCTTGTTTTGAAGATCTTCCCATG	scaffold64896:7058	T	C	T	C	C	C	T	T	T	T
SLG-2	DAFWA4927	135.23	7	AATTCA[C/A]ATACAACAACCAAGCCCTTTCCCACTAGGTAGGGTCAGCTATGTAATGAAAATGTAAATTTATTTGTTATAATTAAATTTTATTG	scaffold64896:44469	A	C	A	A	C	-	C	A	A	C
SLG-2	DAFWA2119	135.23	91	AATTCTTTCAATCTTTTCAGTAAGATTTAAAAGTTGTCTACTATTGTAGTATTCTTTCCTAGTAAAACACAAGGGAATGGTTTTGTTGTC[G/A]A	scaffold64896:13160	A	G	A	G	G	A	A	-	A	-
SLG-2	DAFWA7157	135.23	41	AATTCTTTTGTTGGATGAAATTGCACCAAAGAGTCAAAAC[T/C]ATTCAATTGTTGTTTAGGATTAGGAAGTTCATGATCTAAACTAAGTTTTTC	scaffold64896:15213	C	T	C	C	-	C	C	C	C	C
SLG-2	DAFWA4995	135.23	50	AATTCTACTATATTAGACAACTATTTAACTTTTGATAGTGTGGACCTTG[T/C]TCATCATCTTAAATGCAGTTCATGTAATAGGACTCATTGGGC	scaffold64896:13024	C	T	C	T	T	C	C	-	C	-
SLG-2	DAFWA5176	135.23	80	AATTCAAGTTGGTGAAAAGCTCTTGGCCTTATTCCACAGTTCAACTCATGGGAAGTGAGAGTATCATGGAGAAAGATAG[C/T]GACAAACATCGA	scaffold64896:6929	T	C	C/T	T	C/T	T	T	C/T	C/T	T
SLG-2	iDAFWA385	136.683	26	AATTCCTTCGAAAACAATATAAAAAAAATGAAAATTTGATACCTTTTTGAAATCAGAAGCTTTGACGGTTCCGTCAGGTGAAACCTGAAGCT-AATTCCTTCGAAAACAATATAAAAAATGAAAATTTGATACCTTTTTGAAATCAGAAGCTTTGACGGTTCCGTCAGGTGAAACCTGAAGCTGG	scaffold2351:2413-AA-i2	AATTCCTTCGAAAACAATATAAAAAATGAAAATTTGATACCTTTTTGAAATCAGAAGCTTTGACGGTTCCGTCAGGTGAAACCTGAAGCTGG	AATTCCTTCGAAAACAATATAAAAAAAATGAAAATTTGATACCTTTTTGAAATCAGAAGCTTTGACGGTTCCGTCAGGTGAAACCTGAAGCT	AATTCCTTCGAAAACAATATAAAAAAAATGAAAATTTGATACCTTTTTGAAATCAGAAGCTTTGACGGTTCCGTCAGGTGAAACCTGAAGCT	AATTCCTTCGAAAACAATATAAAAAAA-TGAAAATTTGATACCTTTTTGAAATCAGAAGCTTTGACGGTTCCGTCAGGTGAAACCTGAAGCT	AATTCCTTCGAAAACAATATAAAAAAAATGAAAATTTGATACCTTTTTGAAATCAGAAGCTTTGACGGTTCCGTCAGGTGAAACCTGAAGCT	AATTCCTTCGAAAACAATATAAAAAA--TGAAAATTTGATACCTTTTTGAAATCAGAAGCTTTGACGGTTCCGTCAGGTGAAACCTGAAGCT	-	AATTCCTTCGAAAACAATATAAAAAAAATGAAAATTTGATACCTTTTTGAAATCAGAAGCTTTGACGGTTCCGTCAGGTGAAACCTGAAGCT	AATTCCTTCGAAAACAATATAAAAAAA-TGAAAATTTGATACCTTTTTGAAATCAGAAGCTTTGACGGTTCCGTCAGGTGAAACCTGAAGCT	AATTCCTTCGAAAACAATATAAAAAAAATGAAAATTTGATACCTTTTTGAAATCAGAAGCTTTGACGGTTCCGTCAGGTGAAACCTGAAGCT
SLG-2	DAFWA7754	140.456	28	AATTCAGTAGCACTAGTCTTTTTAGGT[G/A]TAAAATCAAGATTATGATTACTTAGATTCTCTTCGAAAATAATTCATATTCTGTTAGAAAAAGG	scaffold70505:2874	A	G	G	-	G	G	G	G	G	G
SLG-2	DAFWA3739	141.909	78	AATTCTAATTCGAAAAATTAAGGCTCCAGATTTCTCTGTTTTAAAAAATTGAAAGCCATGTAAAATACCTAAACATA[G/T]ACTTAATGCACATG	scaffold71717:7862	T	G	-	T	G	T	G	G	T	-
SLG-2	DAFWA1929	142.627	12	AATTCTGTTTC[T/C]TTTTCTGCTTTTGCTTCAGTTTCTAGGTCAGTCAGTGCAGAAATTCAGGTCTGGCCCGTCAGTTACTGCAAGAGTTTCTT	scaffold56687:10967	C	T	T	C	T	C	C	T	C	C
SLG-2	DAFWA6110	142.627	83	AATTCTCTGCATCCTTCACCCGAGACTTTTCATCCCCTGTCATTTCGAACCTACCCTCTTCGGTTGCTATCTTAACAGAGCA[G/A]ACAAATTTC	scaffold56687:28762	A	G	G	G	G	A	A	G	A	A
SLG-2	iDAFWA553	142.627	60	AATTCTTCATGATCTAATAAAGTATTTCTTGGAACTATTAGACTACATGATTATATCATTATCTTTCTTTGATAAAGTGTATCCCTCATACA-AATTCTTCATGATCTAATGAAGTATTTCTTGGAACTATTAGACTACATGATTATATCATTTATCTTTCTTTGATAAAGTGTATCCCTCATAC	scaffold56687:12236-T-d1	AATTCTTCATGATCTAATGAAGTATTTCTTGGAACTATTAGACTACATGATTATATCATTTATCTTTCTTTGATAAAGTGTATCCCTCATAC	AATTCTTCATGATCTAATAAAGTATTTCTTGGAACTATTAGACTACATGATTATATCATTATCTTTCTTTGATAAAGTGTATCCCTCATACA	AATTCTTCATGATCTAATAAAGTATTTCTTGGAACTATTAGACTACATGATTATATCATTATCTTTCTTTGATAAAGTGTATCCCTCATACA	AATTCTTCATGATCTAATGAAGTATTTCTTGGAACTATTAGACTACATGATTATATCATTTATCTTTCTTTGATAAAGTGTATCCCTCATACA	AATTCTTCATGATCTAATAAAGTATTTCTTGGAACTATTAGACTACATGATTATATCATTATCTTTCTTTGATAAAGTGTATCCCTCATACA	AATTCTTCATGATCTAATGAAGTATTTCTTGGAACTATTAGACTACATGATTATATCATTTATCTTTCTTTGATAAAGTGTATCCCTCATACA	AATTCTTCATGATCTAATAAAGTATTTCTTGGAACTATTAGACTGCATGATTATATCATTTATCTTTCTTTGATAAAGTGTATCCCTCATACA	-	AATTCTTCATGATCTAATGAAGTATTTCTTGGAACTATTAGACTACATGATTATATCATTTATCTTTCTTTGATAAAGTGTATCCCTCATACA	AATTCTTCATGATCTAATAAAGTATTTCTTGGAACTATTAGACTGCATGATTATATCATTTATCTTTCTTTGATAAAGTGTATCCCTCATACA
SLG-2	DAFWA237	143.345	52	AATTCCAAATCTAGAATCATTGATCCTGGAAGGTTGTGTAAGTTTAGATCA[T/G]GTTCATGAATCTTTTGGAAACCATAAGAAGCTTGTCAAAG	scaffold71665:6315	G	T	G	T	T	G	-	G	G	G
SLG-2	DAFWA4384	143.345	18	AATTCCTTAGAAATTTC[G/C]TCCCACATCCTCTCTAATTTCTTATTAGCCTTAGTCTCAAGGGAAAGATAACAAGACTCAAATACTTAATGTGA	scaffold71665:2110	C	G	C	-	G	C	C	C	C	C
SLG-2	DAFWA506	143.345	30	AATTCGCACTTCCCATACTCTGCAAAACA[T/C]AGATTCACATACACCATTAAACACTTTTCAATATACAACCAATATCAATTTGTTCATTAAAA	scaffold39997:314	C	T	C	T	T	C	C	C	C	C
SLG-2	DAFWA6172	144.062	42	AATTCGTATAATTTGGGACCATACTCTAAATTGAGCAATGT[T/C]ACAAATGGAACATTTGATGATATTAAACCAGCTGCAGCAGCAAGAATATA	scaffold59427:20492	C	T	T	T	T	C	T	T	C	T
SLG-2	DAFWA52	144.78	46	AATTCGCCATACCCTTTTTCATTATCAAGCCTGAAGAAGAGAAAA[T/A]TGGGAAGCAGTTAGGGTTTCAAATGTGAAAAAGGAACAAAATTTGA	scaffold92608:1530	A	T	T	A	T	A	T	T	A	T
SLG-2	DAFWA2963	145.498	30	AATTCCCAAGATGCAGAAAAAGTTGAAAA[T/G]GAAATGTTCCAGTGATATATTAATCAAATACTCAGAACTTAAAGAACTAGCAAGAACAATAA	scaffold82572:7614	G	T	T	G	T	T	-	T	T	-
SLG-2	DAFWA5514	145.498	15	AATTCCGATAAAAA[T/A]TAAATCTTTAATGCAGAAACATAAATCTGTGAAGAAGAGACACCTTATCTTAAAATTTAGACAGAACCCAGTTGATG	scaffold82572:560	A	T	A	-	T	A	T	-	A	T
SLG-2	DAFWA4571	146.951	11	AATTCAACTT[T/G]ATTTTGATCCATTGCTATCTCTTTTCATTTGGGCTTTAGCTCCAACACTGCGTTCAAATCCATGGTCTTCACCTTACCATG	scaffold4901:524	G	T	T	T	T	T	T	T	T	T
SLG-2	DAFWA6577	147.669	78	AATTCGTAAAGTGAGCAACATCGTTTTTCTTATTTTATTGGATTTTAGAACCCTATCAATTTCAACTTAACCTCATT[T/A]TTTACTAATTTTTA	scaffold57195:4663	A	T	A	T	T	A	T	A	A	T
SLG-2	iDAFWA794	155.3	23	AATTCACAAGTGTAATAAAAATATATATTTGATGCTCTTAATTTATGATAAAGATATATGATAATGCATTCATCATTGCGATTGCTCAATGT-AATTCACAAGTGTAATAAAAAAAATATATTTGATGCTCTTAATTTATGATAAAGATATATGATAATGCATTCATCGTTGCGATTGCTCAATG	scaffold95722:26848-A-d1	AATTCACAAGTGTAATAAAAAAAATATATTTGATGCTCTTAATTTATGATAAAGATATATGATAATGCATTCATCGTTGCGATTGCTCAATG	AATTCACAAGTGTAATAAAAATATATATTTGATGCTCTTAATTTATGATAAAGATATATGATAATGCATTCATCATTGCGATTGCTCAATGT	AATTCACAAGTGTAATAAAAATATATATTTGATGCTCTTAATTTATGATAAAGATATATGATAATGCATTCATCATTGCGATTGCTCAATGT	AATTCACAAGTGTAATAAAAATATATATTTGATGCTCTTAATTTATGATAAAGATATATGATAATGCATTCATCATTGCGATTGCTCAATGT	AATTCACAAGTGTAATAAAAATATATATTTGATGCTCTTAATTTATGATAAAGATATATGATAATGCATTCATCATTGCGATTGCTCAATGT	AATTCACAAGTGTAATAAAAATATATATTTGATGCTCTTAATTTATGATAAAGATATATGATAATGCATTCATCATTGCGATTGCTCAATGT	AATTCACAAGTGTAATAAAAATATATATTTGATGCTCTTAATTTATGATAAAGATATATGATAATGCATTCATCATTGCGATTGCTCAATGT	AATTCACAAGTGTAATAAAAATATATATTTGATGCTCTTAATTTATGATAAAGATATATGATAATGCATTCATCATTGCGATTGCTCAATGT	AATTCACAAGTGTAATAAAAATATATATTTGATGCTCTTAATTTATGATAAAGATATATGATAATGCATTCATCATTGCGATTGCTCAATGT	AATTCACAAGTGTAATAAAAATATATATTTGATGCTCTTAATTTATGATAAAGATATATGATAATGCATTCATCATTGCGATTGCTCAATGT
SLG-2	DAFWA2846	155.3	15	AATTCATGGCCTAA[C/G]AAAGTTGCATCAACATCAACAAATTTTGATAGCTCAGAAGTTGATACTTCACTTCATCTGTAAATATGTTCACTTAT	scaffold56281:3566	G	C	G	C	C	C	C	G	C	C
SLG-2	DAFWA6430	155.3	57	AATTCAAGGATGGTGGTGGTGATAACTTCATGGTGTTGTGATCACTTTTCTTGCTT[T/G]TCAAGTTGAGCCCAAGAGAAAGAGAATCATTAAGA	scaffold56281:3499	G	T	G	T	T	G	T	G	G	T
SLG-2	DAFWA8426	155.3	9	AATTCATG[C/A]GAAGCAGAAGGGTGTTTGAGGTCAACCCTGACCACCCTATCATCCGGAACTTGGATGTAAGATAAATGGAGTATCTCCACTTC	scaffold56281:10305	A	C	A	C	C	C	C	A	C	C
SLG-2	DAFWA7113	155.3	18	AATTCATAAAGGTCTTG[A/G]AATTTCACTGTCAGATTTGCCCTTCTCGAATGGATGCTTGGCCTCAAAATTGATGCTTGTGATTGGTATTCAAA	scaffold91805:2231	G	A	A/G	A/G	A/G	G	A/G	A	A/G	-
SLG-2	DAFWA5212	155.3	12	AATTCCAAGCT[G/A]TTGGGGTCACCCATAGTTTGTGACTTCATTAACCTACAGCAAATTCAATCACATTAGACGCATTATTTAATTTTTCATGA	scaffold56281:10289	A	G	A	G	G	G	G	A	G	G
SLG-2	DAFWA639	156.018	68	AATTCCAAGAGTAGATATTCCTCACAGGCATTAATTCAAAGAATCTTGAAGCATAATCTATCTTTCC[A/G]CATTTTGCATACATGTCAACTAGT	scaffold83249:11386	G	A	A	A	A	A	A	A	-	A
SLG-2	iDAFWA539	156.735	28	AATTCATACTAATATGTCCAAAGAAAAATGTTATCAAACCAAATTAAAAAATATCACCATATTAATGACCTTATAAAAACTTATTTGGTAGA-AATTCATACTAATATGTCCAAAGAAAAAAATGTTATCAAACCAAATTAAAAAATATCACCATATTAATAACCTTATAAAAACTTATTTGGTA	scaffold82423:5959-AA-d2	AATTCATACTAATATGTCCAAAGAAAAAAATGTTATCAAACCAAATTAAAAAATATCACCATATTAATAACCTTATAAAAACTTATTTGGTA	AATTCATACTAATATGTCCAAAGAAAAATGTTATCAAACCAAATTAAAAAATATCACCATATTAATGACCTTATAAAAACTTATTTGGTAGA	AATTCATACTAATATGTCCAAAGAAAAATGTTATCAAACCAAATTAAAAAATATCACCATATTAATGACCTTATAAAAACTTATTTGGTAGA	AATTCATACTAATATGTCCAAAGAAAAATGTTATCAAACCAAATTAAAAAATATCACCATATTAATGACCTTATAAAAACTTATTTGGTAGA	AATTCATACTAATATGTCCAAAGAAAAATGTTATCAAACCAAATTAAAAAATATCACCATATTAATGACCTTATAAAAACTTATTTGGTAGA	AATTCATACTAATATGTCCAAAGAAAAATGTTATCAAACCAAATTAAAAAATATCACCATATTAATGACCTTATAAAAACTTATTTGGTAGA	AATTCATACTAATATGTCCAAAGAAAAATGTTATCAAACCAAATTAAAAAATATCACCATATTAATGACCTTATAAAAACTTATTTGGTAGA	AATTCATACTAATATGTCCAAAGAAAAATGTTATCAAACCAAATTAAAAAATATCACCATATTAATGACCTTATAAAAACTTATTTGGTAGA	AATTCATACTAATATGTCCAAAGAAAAATGTTATCAAACCAAATTAAAAAATATCACCATATTAATGACCTTATAAAAACTTATTTGGTAGA	AATTCATACTAATATGTCCAAAGAAAAATGTTATCAAACCAAATTAAAAAATATCACCATATTAATGACCTTATAAAAACTTATTTGGTAGA
SLG-2	DAFWA6919	156.735	29	AATTCTCTAAACTAGGTTCAATTTTACT[C/G]TTTCTCACTTCAATCTATTTTCTTATAAGTATCTTGTGCTGACTCCTATATTGTGTCTTTTTT	scaffold70904:10092	G	C	G	C	C	G	C	G	G	C
SLG-2	DAFWA4492	156.735	87	AATTCCACAGTTAAAATTGAATGCAAGATAATCCTTGGTATCTTTCTTTAGGATTGTGAATGTGGCAAAGGTGAACAACTGAATGC[A/G]TTGAA	scaffold82423:9551	G	A	A	A	A	A	A	A	-	A
SLG-3	iDAFWA234	3.956	52	AATTCCATTTGTTAATACTCTAACTTCCCTACAAATCTTATATCTTGCTTTTTGTTTTAACAAAATCTTTATAAGTGTAGCGTTCGACATCT-AATTCCATTTGTTAATACTCTAACTTCCCTACAAATCTTATATCTTGCTTTTGTTTTAACAAAATCTTTATAAGTGTAGCGTTCGACATCTC	C28717396:3350-T-i1	AATTCCATTTGTTAATACTCTAACTTCCCTACAAATCTTATATCTTGCTTTTGTTTTAACAAAATCTTTATAAGTGTAGCGTTCGACATCTC	AATTCCATTTGTTAATACTCTAACTTCCCTACAAATCTTATATCTTGCTTTTTGTTTTAACAAAATCTTTATAAGTGTAGCGTTCGACATCT	AATTCCATTTGTTAATACTCTAACTTCCCTACAAATCTTATATCTTGCTTTTTGTTTTAACAAAATCTTTATAAGTGTAGCGTTCGACATCT	AATTCCATTTGTTAATACTCTAACTTCCCTACAAATCTTATATCTTGCTTTT-GTTTTAACAAAATCTTTATAAGTGTAGCGTTCGACATCT	AATTCCATTTGTTAATACTCTAACTTCCCTACAAATCTTATATCTTGCTTTT-GTTTTAACAAAATCTTTATAAGTGTAGCGTTCGACATCT	AATTCCATTTGTTAATACTCTAACTTCCCTACAAATCTTATATCTTGCTTTTTGTTTTAACAAAATCTTTATAAGTGTAGCGTTCGACATCT	AATTCCATTTGTTAATACTCTAACTTCCCTACAAATCTTATATCTTGCTTTT-GTTTTAACAAAATCTTTATAAGTGTAGCGTTCGACATCT	AATTCCATTTGTTAATACTCTAACTTCCCTACAAATCTTATATCTTGCTTTTTGTTTTAACAAAATCTTTATAAGTGTAGCGTTCGACATCT	AATTCCATTTGTTAATACTCTAACTTCCCTACAAATCTTATATCTTGCTTTTTGTTTTAACAAAATCTTTATAAGTGTAGCGTTCGACATCT	AATTCCATTTGTTAATACTCTAACTTCCCTACAAATCTTATATCTTGCTTTT-GTTTTAACAAAATCTTTATAAGTGTAGCGTTCGACATCT
SLG-3	DAFWA4341	4.271	33	AATTCATTGGTGATTTTCATCATCCCCAAAAT[A/T]TTTCTGTCTTCCAAGAGATGAACAACCCTATTCATATCTCTGAAATATTCCTTTAATTA	scaffold6101:39747	T	A	A	T	T	A	-	T	T	T
SLG-3	DAFWA7353	4.271	77	AATTCTGATGGAAATAATATAATCTAATATGATGGACTCCTTGTGTTCATATCACAGCAAGTTTCCTTAATGCTTG[G/A]ATTTTTTTCTCCAAA	scaffold66670:9620	A	G	G	A	A	G	A	A	A	A
SLG-3	DAFWA1821	4.271	54	AATTCCTAGCTCTTAAATTGAAGGTCTTGCCCAGGCCTTTGAGGTGTTACCCA[A/T]AAGACAGATTTCCAGCTTAACTTTAGCAATTGCAGTGG	C28717396:2489	T	A	A	T	T	A	T	T	T	T
SLG-3	DAFWA4134	4.271	36	AATTCTCCCACTTCTAACCCATTAATGCTCTTACT[G/A]GAGTATTCCTATTCTGATACCGTATAGAGAATGAATTTGATTCTTATTTTATTCAG	scaffold7899:2340	A	G	G	A	A	-	A	A	A	A
SLG-3	DAFWA8175	4.271	45	AATTCATTTTGGGAGGACTCTTGGATTGGGGAATCTTCATTCTC[G/A]GACTTTATCACTCGCCTTTATACTCTTCTTCCGTCATGTGTGTTAGT	scaffold82542:1629	A	G	G	A	A	G	A	A	-	-
SLG-3	DAFWA6445	4.271	37	AATTCAAGAACCAATCGGTTTCTTATAAAAGCCATT[C/T]TATTTTTTTTATCTTTCAATCAGGGTTTTGCTCTCCCAATTTGGCCAAAACAAAT	scaffold82542:1552	T	C	C	T	T	C	T	T	-	-
SLG-3	DAFWA4526	4.271	58	AATTCCATATCAGTTCAGCAGATTGACTAGTCTTATGCATCTTAACCTTTCCTGTAA[C/T]CAACTTTATGGTGAGCTTCCTACCACAATTGCAA	scaffold63839:5710	T	C	C	T	T	C	T	T	T	T
SLG-3	DAFWA2938	4.271	53	AATTCAGTTTCAACTACTTTTTTATCTCTTATGTGATATGATTGATTTCATG[G/A]GCAGTTAATTAAACATGTACCATCTAGGTTTATCTCTAT	C28568922:412	A	G	G	A	A	G	A	A	A	A
SLG-3	DAFWA6838	4.663	33	AATTCAAAACTGATGTTTACTGAAACTCATGT[G/A]TTTTGTGTTGTACTGTCTGCCTTTTATACTATAATCTGGTGTTCACAAAAATTATTAGA	scaffold19850:18906	A	G	G	A	A	G	A	A	A	A
SLG-3	DAFWA7103	4.663	74	AATTCAAGAGAATATTTTTGAGTCACGTGGTTTTGGATTGCATAGAAATGTGATGTCAATGCCAAGTATTTTT[G/T]GTGGTAAGGATCCATTTG	scaffold91231:5116	T	G	G	T	T	-	T	T	T	T
SLG-3	iDAFWA150	4.664	64	AATTCTGAAGCCACATTATAGAATCTAACAGAAATGTGGAGGTACATGATTTCCAAATTAAGGATTATTAGGATAAAATTTTGTTCCAACTT-AATTCTGAAGCCACATTATAGAATCTAACAGAAATGTGGAGGTACATGATTTCCAAATTAAGGAAAGATTATTAGGATAAAATTTTGTTCCA	scaffold36668:5767-AAGA-d4	AATTCTGAAGCCACATTATAGAATCTAACAGAAATGTGGAGGTACATGATTTCCAAATTAAGGAAAGATTATTAGGATAAAATTTTGTTCCA	AATTCTGAAGCCACATTATAGAATCTAACAGAAATGTGGAGGTACATGATTTCCAAATTAAGGATTATTAGGATAAAATTTTGTTCCAACTT	AATTCTGAAGCCACATTATAGAATCTAACAGAAATGTGGAGGTACATGATTTCCAAATTAAGGATTATTAGGATAAAATTTTGTTCCAACTT	AATTCTGAAGCCACATTATAGAATCTAACAGAAATGTGGAGGTACATGATTTCCAAATTAAGGAAAGATTATTAGGATAAAATTTTGTTCCAACTT	AATTCTGAAGCCACATTATAGAATCTAACAGAAATGTGGAGGTACATGATTTCCAAATTAAGGAAAGATTATTAGGATAAAATTTTGTTCCAACTT	AATTCTGAAGCCACATTATAGAATCTAACAGAAATGTGGAGGTACATGATTTCCAAATTAAGGATTATTAGGATAAAATTTTGTTCCAACTT	AATTCTGAAGCCACATTATAGAATCTAACAGAAATGTGGAGGTACATGATTTCCAAATTAAGGAAAGATTATTAGGATAAAATTTTGTTCCAACTT	AATTCTGAAGCCACATTATAGAATCTAACAGAAATGTGGAGGTACATGATTTCCAAATTAAGGAAAGATTATTAGGATAAAATTTTGTTCCAACTT	AATTCTGAAGCCACATTATAGAATCTAACAGAAATGTGGAGGTACATGATTTCCAAATTAAGGAAAGATTATTAGGATAAAATTTTGTTCCAACTT	AATTCTGAAGCCACATTATAGAATCTAACAGAAATGTGGAGGTACATGATTTCCAAATTAAGGAAAGATTATTAGGATAAAATTTTGTTCCAACTT
SLG-3	DAFWA4982	5.434	19	AATTCATTTTCAAAACAA[G/A]ATATTTTTGTGCATATAAGTGAAAAGTTAAGAAAGGGAATGTTAACTAGTGTCCCTACTGGATTTGATTAAGC	scaffold94144:1062	A	G	G	A	G	G	A	G	-	A
SLG-3	DAFWA3230	5.434	43	AATTCTTCAAATTAACAATCCAGATTTTCTCATGCCCAATGA[G/A]TAACATATCAATAAATATAATAATAGGATGTTATAATTTTCATCTTCCT	scaffold17859:17376	A	G	G	A	-	G	A	A	A	A
SLG-3	iDAFWA643	5.453	42	AATTCTCTTACCTATAAATATACGGAACATAAGATTTTTTTTGGCGCGGATTCACACATATGAATACACATAACTATAAGCAACTACAAAAT-AATTCTCTTACCTATAAATATACGGAACATAAGATTTTTTTTTGGTGCGGATTCACACATATGAATACACATAACTATAAGCAACTACAAAA	scaffold23100:9898-T-d1	AATTCTCTTACCTATAAATATACGGAACATAAGATTTTTTTTTGGTGCGGATTCACACATATGAATACACATAACTATAAGCAACTACAAAA	AATTCTCTTACCTATAAATATACGGAACATAAGATTTTTTTTGGCGCGGATTCACACATATGAATACACATAACTATAAGCAACTACAAAAT	AATTCTCTTACCTATAAATATACGGAACATAAGATTTTTTTTGGCGCGGATTCACACATATGAATACACATAACTATAAGCAACTACAAAAT	AATTCTCTTACCTATAAATATACGGAACATAAGATTTTTTTTTGGTGCGGATTCACACATATGAATACACATAACTATAAGCAACTACAAAAT	AATTCTCTTACCTATAAATATACGGAACATAAGATTTTTTTTTGGTGCGGATTCACACATATGAATACACATAACTATAAGCAACTACAAAAT	AATTCTCTTACCTATAAATATACGGAACATAAGATTTTTTTTGGCGCGGATTCACACATATGAATACACATAACTATAAGCAACTACAAAAT	AATTCTCTTACCTATAAATATACGGAACATAAGATTTTTTTTTGGTGCGGATTCACACATATGAATACACATAACTATAAGCAACTACAAAAT	AATTCTCTTACCTATAAATATACGGAACATAAGATTTTTTTTTGGTGCGGATTCACACATATGAATACACATAACTATAAGCAACTACAAAAT	AATTCTCTTACCTATAAATATACGGAACATAAGATTTTTTTTTGGTGCGGATTCACACATATGAATACACATAACTATAAGCAACTACAAAAT	AATTCTCTTACCTATAAATATACGGAACATAAGATTTTTTTTTGGTGCGGATTCACACATATGAATACACATAACTATAAGCAACTACAAAAT
SLG-3	DAFWA1331	28.488	52	AATTCTTAATATTTATGTATAAATTTTTATGATATCAGATATTATATTCTA[A/T]ATTTTATTGTGCAATAACATTTACATGATCGTGGATGTTT	scaffold16804:4330	T	A	A	-	-	T	T	T	T	T
SLG-3	DAFWA4254	46.859	33	AATTCCTTTACTATCTGTGATAAATGATTTGT[T/G]TATCTAGGACAATAACTGCTTTACCTTATTTATTGTGTCAATTGAAGTTGCTGTATTTT	scaffold31291:39418	G	T	T	G	G	G	G	G	G	G
SLG-3	DAFWA1609	62.69	70	AATTCCAAGATGCTGTGCAATAAGATCACGAGGGACTCCCTCATCCCTTGACCTGAAACATCAATAACA[G/A]AAAGTTTAGGTCAAAAATAATG	scaffold27678:15650	A	G	G	G	G	A	G	G	G	G
SLG-3	DAFWA2357	62.69	25	AATTCCATAGCATTCGCTTCCCAT[A/G]CATATATGAAAGACCTTAAGTTTGAAAATAGCTTTCCGTAAAAATAATTGAGGGTGTCCCAAAATTA	scaffold27678:9058	G	A	A	A	A	G	A	A	A	A
SLG-3	iDAFWA223	62.771	22	AATTCTATGAAGGATTTGTTTTCTGAGTGGTGTTCTGTCTCAGGGGACTTAATTCACTTGCTAATTTAACGATCCACCGGTTGATTAATCTG-AATTCTATGAAGGATTTGTTTTTCTGAGTGGTGTTCTGTCTCAGGGGACTTAATTCACTTGCTAATTTAACGATCCACCGGTTGATTAATCT	scaffold27678:22448-T-d1	AATTCTATGAAGGATTTGTTTTTCTGAGTGGTGTTCTGTCTCAGGGGACTTAATTCACTTGCTAATTTAACGATCCACCGGTTGATTAATCT	AATTCTATGAAGGATTTGTTTTCTGAGTGGTGTTCTGTCTCAGGGGACTTAATTCACTTGCTAATTTAACGATCCACCGGTTGATTAATCTG	AATTCTATGAAGGATTTGTTTTCTGAGTGGTGTTCTGTCTCAGGGGACTTAATTCACTTGCTAATTTAACGATCCACCGGTTGATTAATCTG	AATTCTATGAAGGATTTGTTTTCTGAGTGGTGTTCTGTCTCAGGGGACTTAATTCACTTGCTAATTTAACGATCCACCGGTTGATTAATCTG	AATTCTATGAAGGATTTGTTTTCTGAGTGGTGTTCTGTCTCAGGGGACTTAATTCACTTGCTAATTTAACGATCCACCGGTTGATTAATCTG	AATTCTATGAAGGATTTGTTTTTCTGAGTGGTGTTCTGTCTCAGGGGACTTAATTCACTTGCTAATTTAACGATCCACCGGTTGATTAATCTG	AATTCTATGAAGGATTTGTTTTCTGAGTGGTGTTCTGTCTCAGGGGACTTAATTCACTTGCTAATTTAACGATCCACCGGTTGATTAATCTG	-	AATTCTATGAAGGATTTGTTTTCTGAGTGGTGTTCTGTCTCAGGGGACTTAATTCACTTGCTAATTTAACGATCCACCGGTTGATTAATCTG	AATTCTATGAAGGATTTGTTTTCTGAGTGGTGTTCTGTCTCAGGGGACTTAATTCACTTGCTAATTTAACGATCCACCGGTTGATTAATCTG
SLG-3	DAFWA2864	64.067	6	AATTC[A/G]TTCAAATTAGAACGTAATATTTATAGGATATTTTTTATGTATAATAAATTACTTTTGTTTCCAAAATATCTTTATTAAATCAAAAA	scaffold78573:1088	G	A	A	A	A	G	A	A	A	A
SLG-3	DAFWA2952	64.067	85	AATTCTGTTCTTTTCTAAATTAATTTTATTGCCAACATAACCAAGTGATTCATTGTCCTTTAGGATAAGGTTACTCTTAGAAAG[G/A]ATGCTGA	scaffold78573:8074	A	G	G	G	G	A	G	G	G	G
SLG-3	DAFWA6104	66.489	43	AATTCTTTACATTTTGAAGAAGCTAAGCTCTTAGCAATTTGC[T/A]TCATTTTTTCTTCAATTGTTCTTTTCTTGTACACTGGTGGATAAGTTGA	scaffold90235:17187	A	T	T	T	A	T	T	T	T	T
SLG-3	DAFWA8609	66.489	23	AATTCAATATAACTCATTAGTC[G/A]ATACTAAAGCAATCACTGGTACAAGAAAAATAAATAGAAGATTACAATTTTGAATAACAGTTACAGAAT	scaffold90235:17319	A	G	G	G	A	G	G	G	G	G
SLG-3	DAFWA1091	67.001	35	AATTCTATACAAAGCATTCTTTTCTAAATAAGGT[A/C]ATGTTTTATAAGGTCCAATTTATTGAGAGATCCATTAGATTATCATAAATTGTTGAA	scaffold88945:6706	C	A	A	A	A	A	A	A	A	A
SLG-3	DAFWA4634	67.868	64	AATTCCCAAACCCAATGCCCAGCTTACATTTGACTGTATATAAACAATAACTGTTAAGGATAC[T/C]AGCTGAGCAATAGTGAAAGTAAAGAAGT	scaffold72932:21477	C	T	T	T	C	C	C	T	T	T
SLG-3	iDAFWA737	67.945	24	AATTCCATTTCTTAAAAGTGGTATAGGATATATTAATGATTGATTTAAAAGTGATATGTGCTACTTTCTTATAGGTACAATTATTAGTAAGA-AATTCCATTTGTTAAAAGTGGTATCAGGATATATTAATGATTGATTTAAAAGTGATATGTGCTACTTTCTTGTAGGTACAATTATTAGTAAG	scaffold96427:23575-C-d1	AATTCCATTTGTTAAAAGTGGTATCAGGATATATTAATGATTGATTTAAAAGTGATATGTGCTACTTTCTTGTAGGTACAATTATTAGTAAG	AATTCCATTTCTTAAAAGTGGTATAGGATATATTAATGATTGATTTAAAAGTGATATGTGCTACTTTCTTATAGGTACAATTATTAGTAAGA	AATTCCATTTCTTAAAAGTGGTATAGGATATATTAATGATTGATTTAAAAGTGATATGTGCTACTTTCTTATAGGTACAATTATTAGTAAGA	AATTCCATTTCTTAAAAGTGGTATAGGATATATTAATGATTGATTTAAAAGTGATATGTGCTACTTTCTTATAGGTACAATTATTAGTAAGA	AATTCCATTTCTTAAAAGTGGTATCAGGATATATTAATGATTGATTTAAAAGTAATATGTGCTACTTTCTTGTAGGTACAATTATTAGTAAAA	AATTCCATTTGTTAAAAGTGGTATCAGGATATATTAATGATTGATTTAAAAGTGATATGTGCTACTTTCTTGTAGGTACAATTATTAGTAAGA	AATTCCATTTGTTAAAAGTGGTATCAGGATATATTAATGATTGATTTAAAAGTGATATGTGCTACTTTCTTGTAGGTACAATTATTAGTAAGA	AATTCCATTTGTTAAAAGTGGTATCAGGATATATTAATGATTGATTTAAAAGTGATATGTGCTACTTTCTTGTAGGTACAATTATTAGTAAGA	AATTCCATTTGTTAAAAGTGGTATCAGGATATATTAATGATTGATTTAAAAGTGATATGTGCTACTTTCTTGTAGGTACAATTATTAGTAAGA	AATTCCATTTCTTAAAAGTGGTATAGGATATATTAATGATTGATTTAAAAGTGATATGTGCTACTTTCTTATAGGTACAATTATTAGTAAGA
SLG-3	DAFWA6029	68.72	86	AATTCATGCAAGGAGTGGAACCAATGAATTTTATTTTTTGAGAACTAGTCAGGTATTTGTATTCAAAATACTCGAAATCGCTAAC[A/G]AACCAT	scaffold84452:10160	G	A	-	A	G	A	G	G	G	-
SLG-3	iDAFWA315	69.355	21	AATTCCACATCAATGAAGTTAGCTTGTTTTATGGTGACAAAAAGTCCACGGAATGATGACCACAAATATATTAGTGAGAAAAGGCTAATGGA-AATTCCACATCAATGAAGTTATAGCTTGTTTTATGGTGACAAAAAGTCCACGGAATGATGACCACAAATATATTAGTGAGAAAAGGCTAATG	scaffold72932:7388-TA-d2	AATTCCACATCAATGAAGTTATAGCTTGTTTTATGGTGACAAAAAGTCCACGGAATGATGACCACAAATATATTAGTGAGAAAAGGCTAATG	AATTCCACATCAATGAAGTTAGCTTGTTTTATGGTGACAAAAAGTCCACGGAATGATGACCACAAATATATTAGTGAGAAAAGGCTAATGGA	AATTCCACATCAATGAAGTTAGCTTGTTTTATGGTGACAAAAAGTCCACGGAATGATGACCACAAATATATTAGTGAGAAAAGGCTAATGGA	AATTCCACATCAATGAAGTTAGCTTGTTTTATGGTGACAAAAAGTCCACGGAATGATGACCACAAATATATTAGTGAGAAAAGGCTAATGGA	AATTCCACATCAATGAAGTTAGCTTGTTTTATGGTGACAAAAAGTCCACGGAATGATGACCACAAATATATTAGTGAGAAAAGGCTAATGGA	AATTCCACATCAATGAAGTTAGCTTGTTTTATGGTGACAAAAAGTCCACGGAATGATGACCACAAATATATTAGTGAGAAAAGGCTAATGGA	-	AATTCCACATCAATGAAGTTAGCTTGTTTTATGGTGACAAAAAGTCCACGGAATGATGACCACAAATATATTAGTGAGAAAAGGCTAATGGA	AATTCCACATCAATGAAGTTAGCTTGTTTTATGGTGACAAAAAGTCCACGGAATGATGACCACAAATATATTAGTGAGAAAAGGCTAATGGA	AATTCCACATCAATGAAGTTAGCTTGTTTTATGGTGACAAAAAGTCCACGGAATGATGACCACAAATATATTAGTGAGAAAAGGCTAATGGA
SLG-3	DAFWA5813	69.726	86	AATTCAATGATGGGCAATTTTAAATTTCATGTAATGAGAGAATTATAGACATACTTGTTAACGTGCTTATTGAACTCAGTAACAA[T/C]TTCTTC	scaffold72932:9591	C	T	T	T	T	T	T	C	C	T
SLG-3	DAFWA2498	69.973	83	AATTCGTTTTTGCATTGCTCTTTTATAAATAACATCAATTAGAAGTAAGGAAAATAATTTATCATTTTAGAATTTGGTGTCA[C/G]GATCAAGTT	scaffold72932:10791	G	C	C	C	G	C	C	G	G	C
SLG-3	DAFWA2942	69.973	14	AATTCATCGACTT[T/C]GGAGTCACATAGTTGAAGAGGGAAGGATGCAGATGTTCTCGAAGCTTCAACCTTCTTTTTTTCGTGGCAACCACTAGA	scaffold72932:21723	C	T	T	T	C	C	C	T	T	T
SLG-3	DAFWA7914	69.973	14	AATTCAATAAATT[A/C]GCATTAAAAACTTGACTGGGAAGCAAAATAAGGAAGCATTAATTGCAAGAAGATGAACTTCTCTACCAATATAAAACT	scaffold96427:23610	C	A	A	A	C	C	C	C	C	A
SLG-3	DAFWA3959	72.127	86	AATTCCTTGATATTTTTGAAAAATTGAATCCTTCTATTAATAGTTGATTTACATTTGTCATTGTATAACTGACACATACTTGGCA[C/T]GTTGGC	scaffold60218:10366	T	C	C	C	C	C	C	C	C	C
SLG-3	iDAFWA413	72.854	33	AATTCATACATTCTCATCCATGATTCTCTTTTTAGAGCATAAAGAACCTCATTTCCAGTATAGTGGTGGTTCACCCACTTGTTTTCAGATGT-AATTCATACATTCTCATCCATGATTCTCTTTTTTAGAGCATAAAGAACCTCATTTCCAGTATAGTGGTGGTTCACCCACTTGTTTTCAGATG	scaffold88153:30581-T-d1	AATTCATACATTCTCATCCATGATTCTCTTTTTTAGAGCATAAAGAACCTCATTTCCAGTATAGTGGTGGTTCACCCACTTGTTTTCAGATG	AATTCATACATTCTCATCCATGATTCTCTTTTTAGAGCATAAAGAACCTCATTTCCAGTATAGTGGTGGTTCACCCACTTGTTTTCAGATGT	AATTCATACATTCTCATCCATGATTCTCTTTTTAGAGCATAAAGAACCTCATTTCCAGTATAGTGGTGGTTCACCCACTTGTTTTCAGATGT	AATTCATACATTCTCATCCATGATTCTCTTTTTAGAGCATAAAGAACCTCATTTCCAGTATAGTGGTGGTTCACCCACTTGTTTTCAGATGT	AATTCATACATTCTCATCCATGATTCTCTTTTTAGAGCATAAAGAACCTCATTTCCAGTATAGTGGTGGTTCACCCACTTGTTTTCAGATGT	AATTCATACATTCTCATCCATGATTCTCTTTTTAGAGCATAAAGAACCTCATTTCCAGTATAGTGGTGGTTCACCCACTTGTTTTCAGATGT	AATTCATACATTCTCATCCATGATTCTCTTTTTAGAGCATAAAGAACCTCATTTCCAGTATAGTGGTGGTTCACCCACTTGTTTTCAGATGT	AATTCATACATTCTCATCCATGATTCTCTTTTTAGAGCATAAAGAACCTCATTTCCAGTATAGTGGTGGTTCACCCACTTGTTTTCAGATGT	AATTCATACATTCTCATCCATGATTCTCTTTTTAGAGCATAAAGAACCTCATTTCCAGTATAGTGGTGGTTCACCCACTTGTTTTCAGATGT	AATTCATACATTCTCATCCATGATTCTCTTTTTAGAGCATAAAGAACCTCATTTCCAGTATAGTGGTGGTTCACCCACTTGTTTTCAGATGT
SLG-3	DAFWA1730	72.854	35	AATTCAATGAAAATGATAATATAACTAATCTAAT[A/C]TCTCTTACAAGTTAGAACACTCTCCCATTCTTCCTAAATACAGAAACACTTAACTTA	scaffold88213:1844	C	A	A	A	A	A	A	A	-	A
SLG-3	DAFWA3353	72.854	28	AATTCCGAAGGAGGAACTTCGAATGCC[C/G]GTCTTCGAATACTGAGTGATTCCCCAATGTATTGCATGCTAAATAGTCCTCCTTATGCACTACG	scaffold88213:26842	G	C	-	C	C	C	C	C	C	C
SLG-3	DAFWA1860	72.854	14	AATTCCCTTTCAT[C/T]AAAAGGAGTTAAGCTAGAAGAAGGAATAAGAGTGAACCCATTGCCAACCCACCTGACCATGGCATTCTGGTGAGTGGA	scaffold88213:1888	T	C	C	C	C	C	C	C	-	C
SLG-3	DAFWA2941	72.854	92	AATTCCCTGAACCTGAGGACATGCTTCTGAATAGAAATGATCAACAAAATAGTGAAAATGCTCAAAGTAGCACTGTTAGGAGGCTACATTC[A/G]	scaffold88153:6042	G	A	A	A	A	A	A	A	-	-
SLG-3	DAFWA1861	72.998	21	AATTCCAACAACTAACATTG[C/T]GGAGTAAATGAGGCCAAGTCTCTTAGTAGCCTTAGAAGAGGATGAAAGGAATAAAGAGGAGTAATGCCTTA	scaffold61718:7313	T	C	C	C	C	T	C	C	C	C
SLG-3	DAFWA2561	74.657	29	AATTCAAAATACTCCACTACATAATGCA[A/G]TCAATTTACAAAACAATGATTGATTTGGATTTTAAAATCATTGCTGGAAATTAAAATTTGGTA	scaffold48548:7853	G	A	A	A	A	G	G	G	-	A
SLG-3	DAFWA8446	74.657	34	AATTCAATAGTTATTGTCCTTCATTGAGAATGA[T/G]GATAGTATGTAATGATGTCCACTTATATTTATCTCGCCATAAGAGAATATGAGATTGG	scaffold73937:6496	G	T	T	T	T	T	T	T	T	T
SLG-3	DAFWA5406	74.907	63	AATTCTTTTCCCCAAAACAGAGTTAGAAGGCTAGGGTTTTAAAAGCACATAGGTCATTTTTT[G/C]AATTTTAGAGTTTTGAACATGTGTTTATA	scaffold57182:4183	C	G	G	G	G	-	T	C	C	G
SLG-3	DAFWA4482	76.279	34	AATTCATAGTCATACATAAGCAGTTGCGAACTA[T/A]AAATAAACATTACAGAGACGAAGTGTTGGAAAGGGTGATATGCAAGTTCATCTTATTA	scaffold70174:2707	A	T	T	-	T	A	T	T	T	T
SLG-3	DAFWA3309	76.666	32	AATTCCAAGTGAGTGGAAAAGTTTGAACCTT[G/A]ATCTAAATAATTGCACAACTATGAATTTTATTACAGTGATTTTACTCTGTTAACTAGCAA	scaffold75408:25947	A	G	G	G	G	A	G	G	G	G
SLG-3	iDAFWA614	77.812	65	AATTCGTGTCAGATCTGAAAGACCCCCAGATAAGGAAATGTTAATAAAACAAAAGAAGAAAAAAAGCAAACTATGTGCCCTGTTTCAAAATG-AATTCGTGTCAGATCTGAAAGACCCCCAGATAAGGAAATGTTAATAAAACAAAAGAAGAAAAAAAAGCAAACTCTGTGCCCTGTTTCAAAAT	scaffold98583:16149-A-d1	AATTCGTGTCAGATCTGAAAGACCCCCAGATAAGGAAATGTTAATAAAACAAAAGAAGAAAAAAAAGCAAACTCTGTGCCCTGTTTCAAAAT	AATTCGTGTCAGATCTGAAAGACCCCCAGATAAGGAAATGTTAATAAAACAAAAGAAGAAAAAAAGCAAACTATGTGCCCTGTTTCAAAATG	AATTCGTGTCAGATCTGAAAGACCCCCAGATAAGGAAATGTTAATAAAACAAAAGAAGAAAAAAAGCAAACTATGTGCCCTGTTTCAAAATG	AATTCGTGTCAGATCTGAAAGACCCCCAGATAAGGAAATGTTAATAAAACAAAAGAAGAAAAAAAGCAAACTATGTGCCCTGTTTCAAAATG	AATTCGTGTCAGATCTGAAAGACCCCCAGATAAGGAAATGTTAATAAAACAAAAGAAGAAAAAAAGCAAACTATGTGCCCTGTTTCAAAATG	AATTCGTGTCAGATCTGAAAGACCC--AGATAAGGAAATGTTAATAAAACAAAAGAAGAAGAAAAAGCAAACTCTGTGCCCTGTTTCAAAATG	AATTCGTGTCAGATCTGAAAGACCCCCAGATAAGGAAATGTTAATAAAACAAAAGAAGAAAAAAAGCAAACTATGTGCCCTGTTTCAAAATG	AATTCGTGTCAGATCTGAAAGACCCCCAGATAAGGAAATGTTAATAAAACAAAAGAAGAAAAAAAGCAAACTATGTGCCCTGTTTCAAAATG	AATTCGTGTCAGATCTGAAAGACCCCCAGATAAGGAAATGTTAATAAAACAAAAGAAGAAAAAAAGCAAACTATGTGCCCTGTTTCAAAATG	-
SLG-3	DAFWA490	77.886	21	AATTCTGTAAACTGAATAAA[G/A]ATTTGTTGTCCCAAATTCTGTTTTCACACCAATGAAAACATGTAATATCAATTTAAAAAATTAAACATTCA	scaffold79818:26722	A	G	G	-	G	A	G	G	G	G
SLG-3	DAFWA3944	78.195	92	AATTCTTCTATCTGCAAACAATACAGAACAATTATATATACCATCAATCTCTATAGATGAAGTAAAGGTTTATAAGCTGGGGGAAGAACAT[T/A]	scaffold31429:14783	A	T	T	T	T	-	T	T	T	T
SLG-3	DAFWA2116	78.195	86	AATTCACATTAATCAATAGATTTATGTTATTGGTACATAACATTTGAAATATCATATTTGCATAGCATATACTCTTATATATTTA[T/A]ACATAA	scaffold79818:17099	A	T	T	T	T	A	T	T	T	-
SLG-3	DAFWA7477	78.195	25	AATTCATTCTAAAAGTTATACCGA[T/G]GTGTTGGTCTTATGATGTAACAATTATGCAACTACTCCATGTCCTTCAGAAGCTTCAATTGTGTACA	scaffold75408:5771	G	T	T	T	-	G	T	T	T	T
SLG-3	DAFWA7072	78.195	45	AATTCTTTTAGAAGCTTTACTCTTTTGATCCTGCAAAGGCCAAG[T/A]GCGAGGAAACTGAGGAACATGCTTCTTTCTAGCAGAAGAAGTTCTTG	scaffold98583:11394	A	T	T	-	-	A	T	T	T	T
SLG-3	DAFWA4832	78.737	20	AATTCAATTAAATTCATTT[G/C]ACATAAATAATATGGAAGATGTGTCTCTAAATTTGCCTTCAATATTTGATGGAATGACTAACTAAAGGCATT	scaffold71800:44343	C	G	G	G	-	C	G	G	G	-
SLG-3	DAFWA3274	78.737	35	AATTCCAATTTTTTTATCCTAGTTTAAATCTCAG[A/G]TCGTTTCCCTTACCCTAGGTTGTTGAATAGGTGTAGCGTACCAAAAAGAATCAGGCT	scaffold71800:31051	G	A	A	A	A	-	A	A	A	A
SLG-3	DAFWA5794	78.737	7	AATTCT[T/G]CCAAGGACAAAATGCTCCATGAATAAAATGGTGTACGTCCATATCCAAACCATTATATTTGACAACCTTTTAACAAAATTAACAC	scaffold98583:6721	G	T	T	T	T	T	T	T	T	T
SLG-3	DAFWA6685	78.737	52	AATTCACCATAATGAACCAAGACCTGCATTGTAAACGTGATTCAAGAAAGA[T/C]TATTATTGTGTTTCTTGGGTCATAATCATGCGGGATAATT	scaffold98583:6331	C	T	T	T	T	T	T	T	-	T
SLG-3	DAFWA3368	78.737	48	AATTCCATATTAATAGTCTTAATAAGTAGCCTAAAGTAGGGCGTATA[C/T]ATATTTGTAAAATGGACATAAAATATCATGTATTTCCCACTCTA	scaffold71800:49897	T	C	C	C	C	T	C	C	C	C
SLG-3	iDAFWA801	78.737	58	AATTCAGAGCACATTGGGCCACAGACCCAAACTTTTGGCTAAAATGGGATGAAAATTACATGTCCCCAATGATGTCTCATTTTTTATCCAAA-AATTCAGAGCACATTGGGCCACAGACCCAAACTTTTGGCTAAAATGGGATGAAAATTATGTCCCTAATGATGTCTCATTTTTTGTCCAAAAT	scaffold71800:53083-CA-i2	AATTCAGAGCACATTGGGCCACAGACCCAAACTTTTGGCTAAAATGGGATGAAAATTATGTCCCTAATGATGTCTCATTTTTTGTCCAAAAT	AATTCAGAGCACATTGGGCCACAGACCCAAACTTTTGGCTAAAATGGGATGAAAATTACATGTCCCCAATGATGTCTCATTTTTTATCCAAA	AATTCAGAGCACATTGGGCCACAGACCCAAACTTTTGGCTAAAATGGGATGAAAATTACATGTCCCCAATGATGTCTCATTTTTTATCCAAA	AATTCAGAGCACATTGGGCCACAGACCCAAACTTTTGGCTAAAATGGGATGAAAATTACATGTCCCCAATGATGTCTCATTTTTTATCCAAA	AATTCAGAGCACATTGGGCCACAGACCCAAACTTTTGGCTAAAATGGGATGAAAATTACATGTCCCCAATGATGTCTCATTTTTTATCCAAA	AATTCAGAGCACATTGGGCCACAGACCCAAACTTTTGGCTAAAATGGGATGAAAATTA--TGTCCCTAATGATGTCTCATTTTTTGTCCAAA	AATTCAGAGCACATTGGGCCACAGACCCAAACTTTTGGCTAAAATGGGATGAAAATTACATGTCCCCAATGATGTCTCATTTTTTATCCAAA	AATTCAGAGCACATTGGGCCACAGACCCAAACTTTTGGCTAAAATGGGATGAAAATTACATGTCCCCAATGATGTCTCATTTTTTATCCAAA	AATTCAGAGCACATTGGGCCACAGACCCAAACTTTTGGCTAAAATGGGATGAAAATTACATGTCCCCAATGATGTCTCATTTTTTATCCAAA	AATTCAGAGCACATTGGGCCACAGACCCAAACTTTTGGCTAAAATGGGATGAAAATTACATGTCCCCAATGATGTCTCATTTTTTATCCAAA
SLG-3	DAFWA3600	79.477	89	AATTCTCAAGGGTATTGAGTCAACAGATTGATTATTACTCTAATAACCCAAATGCTGATAGATTGAACCGTCTCAAAGGTGAAATGAC[G/A]CAG	scaffold70585:2757	A	G	G	G	G	G	G	G	G	G
SLG-3	DAFWA1493	79.786	15	AATTCTGACCTGCT[T/C]GATTTAACGAATAGTCTGTTACCGCAGTATATTGAATTTCCAGTTTCCATTGCTAATATATACCTCATAATCTTTTT	scaffold87195:3633	C	T	T	T	T	C	C	T	T	T
SLG-3	DAFWA218	79.918	68	AATTCCTATAGTGCTGGACTGAAATTTCAATCGCTTTCTTATTATTTGTTATTCTAAAAGTGTACCA[A/G]GCCGAAAAATGTATCCACGAGTCC	scaffold87515:29835	G	A	A	A	A	G	G	A	A	A
SLG-3	DAFWA8512	80.056	91	AATTCATCTAGATCCTGAAAAGACTAGCAGTGGATGTGTTTTTTTTTTATACCGGAACTTTTCTACAACTATTATTTATTTTGTTATTGT[G/T]G	scaffold87515:35375	T	G	G	G	G	T	T	G	-	G
SLG-3	iDAFWA178	80.578	41	AATTCACACGTCTTAGACTGCATATTATTCATATATATATATACGTTGGAACACGCTAAAGTTGCATAGAAGAGCAGAAAACACTCCCTTCA-AATTCACACGTCTTAGACTGCATATTATTCATATATATATACGTTGGAACACGCTAAAGTTGCATAGAAGAGCAGAAAACACTCCCTTCAAA	scaffold93720:7580-TA-i2	AATTCACACGTCTTAGACTGCATATTATTCATATATATATACGTTGGAACACGCTAAAGTTGCATAGAAGAGCAGAAAACACTCCCTTCAAA	AATTCACACGTCTTAGACTGCATATTATTCATATATATATATACGTTGGAACACGCTAAAGTTGCATAGAAGAGCAGAAAACACTCCCTTCA	AATTCACACGTCTTAGACTGCATATTATTCATATATATATATACGTTGGAACACGCTAAAGTTGCATAGAAGAGCAGAAAACACTCCCTTCA	AATTCACACGTCTTAGACTGCATATTATTCATATATATATATACGTTGGAACACGCTAAAGTTGCATAGAAGAGCAGAAAACACTCCCTTCA	AATTCACACGTCTTAGACTGCATATTATTCATATATATATATACGTTGGAACACGCTAAAGTTGCATAGAAGAGCAGAAAACACTCCCTTCA	AATTCACACGTCTTAGACTGCATATTATTCATATATATATA--CGTTGGAACACGCTAAAGTTGCATAGAAGAGCAGAAAACACTCCCTTCA	AATTCACACGTCTTAGACTGCATATTATTCATATATATATA--CGTTGGAACACGCTAAAGTTGCATAGAAGAGCAGAAAACACTCCCTTCA	AATTCACACGTCTTAGACTGCATATTATTCATATATATATATACGTTGGAACACGCTAAAGTTGCATAGAAGAGCAGAAAACACTCCCTTCA	AATTCACACGTCTTAGACTGCATATTATTCATATATATATATACGTTGGAACACGCTAAAGTTGCATAGAAGAGCAGAAAACACTCCCTTCA	-
SLG-3	DAFWA2039	80.83	60	AATTCAAATTATATGTAACGGACACTCCCAAATCCCAATAGTATATACATGATTCAATG[G/A]ATCACTCACCACACTCTTCACTTCACACACTC	scaffold97084:18512	A	G	G	G	G	A	A	G	G	G
SLG-3	iDAFWA691	81.035	18	AATTCTGTGTTTTGTTTGAACTTTGAGCTCATTGGATTATCATGAGATAATTGGTCATTTTGTGTATGTTTTTTGCTATATTTTTTAGTACA-AATTCTGTGTTTTGTTTGGCTTGTTTAACTTTGAGCTCATTGGATTATCATGAGATACTTGGTCATTTTGTGTATGTTTTTTGCTATATTTT	scaffold77647:44429-GCTTGTTT-d8	AATTCTGTGTTTTGTTTGGCTTGTTTAACTTTGAGCTCATTGGATTATCATGAGATACTTGGTCATTTTGTGTATGTTTTTTGCTATATTTT	AATTCTGTGTTTTGTTTGAACTTTGAGCTCATTGGATTATCATGAGATAATTGGTCATTTTGTGTATGTTTTTTGCTATATTTTTTAGTACA	AATTCTGTGTTTTGTTTGAACTTTGAGCTCATTGGATTATCATGAGATAATTGGTCATTTTGTGTATGTTTTTTGCTATATTTTTTAGTACA	AATTCTGTGTTTTGTTTGAACTTTGAGCTCATTGGATTATCATGAGATAATTGGTCATTTTGTGTATGTTTTTTGCTATATTTTTTAGTACA	-	AATTCTGTGTTTTGTTTGAACTTTGAGCTCATTGGATTATCATGAGATACTTGGTCATTTTGTGTATGTTTTTTGCTATATTTTTTAGTACA	AATTCTGTGTTTTGTTTGAACTTTGAGCTCATTGGATTATCATGAGATACTTGGTCATTTTGTGTATGTTTTTTGCTATATTTTTTAGTACA	-	AATTCTGTGTTTTGTTTGAACTTTGAGCTCATTGGATTATCATGAGATAATTGGTCATTTTGTGTATGTTTTTTGCTATATTTTTTAGTACA	AATTCTGTGTTTTGTTTGAACTTTGAGCTCATTGGATTATCATGAGATAATTGGTCATTTTGTGTATGTTTTTTGCTATATTTTTTAGTACA
SLG-3	DAFWA6329	81.175	92	AATTCTATCCATGAGTCCACTACATTTTCAGGACCCAAGACTCTTGCAGAAATTAAAGAAGAGAAGAAAAAGAAGACAGAAGAAAGTTTGC[G/A]	scaffold90508:12037	A	G	G	G	G	-	-	G	G	G
SLG-3	DAFWA3363	81.175	82	AATTCATTTCTAATTGTAAGTAAACATGATGCAATTGTTGGTTGTATTAAATACTGAGACATAGATGATGTCTCATGTTTT[T/A]GTTCATAAAT	scaffold77647:17826	A	T	T	T	T	T	T	-	T	T
SLG-3	DAFWA3689	81.175	64	AATTCGAAGGTTGTGGTGAACATCTTCAATGGAAATTGGAATTATTAAAAAAACCTGTTGGGC[G/A]GTGAAGGGTTGTACATAAGTACTTCTAC	scaffold75209:1022	A	G	G	G	G	A	A	G	G	G
SLG-3	DAFWA6700	81.367	39	AATTCAACATTATAGCATTTACATATATAAAAAAGAAT[A/G]TTACCATGAGCACAGCGTTTGGCTAAGGCCAATTTTTGATCCAGAGAAGCCAA	scaffold85427:394	G	A	A	A	-	G	-	A	A	A
SLG-3	DAFWA7385	81.367	48	AATTCATATACATTTTTTTAATGGCCTCACTAATTTGTCAAATTATG[G/T]TGTGTAAAAAATAGAGGGTGTGATAGCAGGAACTAAGGCAGCTG	scaffold85427:312	T	G	G	G	-	T	-	G	G	G
SLG-3	DAFWA3135	81.367	46	AATTCACCACCTAGATTTGAAATTGGCTGTGAAGGTAGCTAGTAA[G/T]TTAAAAAAAGAGAGGAAAATAACCATATCTAAGAGAATTTCAAGCA	C28654574:1340	T	G	G	G	G	T	T	G	G	G
SLG-3	DAFWA5231	95.218	29	AATTCATTGCTTTCTCTACTCAAGCCGA[G/A]TGGGAAGCTGATCACGGTTGGGTTGCTTAACAAGCCGCTCGAGCTCACAACGTTTCCATTAGT	scaffold14379:12538	A	G	G	G	-	G	-	G	G	G
SLG-3	DAFWA351	95.218	12	AATTCCCTGTC[C/G]ACTATGCAATATACACTAACATACATTCAATTACCTACTTTCAGCAGCTAAAATTATAACGCAGGTTCTATTTAACCCTT	scaffold23537:10081	G	C	C	C	C	C	C	C	C	C
SLG-3	DAFWA6943	95.218	18	AATTCTTTTATGGAAAT[C/T]GATGTTTCAATTTTTACTTAAATTATTCATAATCTACTGCCTGACATATTTGACCTTTCCCTCTGTTTTCATAG	scaffold23537:15619	T	C	C	C	C	C	C	C	C	C
SLG-3	DAFWA3569	95.218	48	AATTCTTTTGCAAAGAATATTTGAAAGTTGTAAAAAATATTATATTA[A/C]TTTTTTTTAATATTTGTACAAGATAAACATTCATCTTTTAATTT	scaffold89846:10346	C	A	A	T	A	A	A	A	A	A
SLG-3	DAFWA934	95.929	64	AATTCTATTTCTTTCATTGAAAATGGGTTTATAATGAATGTAAGGTTAAGTTAATTAGGTTTG[A/G]TGTAAAAAAGATAGGTTTAGGTTTGCAT	scaffold36772:29104	G	A	A	A	A	A	A	A	-	A
SLG-3	DAFWA8036	95.96	27	AATTCCTTGCTTGTAACCTCAACCCT[G/A]TCCCTTTCACCATACAGAGTCCCTAAATTAGCATTGCAGCCTCCATCTGTTCCTCCAGGGTGTAC	scaffold27716:4464	A	G	G	G	G	G	G	G	G	G
SLG-3	DAFWA693	95.96	70	AATTCAATTTATATTCAGAAGAGGAAAGTGAAAATCTGAGACTCAAATTTATTATGACTCAGTGAGACT[T/A]TACTAGAAAGTCCATTTAAGCA	scaffold23537:10158	A	T	T	A	T	T	T	T	T	T
SLG-3	DAFWA8596	95.96	67	AATTCTACTGTGCTTAATATGTTATGCCTATTTTTTTTATCGAGCCGAATTTTCGTCAAGAATCAC[A/G]CTGAGCGGACCAGATAGCAGTTGAT	scaffold98579:2141	G	A	A	A	A	A	A	A	A	A
SLG-3	DAFWA424	95.96	11	AATTCAAAGT[C/T]AAAATGGGTCATCCAAAACATGTCTTAATAGGAGCAGGGCCTTGGTGGGAGCGCCTTGGCAGGAGCATGATCACTTCAATA	scaffold28741:12191	T	C	C	C	C	C	C	C	C	C
SLG-3	DAFWA2449	95.96	77	AATTCTATACACTCTCTTTGAACAAATCTCACCTAGCCTTCTGTCACCACCAAGCAAACCTTCTGTCCTCAAGTCT[T/C]TAAGCAAAAATTCTT	scaffold27716:8988	C	T	T	T	T	T	T	T	T	T
SLG-3	DAFWA5331	95.96	43	AATTCTAATGGCCCAAAGTGGATGCATTAGGACCGATGATGT[C/T]GAGGATGGTGCCGATTTCTTTGGGCGTCACTCATGAAAAGCTTTGTAAT	scaffold27716:8873	T	C	C	T	C	C	C	C	C	C
SLG-3	DAFWA2554	96.633	82	AATTCTGCATTTATGCATCTATGCTCAACAACTTCCTGTTGTGTGTGCTATTTATTTTTGTAATACAATTTGAAGGGACCT[G/A]TAGAGATGTC	scaffold62218:5374	A	G	G	A	G	G	G	-	-	G
SLG-3	DAFWA7020	96.633	70	AATTCAAAAATGTCGATGTATTAAGTTATAAAAAACAAGTATGAATGTCTGATACAAGCACAAACGACG[T/A]CTATTTTGAAGTGTATGTACGC	scaffold79862:8778	A	T	T	-	T	T	-	T	T	T
SLG-3	iDAFWA668	96.659	29	AATTCTAGTACTTTGTGTTATAGAACTCAGTTGTTGAGCATAAATGTATAAAAAATATTTTCAGACGATAAAACTGCAATCTAGTCTAAAGC-AATTCTAGTACTTTGTGTTATAGAACTCAAAGTTGTTGAGCATAAATGTATAAAAAATATTTTCGGACGATAAAACTGCAATCTAGTCTAAA	scaffold62218:5265-AA-d2	AATTCTAGTACTTTGTGTTATAGAACTCAAAGTTGTTGAGCATAAATGTATAAAAAATATTTTCGGACGATAAAACTGCAATCTAGTCTAAA	AATTCTAGTACTTTGTGTTATAGAACTCAGTTGTTGAGCATAAATGTATAAAAAATATTTTCAGACGATAAAACTGCAATCTAGTCTAAAGC	AATTCTAGTACTTTGTGTTATAGAACTCAGTTGTTGAGCATAAATGTATAAAAAATATTTTCAGACGATAAAACTGCAATCTAGTCTAAAGC	AATTCTAGTACTTTGTGTTATAGAACTCAAAGTTGTTGAGCATAAATGTATAAAAAATATTTTCGGACGATAAAACTGCAATCTAGTCTAAAGC	AATTCTAGTACTTTGTGTTATAGAACTCAGTTGTTGAGCATAAATGTATAAAAAATATTTTCAGACGATAAAACTGCAATCTAGTCTAAAGC	AATTCTAGTACTTTGTGTTATAGAACTCAGTTGTTGAGCATAAATGTATAAAAAATATTTTCAGACGATAAAACTGCAATCTAGTCTAAAGC	AATTCTAGTACTTTGTGTTATAGAACTCAGTTGTTGAGCATAAATGTATAAAAAATATTTTCAGACGATAAAACTGCAATCTAGTCTAAAGC	-	-	AATTCTAGTACTTTGTGTTATAGAACTCAGTTGTTGAGCATAAATGTATAAAAAATATTTTCAGACGATAAAACTGCAATCTAGTCTAAAGC
SLG-3	DAFWA7024	97.15	64	AATTCACTTTTTTGGTAACAATTACAATCAAATTTGAAGCCGAAAACATGCTGCTCAAAAAAA[A/C]CCAAAACATCATATTGGAACAATTTTCA	scaffold80337:9224	C	A	A	C	A	A	A	A	A	-
SLG-3	DAFWA5058	97.15	8	AATTCAT[A/G]ATAAAGGGGTTACTACTCAGTCAGAAACGTATATCAAGTGTTGGATAATAGTGACGGAAATGGTGACTTTGATTTTTTTAAGAG	scaffold8872:6430	G	A	A	G	A	A	A	A	A	A
SLG-3	DAFWA924	97.746	79	AATTCAAAATTGATAGCTCACCATATCTGACCTATTAAATACCACAATTTTTTAAATGCTCCCAAACAGTAGAACTAC[T/C]AGATGTTCCCTTA	scaffold29634:12825	C	T	T	T	T	-	T	T	T	T
SLG-3	DAFWA1873	97.763	51	AATTCCAAAAAAATATATTTCAAATGTAAATCTACTATAATAATTACATC[G/T]ATCACTTAACATTCCAAACCTATTTGTGCCAAAATGTGCAA	scaffold29603:3313	T	G	G	T	G	-	G	G	G	G
SLG-3	DAFWA8308	97.763	10	AATTCAGAT[C/A]GTAGATTGAGAATAATAAAGTGATGTCCTGTTTACTTGAGGAGTGAAACAGTGATTCAGGCAAAGTACAGAAAGGATCAGGC	scaffold21505:6827	A	C	C	A	C	C	C	C	C	C
SLG-3	DAFWA5060	97.763	26	AATTCTTAACCAACAATGCTTTGTG[G/T]CCATAAGTTTAACAAGTGAAAAAGGCACAATTTACAGAATATGGTTGTCTACTTGCTTGCCATTAA	scaffold29634:12268	T	G	G	G	G	G	G	G	G	G
SLG-3	DAFWA1646	97.763	57	AATTCCCCGATGTAACATTTAGCATTTTTCTTTAAAATATTAATATATCATCAAGG[A/C]TTAATTAATATAATTGATATACAACCATTTTTTAA	scaffold23091:343	C	A	A	C	A	A	A	-	A	A
SLG-3	iDAFWA536	97.763	62	AATTCATTGAAAGATTTCACAAAGCTTGTGTATTGTCAACACCAAAGCTTTATAAAAAATAAATAAAAATAAAATTTCCACTAATTGTTGAT-AATTCATTGAAAGATTTCACAAAGCTTGTGTATTGTCAACACCAAAGCTTTATAAAAAATAATAAAAATAAATTTTCCACTAATTGTTGATT	scaffold84415:2837-A-i1	AATTCATTGAAAGATTTCACAAAGCTTGTGTATTGTCAACACCAAAGCTTTATAAAAAATAATAAAAATAAATTTTCCACTAATTGTTGATT	AATTCATTGAAAGATTTCACAAAGCTTGTGTATTGTCAACACCAAAGCTTTATAAAAAATAAATAAAAATAAAATTTCCACTAATTGTTGAT	AATTCATTGAAAGATTTCACAAAGCTTGTGTATTGTCAACACCAAAGCTTTATAAAAAATAAATAAAAATAAAATTTCCACTAATTGTTGAT	AATTCATTGAAAGATTTCACAAAGCTTGTGTATTGTCAACACCAAAGCTTTATAAAAAATAAATAAAAATAAAATTTCCACTAATTGTTGAT	AATTCATTGAAAGATTTCACAAAGCTTGTGTATTGTCAACACCAAAGCTTTATAAAAAATAAATAAAAATAAAATTTCCACTAATTGTTGAT	AATTCATTGAAAGATTTCACAAAGCTTGTGTATTGTCAACACCAAAGCTTTATAAAAAATAAATAAAAATAAAATTTCCACTAATTGTTGAT	AATTCATTGAAAGATTTCACAAAGCTTGTGTATTGTCAACACCAAAGCTTTATAAAAAATAAATAAAAATAAAATTTCCACTAATTGTTGAT	AATTCATTGAAAGATTTCACAAAGCTTGTGTATTGTCAACACCAAAGCTTTATAAAAAATAAATAAAAATAAAATTTCCACTAATTGTTGAT	AATTCATTGAAAGATTTCACAAAGCTTGTGTATTGTCAACACCAAAGCTTTATAAAAAATAAATAAAAATAAAATTTCCACTAATTGTTGAT	AATTCATTGAAAGATTTCACAAAGCTTGTGTATTGTCAACACCAAAGCTTTATAAAAAATAAATAAAAATAAAATTTCCACTAATTGTTGAT
SLG-3	DAFWA637	97.8	18	AATTCTCTACAATACTA[A/G]ATACTAGAAGCTTGAATGTTTATACAAGGAAGAGTTATACATGAAAGAACCCACAAAAACAGTTGGGTAGATAG	scaffold20636:15057	G	A	A	A	A	A	A	A	A	A
SLG-3	DAFWA54	98.138	11	AATTCTCAAA[A/T]GTCACATGTAAAATTGTAGATTCAAATGAAATGAAGCGAAATGATAATGAATCAATCGAAGAAGAAAATAAAAAAGGGAAT	scaffold92875:587	T	A	A	T	A	-	A	A	A	A
SLG-3	DAFWA1669	98.322	17	AATTCCAAAAATACAA[G/T]ACTCAAGTATTTATAGATAACTAATTAACCTAACAAAACAAAACTGAATTATAACTAATTATAAATTGTAATACT	scaffold94569:4388	T	G	G	G	G	G	G	G	G	G
SLG-3	DAFWA6263	98.618	92	AATTCTACTGATTTCCCCGTGTTACACATTAATGAAATCAGGTAAGGTTGTCGAGAAAACAATTTAATGGATAAGCAGAATCTCAATCAAC[G/A]	scaffold20736:9396	A	G	G	G	-	G	G	G	G	G
SLG-3	DAFWA6421	98.618	35	AATTCAGGGCTATGCTTCTCCACTTTACTAACCT[C/T]GCAGTTGTGCTTCTTTACTAGTGAGAGGCACATAACGAACCAAAGTCTCAGTGTAGA	scaffold81438:5990	T	C	C	C	C	C	C	C	C	C
SLG-3	DAFWA2322	98.618	21	AATTCTAGTATTATTTTTTC[T/C]TGGCTATATAGCATACTTAATCATAAAGTCTCACCACTATAATATGTAATTATGTATTGACCGTAGACTTA	scaffold94326:487	C	T	T	T	T	T	T	T	T	T
SLG-3	DAFWA1074	98.618	53	AATTCTTAGTGGTCTCTAGAAAAGAGCAACTTTATGGTCTTCAAATATCTCA[A/G]TGTGTTGGAAATTATATAGGGAACTTGGACTAATAATTT	scaffold32004:5541	G	A	A	A	A	A	A	A	-	A
SLG-3	DAFWA2925	98.618	74	AATTCAAGAGTGATTATTGTATGATTGAATTATTATCAATGAAATAATGGAAAAAGAGAAAAGGTTATTCGGA[A/T]TACAGGATTGAGGAACTT	scaffold27748:3314	T	A	A	A	A	A	A	A	A	A
SLG-3	DAFWA5441	98.618	88	AATTCCATGCCGCTTCTCGAGCCATCTCTGGTGGACCAATTTATATCAGTGACTCTATTGGAAACCACAACTTCAAGTTGCTTAAGA[G/T]GCTG	scaffold50379:7991	T	G	G	G	G	G	G	G	G	G
SLG-3	DAFWA5703	98.618	21	AATTCATATTGACCGGTTAC[C/G]ACCGGTGACCATACATTTATGCTTGCTTTTGCTCCATAGTATTGATCTCCATTCACATAAACAACTGCATA	scaffold4006:23649	G	C	C	C	C	C	C	C	C	C
SLG-3	DAFWA4588	98.618	48	AATTCAATCGGATAATCATGAAAATCGAAAGAGATTAGTTCTTTATA[C/T]AAAAAAGTGAAGAAATACTTTTGATAGTATTGAGAGAAAAAAAT	scaffold37098:6528	T	C	-	C	C	C	-	C	C	C
SLG-3	DAFWA5270	98.618	72	AATTCATTGGGAGCTAGCCCTATCTGACAGGACTTGCACACATTAGAAAACTCTTCATATTATTAAAGAAT[G/C]TGTATCTGAGGTAGCTATAT	scaffold76040:2815	C	G	G	G	G	G	G	G	G	G
SLG-3	DAFWA4264	98.618	32	AATTCCCATAAACTCATTTGCACAATCCTAT[G/A]TAATGGTTGTGTTAATAGTGCCAGGGTGAGATCTCATGGGGAAAAACAGGGTTGTGGAAT	scaffold79730:3247	A	G	G	G	G	G	G	G	G	G
SLG-3	DAFWA6680	98.618	52	AATTCGTGCCAACCAATACTTTCCATTAACTATGGAGATAATGCCGTGTTT[G/A]AGACAAGTCAAATCAATTAATTATTTTTTGCCATGAAGTT	scaffold85839:1214	A	G	G	G	G	G	G	G	G	G
SLG-3	DAFWA5083	98.618	82	AATTCTCAATTAAACCGAATCTGAATGTTGCACACACACATGCACTTATATAATGTAATAACACTTTATAGACCATTATTA[A/C]AAGCCTTATT	scaffold1839:30111	C	A	A	A	A	A	A	A	A	A
SLG-3	DAFWA6786	98.618	31	AATTCTGTTTATATTATATAGGAGAACATA[G/C]TTGTTGCGTCCAAAAATAGGAGAAAAGCTTACACCAAAAAATATTTCCTTTTTTTCTCTGG	scaffold82826:6497	C	G	G	G	G	G	G	G	G	G
SLG-3	iDAFWA145	98.728	47	AATTCTGTTATCTTAAAGATTAAAAATTTCTGGTGCTTTGTTTTTTTTACAGTCTTCAGAACTGTAAAGATTCGGTTGCAACATGCCAAGTA-AATTCTGTTATCTTAAAGATTAAAAATTTCTGGTGCTTTGTTTTTTTACAGTCTTCAGAACTGTAAAGATTCGGTTGCAACATGCCAAGTAC	scaffold82826:4386-T-i1	AATTCTGTTATCTTAAAGATTAAAAATTTCTGGTGCTTTGTTTTTTTACAGTCTTCAGAACTGTAAAGATTCGGTTGCAACATGCCAAGTAC	AATTCTGTTATCTTAAAGATTAAAAATTTCTGGTGCTTTGTTTTTTTTACAGTCTTCAGAACTGTAAAGATTCGGTTGCAACATGCCAAGTA	AATTCTGTTATCTTAAAGATTAAAAATTTCTGGTGCTTTGTTTTTTTTACAGTCTTCAGAACTGTAAAGATTCGGTTGCAACATGCCAAGTA	AATTCTGTTATCTTAAAGATTAAAAATTTCTGGTGCTTTGTTTTTTTTACAGTCTTCAGAACTGTAAAGATTCGGTTGCAACATGCCAAGTA	AATTCTGTTATCTTAAAGATTAAAAATTTCTGGTGCTTTGTTTTTTTTACAGTCTTCAGAACTGTAAAGATTCGGTTGCAACATGCCAAGTA	AATTCTGTTATCTTAAAGATTAAAAATTTCTGGTGCTTTGTTTTTTTTACAGTCTTCAGAACTGTAAAGATTCGGTTGCAACATGCCAAGTA	AATTCTGTTATCTTAAAGATTAAAAATTTCTGGTGCTTTGTTTTTTTTACAGTCTTCAGAACTGTAAAGATTCGGTTGCAACATGCCAAGTA	AATTCTGTTATCTTAAAGATTAAAAATTTCTGGTGCTTTGTTTTTTTTACAGTATTCAGAACTGTAAAGATTCGGTTGCAACATGCCAAGTA	-	AATTCTGTTATCTTAAAGATTAAAAATTTCTGGTGCTTTGTTTTTTTTACAGTCTTCAGAACTGTAAAGATTCGGTTGCAACATGCCAAGTA
SLG-3	DAFWA8243	99.048	36	AATTCAAGACTGATTTGTCCTTATCAGAACCAAGG[A/G]TTGGAAAGTCTCCAGAGCTCAGTGAAAATCCATCATTCTTGGGTTGTGCAACTCCC	scaffold78493:6767	G	A	-	-	A	A	A	A	A	A
SLG-3	DAFWA3350	101.161	14	AATTCGAACCAGT[A/G]AGAGGAAAGAAACTTCCACTGAACTTGTTGTGGGAAAAATTTATGATTTTGAGGTTTTTGAGAGCAGTGAGTGAATGA	scaffold66121:3898	G	A	A	A	A	A	A	A	A	A
SLG-3	DAFWA2177	103.335	18	AATTCAAATTCTAAAAT[G/A]AAAGTCTCCGTTTGAATAGGTATTTCATTCAAACCATAAAAAAAATACAGGTGAAATTATATACCTGAAATATA	scaffold70572:13588	A	G	G	G	G	G	G	G	G	G
SLG-3	DAFWA3432	103.335	17	AATTCCATGATTATTC[T/A]CACGTACAGATGAGCAGAAATGGTATATATAGCAGAAAGCGAGTTGAACTGATATACTATATACTGCATAGTATA	scaffold24519:9665	A	T	T	T	T	T	T	T	T	T
SLG-3	DAFWA8097	103.335	9	AATTCCCT[T/C]GTCTAAAACTTATTAAGCCGGCCGTTAACACACCAGCAGTGACAAGTGCACCTGAAAATAAGCACAGAAAAGTTAATCAAAGG	scaffold29585:1830	C	T	T	T	T	T	T	T	T	-
SLG-3	DAFWA1863	105.145	12	AATTCAGTGGA[G/A]CATTACACCACTAAATCAATAACTTGTTGGTAGAACGAGAGTGCTTTTGTAGTAGAGGTTTGCCAATTTTTTAAGTTATT	scaffold69585:1201	A	G	G	G	G	G	G	G	G	G
SLG-3	DAFWA7022	108.62	91	AATTCTTCAAATGTTACTTAAAAGGGTATATATTACACTCCTCACATGCTGACATTGATATAAGTGTTTTCCTATATTTCTCTTCATCAT[T/C]G	scaffold71009:7598	C	T	T	T	T	T	-	-	T	T
SLG-3	DAFWA4314	108.62	66	AATTCATAAATCATAATTCTCTAAAGAGAATTTAATGTTTTCCCTAAAAAATATCTCACATGAAG[T/C]TCAGGTCCAACTTTGCGCGAATAAGC	scaffold6754:3252	C	T	T	-	T	T	T	T	T	-
SLG-3	DAFWA5659	108.62	27	AATTCAACATTTCTAACATGCATACA[C/G]ACTGGGCAGCCTTGTCACATTCTTTATTGTTTTCTTATTTTTTGCTGTATGTTTTTTCTATTTTA	scaffold6754:21112	G	C	C	C	C	C	C	C	C	C
SLG-3	DAFWA710	109.374	34	AATTCTGAACTTATGTATGCACTATGCAGTGAA[G/A]ATTATTAGTTATGATTAGTAAGGATGAAGCAATGCTTTCTCCATTTTCATGTTGAATT	scaffold98877:26002	A	G	G	G	G	G	G	G	G	G
SLG-3	DAFWA3967	109.374	59	AATTCAACATGAAAATGGAGAAAGCATTGCTTCATCCTTACTAATCATAACTAATAAT[C/T]TTCACTGCATAGTGCATACATAAGTTCAGAATT	scaffold98877:26002	T	C	C	C	C	C	C	C	C	C
SLG-3	DAFWA8750	109.972	12	AATTCAAATGA[T/C]AGCTTCATCAGTGAATTAACCTTAACCACAGACAAGTAAATTAAGTAGCAAAAGAGAATATACCCATATGATCACCTTAA	scaffold43090:5755	C	T	T	T	T	-	T	T	T	T
SLG-3	DAFWA8652	109.972	86	AATTCGACAAGTTGGTGCTCCACCTTCTCAAGACTAGCAAAAAGAAACTTAATTCACACCTTCATCTAAAGTTGGGGCATTATAC[T/C]TTTTTC	scaffold43090:6026	C	T	T	T	T	T	T	T	T	T
SLG-3	DAFWA5761	113.07	54	AATTCTCTTTACTTTCTTCTTTTTCTTTTATAATGGTCATCAACAAATATGTA[G/T]AGTAATTGTTACTTATATTAAATATTCTATAGTTGGTT	scaffold78738:1730	T	G	G	G	G	G	G	G	G	G
SLG-3	DAFWA1227	113.07	89	AATTCACACCGATAAAATTATGCATAGTAATATTTATGCTCTGGAAATGATTGGTCTTCAACTGTGAATCAAAGAATGCTCTTCATTA[A/T]AAA	scaffold78738:1592	T	A	A	A	A	A	A	A	A	A
SLG-3	DAFWA7710	113.228	66	AATTCCATTATAGACACAAATATTCCCATTATAAAAGATAGTAAACTGAGTTGTACTAGGATTCA[T/C]TGCATTCAGTTCAGATGATGGTGCTG	scaffold94230:10375	C	T	T	T	T	T	T	-	T	T
SLG-3	DAFWA1691	116.289	86	AATTCCTCAAACTAAACGTGGGTCTTGGTTTAGACCTTGGAAAACAAATAAGAGTGACCTTGGAACTTTGTTTTCACCCACCTTT[T/A]TTTTCC	scaffold48000:16363	A	T	T	T	-	T	T	T	-	T
SLG-3	DAFWA8311	117.529	92	AATTCAGTTAAATACCAACTTTTACTGTGTCGGAATGCAACTAACATGGTACCAACCGTCATAGTTATGGCTCTTGAACAGAACATTTTAT[T/C]	scaffold43050:26800	C	T	-	T	T	T	T	-	T	T
SLG-3	DAFWA8260	117.538	50	AATTCATTTAACAACCCCACGAGTTTATCTCCTATTACAAACATCTCTT[G/A]CTTACTTCATACCAAGAAAGACCAAATCTTCAAAGAGCAATT	scaffold43050:26663	A	G	G	G	G	G	G	-	G	G
SLG-3	DAFWA2811	117.538	86	AATTCTCAATGGGCAAAGTGTAAAGGTTGTTTGAGTTGCCAGCAATCTAATAATCTTTCAAATGCCTTCTAATCAAATGAAGTCA[T/C]TCCTGA	scaffold39131:10432	C	T	T	T	T	T	T	T	T	T
SLG-3	DAFWA8327	117.538	55	AATTCCACCGGTTGTTTCTAATGCTGATAGACAGACAGGTAGGTCTTCTTAACT[G/A]TTCTTGTAGTGTTAGGCTTTAATTTAATTTTTTATCT	scaffold48000:5896	A	G	G	G	G	G	G	G	G	G
SLG-3	DAFWA4239	117.538	61	AATTCTCTCCTGAACATTTGTGAGTTGCATGTGAGAATTTTCTTGCTGTTGTCTCAGCTT[C/T]AGGATTTCAAGTTTCATTATGTTTTGGTCTT	scaffold92423:1996	T	C	C	C	C	C	C	C	-	C
SLG-3	DAFWA6858	117.538	73	AATTCTGCATGTTGCAGGTGGTCTCTTGGAGCTATAATGTATGAGATGCTTGTTGGCTATCCCCCATTTTAC[G/T]CCGATGATCCGCTAACAAC	scaffold39131:17410	T	G	T	G	C	G	G	-	G	-
SLG-3	DAFWA4914	117.607	83	AATTCATTCAATTGCGCCAAGCTGCAGTTCGTCTGCAATCTATTTTGCGAGGTGACCTTAGTTTTATGTAACATGTTTGCTT[T/A]GATTTTTGT	scaffold91735:8484	A	T	A	-	T	T	-	T	T	T
SLG-3	iDAFWA720	119.515	39	AATTCTCTTCTTTACCTGATAACTTAATGGCTTTGTTTTTGTGGTGTCTTATAAACAAGGAATACGGTATGGTTATAAAATAGGGTCAATTA-AATTCTCTTCTTTACCTGATAACTTAATGGCTTTTTTTTGTGTGGTGTCTTATAAACAAGGAATACGGTATGATTATAAAATAGGGTCAATT	scaffold98031:7669-G-d1	AATTCTCTTCTTTACCTGATAACTTAATGGCTTTTTTTTGTGTGGTGTCTTATAAACAAGGAATACGGTATGATTATAAAATAGGGTCAATT	AATTCTCTTCTTTACCTGATAACTTAATGGCTTTGTTTTTGTGGTGTCTTATAAACAAGGAATACGGTATGGTTATAAAATAGGGTCAATTA	AATTCTCTTCTTTACCTGATAACTTAATGGCTTTGTTTTTGTGGTGTCTTATAAACAAGGAATACGGTATGGTTATAAAATAGGGTCAATTA	AATTCTCTTCTTTACCTGATAACTTAATGGCTTTGTTTTTGTGGTGTCTTATAAACAAGGAATACGGTATGGTTATAAAATAGGGTCAATTA	AATTCTCTTCTTTACCTGATAACTTAATGGCTTTGTTTTTGTGGTGTCTTATAAACAAGGAATACGGTATGGTTATAAAATAGGGTCAATTA	AATTCTCTTCTTTACCTGATAACTTAATGGCTTTGTTTTTGTGGTGTCTTATAAACAAGGAATACGGTATGGTTATAAAATAGGGTCAATTA	AATTCTCTTCTTTACCTGATAACTTAATGGCTTTGTTTTTGTGGTGTCTTATAAACAAGGAATACGGTATGGTTATAAAATAGGGTCAATTA	AATTCTCTTCTTTACCTGATAACTTAATGGCTTTGTTTTTGTGGTGTCTTATAAACAAGGAATACGGTATGGTTATAAAATAGGGTCAATTA	-	AATTCTCTTCTTTACCTGATAACTTAATGGCTTTGTTTTTGTGGTGTCTTATAAACAAGGAATACGGTATGGTTATAAAATAGGGTCAATTA
SLG-3	DAFWA8034	119.515	17	AATTCATAACCTACAA[C/A]CTTTATGGGCTGGTTTATGGTAAGGTAGAGAACAAGATAAGAGCATGATAAACTCTTATTATCTCTAGTGTTTTG	scaffold92179:10574	A	C	C	C	C	C	C	C	C	C
SLG-3	DAFWA3040	119.515	28	AATTCTTCAGGAAAAAAACTTGTTAGA[A/C]CATACTATGAAGAGTGAAGAGCCATAAATAAGATATCATATTTCAAACCAAAATTTTAAGATAA	scaffold98729:6179	C	A	A	A	A	A	-	A	A	A
SLG-3	DAFWA8829	119.515	44	AATTCATAGACTAATAGGAAGACCTGATGATAAAAATAATCTT[A/C]AAAAATAGAAGAAACTTAGTTATAACATATTTCCCATTAATCAATATA	scaffold92179:14483	C	A	A	A	A	-	A	A	A	A
SLG-3	iDAFWA130	119.611	31	AATTCAGTGATCATTTATTGACTTGAAGTGTGTAGTTAAATACAATGCAAGTAACTGGAAAACTAGAGAGTAAAGCAATCAGTAATCCTACC-AATTCAGTGATCATTTATTGACTTGAAGTGTAGTTAAATACAATGCAAGTAACTGGAAAACTAGAGAGTAAAGCAATCAGTAATCCTACCTA	scaffold98729:6124-GT-i2	AATTCAGTGATCATTTATTGACTTGAAGTGTAGTTAAATACAATGCAAGTAACTGGAAAACTAGAGAGTAAAGCAATCAGTAATCCTACCTA	AATTCAGTGATCATTTATTGACTTGAAGTGTGTAGTTAAATACAATGCAAGTAACTGGAAAACTAGAGAGTAAAGCAATCAGTAATCCTACC	AATTCAGTGATCATTTATTGACTTGAAGTGTGTAGTTAAATACAATGCAAGTAACTGGAAAACTAGAGAGTAAAGCAATCAGTAATCCTACC	AATTCAGTGATCATTTATTGACTTGAAGTGTGTAGTTAAATACAATGCAAGTAACTGGAAAACTAGAGAGTAAAGCAATCAGTAATCCTACC	AATTCAGTGATCATTTATTGACTTGAAGTGTGTAGTTAAATACAATGCAAGTAACTGGAAAACTAGAGAGTAAAGCAATCAGTAATCCTACC	AATTCAGTGATCATTTATTGACTTGAAGTGTGTAGTTAAATACAATGCAAGTAACTGGAAAACTAGAGAGTAAAGCAATCAGTAATCCTACC	-	AATTCAGTGATCATTTATTGACTTGAAGTGTGTAGTTAAATACAATGCAAGTAACTGGAAAACTAGAGAGTAAAGCAATCAGTAATCCTACC	AATTCAGTGATCATTTATTGACTTGAAGTGTGTAGTTAAATACAATGCAAGTAACTGGAAAACTAGAGAGTAAAGCAATCAGTAATCCTACC	AATTCAGTGATCATTTATTGACTTGAAGTGTGTAGTTAAATACAATGCAAGTAACTGGAAAACTAGAGAGTAAAGCAATCAGTAATCCTACC
SLG-3	DAFWA2547	120.584	91	AATTCTGCATAAATAAAATCAGAGGACAATGTTTTCCACGTAGGCAATGTAATTAGCGTTTTTTATGGGAAAATGAAAGGACCATTTTCA[T/A]G	scaffold79035:9238	A	T	T	T	T	T	T	T	T	T
SLG-3	DAFWA2053	120.584	14	AATTCATTTCATA[T/C]GTTTCTCCGTGATTTAGGAGTTTCAGCTGCCTTTTACCATGCACTTGAGCTTCAATCGAAGTGCCTGCATATTTAGTT	scaffold72238:4916	C	T	T	T	T	T	T	T	T	T
SLG-3	DAFWA2629	120.584	19	AATTCAAAGATTTGATTC[T/C]CTTATTGTTAAATAATATTATATTAAATCCTTTATAATTTATTAATTAAATTTCTACTTTATATTAGTATTGT	scaffold72238:8254	C	T	T	T	T	T	T	T	T	T
SLG-3	DAFWA5442	120.584	14	AATTCAGTGGGTC[T/C]TTACACCACTATATCAACTCTTTGTTGATCGTTCTCTTCACTATATGGAGACCTGAAGGATTATTATCCTGTATCAGT	scaffold39875:9307	C	T	T	T	T	T	T	T	-	T
SLG-3	iDAFWA57	120.835	46	AATTCATTGTTCCTATTTCTAATACACCTGCTTTATGTTTTTTTTTTGTTTTCAGATTTTTCTGCATCAAACTGTTCATTCAAATTCAGGGG-AATTCATTGTTCCTATTTCTAATACACCTGCTTTATGTTTTTTTTTGTTTTCAGATTTTTCTGCATCAAACTGTTCATTCAAATTCAGGGGT	scaffold76793:3393-T-i1	AATTCATTGTTCCTATTTCTAATACACCTGCTTTATGTTTTTTTTTGTTTTCAGATTTTTCTGCATCAAACTGTTCATTCAAATTCAGGGGT	AATTCATTGTTCCTATTTCTAATACACCTGCTTTATGTTTTTTTTTTGTTTTCAGATTTTTCTGCATCAAACTGTTCATTCAAATTCAGGGG	-	AATTCATTGTTCCTATTTCTAATACACCTGCTTTATGTTTTTTTTTTGTTTTCAGATTTTTCTGCATCAAACTGTTCATTCAAATTCAGGGG	AATTCATTGTTCCTATTTCTAATACACCTGCTTTATGTTTTTTTTTTGTTTTCAGATTTTTCTGCATCAAACTGTTCATTCAAATTCAGGGG	AATTCATTGTTCCTATTTCTAATACACCTGCTTTATGTTTTTTTTTTGTTTTCAGATTTTTCTGCATCAAACTGTTCATTCAAATTCAGGGG	AATTCATTGTTCCTATTTCTAATACACCTGCTTTATGTTTTTTTTTTGTTTTCAGATTTTTCTGCATCAAACTGTTCATTCAAATTCAGGGG	AATTCATTGTTCCTATTTCTAATACACCTGCTTTATGTTTTTTTTTTGTTTTCAGATTTTTCTGCATCAAACTGTTCATTCAAATTCAGGGG	AATTCATTGTTCCTATTTCTAATACACCTGCTTTATGTTTTTTTTTTGTTTTCAGATTTTTCTGCATCAAACTGTTCATTCAAATTCAGGGG	AATTCATTGTTCCTATTTCTAATACACCTGCTTTATGTTTTTTTTTTGTTTTCAGATTTTTCTGCATCAAACTGTTCATTCAAATTCAGGGG
SLG-3	DAFWA4500	121.039	45	AATTCAACTTATTTGAGAAATGAAGTTTGTGAACCACAAGTTTT[T/G]AAGTTTAAATAAGGATAAGGAGGTGCTAAAATATTCTGAATTGAATC	scaffold84301:13994	G	T	T	T	T	T	T	T	T	T
SLG-3	DAFWA4794	121.039	53	AATTCTCGTTTCAAATGCAAAGAGATATTGAAATTACATATACGGAGTCAGT[C/T]AGTACTGGATTTACATTATGCTGTGTTTGTAAAAGATTC	scaffold82506:5911	T	C	C	C	C	C	C	C	C	C
SLG-3	DAFWA7212	121.039	75	AATTCTTTCAAAGTGTATGTGGGCCTTGCATTATGTGTAAAATTTTATATATGCTTCTTATCCACCATCTTTGT[T/G]TTGGAATAATTTCCATG	scaffold76793:9800	G	T	T	T	T	T	T	T	T	T
SLG-3	DAFWA3471	121.039	87	AATTCTGTTTCCTGTCATTTATTTTTTGCATTCCCAAAATAAACAATACATGACATTAAACTTTAATGTGAAATATTTGTGGTACA[A/G]ATAAC	scaffold83959:22498	G	A	A	A	A	A	A	A	A	A
SLG-3	DAFWA2266	121.039	32	AATTCCGGCGAACCTGTCGATTCTTAATATC[G/A]TTGAGCTCCATCTCCGGCGGTACCTTCATTGTACCAAACATAAAAGAAAACCAGCGTGGC	scaffold83959:21770	A	G	G	G	G	G	G	G	G	-
SLG-3	DAFWA7556	121.039	39	AATTCAAATGAAACTCTGCTAAAATATCCATGGTAAAA[T/C]GCGTTATATGTAACTATGTAAGGAGAGAAAGATTTTACTTTTACATGACTAAT	scaffold84301:15399	C	T	T	T	T	T	T	T	T	-
SLG-3	DAFWA2511	121.039	48	AATTCTCTTATTATGAGTGCCTGAGGCATTAACAATGGCCCTAATAT[C/A]TGGATTTTATTTACTAATTTTTTGAATGGGATAAGCCAAAATCA	scaffold76793:10301	A	C	C	C	C	C	C	C	C	C
SLG-3	DAFWA1193	121.256	92	AATTCCTAACCTTGTAGTTAGAGTTTGCTTGGGGTACATTTTACTCACTATTATCAATCACTTGATTAGATTATGTGTCCGATTTTTTTTT[A/T]	scaffold93392:7898	T	A	A	A	A	A	A	A	A	A
SLG-3	DAFWA6020	121.675	30	AATTCACCCTGAGTTGCATCATTGTCAGC[G/T]ATGACTGATGAACTCCTTGAGCCTATTTAAGTTTTCTTCTAATCAATAAAAAGCTTAGTAGT	scaffold65744:27717	T	G	G	G	G	G	G	G	-	-
SLG-3	iDAFWA84	123.83	60	AATTCTGAAATTCTAACTAATACACGAGAACAAGTATAATACTGATGGCACGGTATTCATATGAGTAAAGAAAAAAAACCTTAACTTCAAAA-AATTCTGAAATTCTAACTAATACACGAGAACAAGTATAATACTGATGGCACGGTATTCATGAGTAAAGAAAAAAAACCTTAACTTCAAAAGT	scaffold65066:8661-AT-i2	AATTCTGAAATTCTAACTAATACACGAGAACAAGTATAATACTGATGGCACGGTATTCATGAGTAAAGAAAAAAAACCTTAACTTCAAAAGT	AATTCTGAAATTCTAACTAATACACGAGAACAAGTATAATACTGATGGCACGGTATTCATATGAGTAAAGAAAAAAAACCTTAACTTCAAAA	AATTCTGAAATTCTAACTAATACACGAGAACAAGTATAATACTGATGGCACGGTATTCATATGAGTAAAGAAAAAAAACCTTAACTTCAAAA	AATTCTGAAATTCTAACTAATACACGAGAACAAGTATAATACTGATGGCACGGTATTCATATGAGTAAAGAAAAAAAACCTTAACTTCAAAA	AATTCTGAAATTCTAACTAATACACGAGAACAAGTATAATACTGATGGCACGGTATTCATATGAGTAAAGAAAAAAAACCTTAACTTCAAAA	AATTCTGAAATTCTAACTAATACACGAGAACAAGTATAATACTGATGGCACGGTATTCATATGAGTAAAGAAAAAAAACCTTAACTTCAAAA	AATTCTGAAATTCTAACTAATACACGAGAACAAGTATAATACTGATGGCACGGTATTCATATGAGTAAAGAAAAAAAACCTTAACTTCAAAA	AATTCTGAAATTCTAACTAATACACGAGAACAAGTATAATACTGATGGCACGGTATTCATATGAGTAAAGAAAAAAAACCTTAACTTCAAAA	AATTCTGAAATTCTAACTAATACACGAGAACAAGTATAATACTGATGGCACGGTATTCATATGAGTAAAGAAAAAAAACCTTAACTTCAAAA	-
SLG-3	DAFWA1484	123.902	11	AATTCATAGA[C/T]ATACCAAATATTCAAACCAAGCTATTTTGTCAACTCCGAAAATAACTCTCTTAAGATTGTTTACTAATACATACCCTCAAC	scaffold66135:866	T	C	C	C	C	C	C	C	C	C
SLG-3	DAFWA5419	123.939	50	AATTCTATAGATGGCATCTTGGAGAGTTTTTACCTCACCACCTCGGAGC[A/G]AATAGAGTTAGGGTCACAACTACACGTCGATTCGAAGACAAG	scaffold68329:10088	G	A	A	A	A	A	A	A	-	A
SLG-3	DAFWA3858	123.939	13	AATTCATGCAGG[C/T]TTGGAAGAATTATACATGTAAGGTTTCTTCATCAGGCAGTTGTATTACGCCTGGTCGAATGACCCCTACGCTATACGAC	scaffold86012:3613	T	C	T	C	C	C	C	-	T	C
SLG-3	DAFWA7121	123.939	60	AATTCTCCACCAGCCCTCCTGAGCCAGCTTCTGAACCAGCTAGTAGGAACAGCAAGCCT[A/T]CGAGTTCAAGAATTGGTGGTTTTGAAAAACAT	scaffold65066:24976	T	A	T	A	A	A	A	A	-	-
SLG-3	DAFWA8267	123.939	14	AATTCTTTAACCA[G/A]CTTTATTGCCTAGCTTTTATGTCCTAAGTCATCATCTATCACTCGATGCTTTTCCAATCAGAAAGACTACAATGACAT	scaffold98477:5321	A	G	G	G	G	G	G	G	G	G
SLG-3	DAFWA1073	123.939	23	AATTCTAAGAAATCATAACTAA[A/G]ATGGTGGAACATTACCGGCGAAAGAGATTAACTCACTGTCAAATTTATCTAGCAATATTTCAAGTTATT	scaffold65428:9543	G	A	A	A	A	-	-	A	A	A
SLG-3	DAFWA743	124.032	38	AATTCAGGATGTTAATAATATAGACTATTTACCAAAA[G/A]AGTATCAATCATTAGTTGCCATATATGATTTGATTGGTTAGTTTTGATTATATT	scaffold95346:912	A	G	G	G	G	G	G	G	G	G
SLG-3	DAFWA2303	124.112	74	AATTCGTACAATCGAGATCTTGCTGTTCCTTTGTTCAAAGAATCTGAAATGATATTTAGGATTAACAAAGAAT[C/T]GTACCAGCTCCGATCTTT	scaffold98783:10866	T	C	C	C	C	C	C	C	C	-
SLG-3	DAFWA6120	125.48	28	AATTCAGGTTAACCCAAATGTTACCTT[C/G]TGCAATTGAGGAATCGATGAATGCGTGTTTGGAATGATGAAAAGGAAATTGGTAAATGGTGAAA	scaffold74605:6471	G	C	G	C	C	C	C	C	C	C
SLG-3	DAFWA6353	125.944	35	AATTCCATTTTAAATCTGATAGTTAATCCATGTT[T/A]CTCACTCCCGACCTGGTGTATTTTTATTCCCATGATTCATGATTGTGTTCTTGTGAC	scaffold56825:21494	A	T	T	T	T	T	T	T	T	T
SLG-3	DAFWA6978	125.944	39	AATTCATTTGTCGTTTCGTTAATTTTGGTTCTTGATGT[T/C]AATGCTACTTTTTTGGTAGTCTAACTATATATCGGATGATTATTTGTCGCTTG	scaffold56825:28433	C	T	T	T	T	T	T	T	T	T
SLG-3	iDAFWA140	125.944	31	AATTCTCTTAATTTTGAGGCTTGTTGCATATCAGTTTATCTTGTTCATCGTAAAATGAATATATACCATTTATCATTTAAAACATAACATAA-AATTCTCTTAATTTTGAGGCTTGTTGCATATTCAGTTTATCTTGTTCATCGTAAAATGAATATATACCATTTATCATTTAAAACATAACATA	scaffold56825:31015-T-d1	AATTCTCTTAATTTTGAGGCTTGTTGCATATTCAGTTTATCTTGTTCATCGTAAAATGAATATATACCATTTATCATTTAAAACATAACATA	AATTCTCTTAATTTTGAGGCTTGTTGCATATCAGTTTATCTTGTTCATCGTAAAATGAATATATACCATTTATCATTTAAAACATAACATAA	AATTCTCTTAATTTTGAGGCTTGTTGCATATCAGTTTATCTTGTTCATCGTAAAATGAATATATACCATTTATCATTTAAAACATAACATAA	AATTCTCTTAATTTTGAGGCTTGTTGCATATCAGTTTATCTTGTTCATCGTAAAATGAATATATACCATTTATCATTTAAAACATAACATAA	AATTCTCTTAATTTTGAGGCTTGTTGCATATCAGTTTATCTTGTTCATCGTAAAATGAATATATACCATTTATCATTTAAAACATAACATAA	AATTCTCTTAATTTTGAGGCTTGTTGCATATCAGTTTATCTTGTTCATCGTAAAATGAATATATACCATTTATCATTTAAAACATAACATAA	AATTCTCTTAATTTTGAGGCTTGTTGCATATCAGTTTATCTTGTTCATCGTAAAATGAATATATACCATTTATCATTTAAAACATAACATAA	AATTCTCTTAATTTTGAGGCTTGTTGCATATCAGTTTATCTTGTTCATCGTAAAATGAATATATACCATTTATCATTTAAAACATAACATAA	AATTCTCTTAATTTTGAGGCTTGTTGCATATCAGTTTATCTTGTTCATCGTAAAATGAATATATACCATTTATCATTTAAAACATAACATAA	AATTCTCTTAATTTTGAGGCTTGTTGCATATCAGTTTATCTTGTTCATCGTAAAATGAATATATACCATTTATCATTTAAAACATAACATAA
SLG-3	DAFWA482	126.094	56	AATTCTTGTTTGCTCATATGATGACCTTGAGTGCCTTACACTGCTCATATTTTTC[T/A]TGTCCGAGTTCATTAAAAGGTGTCACCTAATTAAAT	scaffold63628:9508	A	T	T	T	T	T	T	T	T	T
SLG-3	DAFWA2372	126.912	43	AATTCAGGACACTGAAGACAAGCAGAAGTTGCACTGTAAAAT[G/A]GTAGTAAATCATTTCAATCAACTTTTTCCTTTTTATTTGTCATGCCATA	scaffold74861:23737	A	G	G	-	G	G	-	G	G	G
SLG-3	DAFWA5318	126.912	58	AATTCTAATTATTTATTATTATCATCATCATACAAACCCCTGAAGAAGAAAAAATAT[T/G]AACTTAGAAGTATAGTAATGTAAAATTGTAAATG	scaffold25598:10064	G	T	T	T	T	T	T	T	T	T
SLG-3	DAFWA5462	126.912	60	AATTCATTGCAAAGCAGTTAATGAATCAGCACTATATCCTCCAAGTGTGACCAAAAGAA[G/A]CTTATCATTAGCTTTCTCACCAGTTCTGTGCT	scaffold97624:2057	A	G	G	G	G	G	G	G	G	G
SLG-3	DAFWA8448	127.507	62	AATTCAATCAACCAAGTGAAAAAAATGAAACTAATAGTAACGCACCAGTAAGAATACATAA[T/C]ATCCCAACCAGGCCACTTTGTCTACATTTC	scaffold72295:12697	C	T	T	T	T	T	T	T	T	T
SLG-3	DAFWA8804	128.712	46	AATTCTAATAAAATTAATAGAGAATGTATTTTTCTTTTCTGTATC[C/T]ATAATTGCAGCCTTATTAATGGATAGGGACAAAACATGTGTTCCTG	scaffold90107:18250	T	C	C	C	T	T	T	C	-	T
SLG-3	DAFWA5542	128.712	68	AATTCATCTTATTTGCAATATTATACCACGAATCAAAGACATTTTTTGCTTCATGATTTTGAAGATT[T/G]TCTTTTTATGCCAATGTATTTATT	C28736962:2844	G	T	T	T	T	T	T	T	T	T
SLG-3	DAFWA5438	128.712	13	AATTCACCACCT[C/T]AATTTGAAAATGAGATATAGGAAGGTAACAAGTAGTACTAACATTAATATTAAAGCTTATGTGTCTGTATATGAATGTA	C28736962:3169	T	C	C	C	C	-	C	C	C	C
SLG-3	DAFWA8118	128.712	73	AATTCCTTTGAAGACTGAAGCAGATGACCCTTTTCCTATAAGTGCTTGAAACCCATTTGTTGCTTCTTCAAG[T/C]TCCTTGTATCGAAACTTTG	scaffold81625:4618	C	T	T	T	T	T	T	T	-	T
SLG-3	DAFWA7925	129.284	73	AATTCTTTAGTCTTTACACGTGTAAGACTACATACTTTAGTATATGTCTTCATTCTTTCTTTCTTTCTCTAC[T/G]TCCTTGGAAGTTTTAAAGT	scaffold77178:12379	G	T	T	T	T	T	T	T	-	T
SLG-3	DAFWA5384	129.284	29	AATTCAATATCACTAAAACTAGATTAAA[G/T]ATCCACGAACAAATAAAGCTCATTGAATCAACAATTGTGGTTACCTAAATGGTAGCTAAGCCG	scaffold85393:16533	T	G	G	G	G	G	G	G	G	-
SLG-3	DAFWA463	129.284	47	AATTCTGAAACTCATACTCAAAATTCGCGCCTCACACATTTGTGTT[T/G]TGTCAATGGCTGAAAACTTCACTCAACTCCACAATAACCTTCCTG	scaffold77178:232	G	T	T	T	T	T	T	T	T	T
SLG-3	DAFWA4185	129.882	92	AATTCAAACATAAAAGGCCACGATTCAGCATCTATTGCAAACTGCAATATCACAATGCTTGACATATGCAGAAGTAGCCAATGACATAACT[T/C]	scaffold71040:5581	C	T	T	T	T	T	T	T	T	-
SLG-3	DAFWA4366	129.882	9	AATTCTCA[A/C]GGTCATCATTTATAATGCATAACCTGAATGATCTTCCACTGGTAAGCTACAATACCTGTAACAATTCATACATCTGCAGGCTA	scaffold71040:12371	C	A	A	A	A	A	A	A	A	A
SLG-3	DAFWA4877	129.882	57	AATTCAATAAAATCAATCAGATCATTAACTTTAATCATTTTTCACATTAAAATCGA[A/G]ACATAGATAATTCTAGGAGAAAAAAACGGTGGAAG	scaffold71040:5443	G	A	A	A	A	A	A	A	A	A
SLG-3	DAFWA4862	130.388	87	AATTCTCAATATTGATAAGGCATGAGAAGCCTTATTTATAATATATGAATAGGTAACAAACTTAGCTGTCAGCTAACAAACTAATG[A/C]ACACA	scaffold60554:1287	C	A	A	A	A	A	-	A	A	A
SLG-3	DAFWA5183	131.947	38	AATTCAACAGTTTACATAGATGCTGGGGCTAAGGGGA[G/T]TGAGTTAGTGTACCATGTAGAAAAGAATGGAGGGGTTGTTAATGCTGCAACAGG	scaffold86632:4077	T	G	-	G	G	G	G	G	G	G
SLG-3	DAFWA5042	133.281	77	AATTCTCTTGTCATTTCTTGGCAGAGTAGCAGAACATAGCCAGAACATGTCAACATCTGTTGTGAATTGGGTCTGA[T/G]CCTTTTCGAACTGTC	scaffold96656:2887	G	T	T	T	T	T	T	T	T	-
SLG-3	iDAFWA575	133.293	76	AATTCCAAGCTCTTCTCTCCATGCAACAAAAAATTGTAGTCTCAGTTTCTTGGGCTTAATGGAATCCCTTTTTATGCTTTTCTCTACAACAG-AATTCCAAGCTCTTCTCTCCATGCAACAAAAAATTGTAGTCTCAGTTTCTTGGGCTTAATGGATTCCCTTTTTATGTTTTCTCTACAACAGT	scaffold96656:1432-C-i1	AATTCCAAGCTCTTCTCTCCATGCAACAAAAAATTGTAGTCTCAGTTTCTTGGGCTTAATGGATTCCCTTTTTATGTTTTCTCTACAACAGT	AATTCCAAGCTCTTCTCTCCATGCAACAAAAAATTGTAGTCTCAGTTTCTTGGGCTTAATGGAATCCCTTTTTATGCTTTTCTCTACAACAG	AATTCCAAGCTCTTCTCTCCATGCAACAAAAAATTGTAGTCTCAGTTTCTTGGGCTTAATGGAATCCCTTTTTATGCTTTTCTCTACAACAG	AATTCCAAGCTCTTCTCTCCATGCAACAAAAAATTGTAGTCTCAGTTTCTTGGGCTTAATGGAATCCCTTTTTATGCTTTTCTCTACAACAG	AATTCCAAGCTCTTCTCTCCATGCAACAAAAAATTGTAGTCTCAGTTTCTTGGGCTTAATGGAATCCCTTTTTATGCTTTTCTCTACAACAG	AATTCCAAGCTCTTCTCTCCATGCAACAAAAAATTGTAGTCTCAGTTTCTTGGGCTTAATGGAATCCCTTTTTATGCTTTTCTCTACAACAG	AATTCCAAGCTCTTCTCTCCATGCAACAAAAAATTGTAGTCTCAGTTTCTTGGGCTTAATGGAATCCCTTTTTATGCTTTTCTCTACAACAG	AATTCCAAGCTCTTCTCTCCATGCAACAAAAAATTGTAGTCTCAGTTTCTTGGGCTTAATGGAATCCCTTTTTATGCTTTTCTCTACAACAG	AATTCCAAGCTCTTCTCTCCATGCAACAAAAAATTGTAGTCTCAGTTTCTTGGGCTTAATGGAATCCCTTTTTATGCTTTTCTCTACAACAG	-
SLG-3	DAFWA1553	133.508	34	AATTCTTAGCTTCTATATCAAAGTTCCATCAGC[T/A]AAGAAATGGAAAAGTTTTCAGGTATTTATAAGGAAGAGAATAAGATGGATTTGCCTCC	scaffold62130:35110	A	T	T	T	-	-	T	T	T	T
SLG-3	DAFWA3067	133.508	81	AATTCCATTATTGAACATTTGAACAGATCAATGTGCTAAATATTTAGTTTTCTTGCATAGAAGAGTATAATTCGAGTTTC[C/G]GTAGACATGAT	scaffold62130:26223	G	C	C	C	C	C	C	C	C	-
SLG-3	DAFWA2149	133.508	38	AATTCATATATTTTTAATAAAAAATGTATCATTACTC[C/T]ATACACATTTGAATAAACACATATACAACAAACATAATGAGTGAGTGACCATGG	scaffold62130:32901	T	C	C	C	C	C	-	C	C	-
SLG-3	DAFWA6382	134.078	24	AATTCGGTGCATCTAAGTTTTGC[T/A]CCTTTGATTTTGTTGAGGAACGCAACGCATATCTCAGAAGCTTGGGTTTAGCAGAATTTCCTGAGCAA	scaffold67108:16285	A	T	T	T	T	T	T	-	T	T
SLG-3	DAFWA5057	136.062	62	AATTCGTTCACAAATAGTTTAAGCATTCATTATTTTTAAATGAAGATGAATCTACTTATTC[T/C]AACAGTAAGTTTTTTAAATATACTTTATAT	scaffold69120:5854	C	T	T	T	T	T	T	T	T	T
SLG-3	DAFWA5878	139.854	53	AATTCCATTTTGGTATAGCAGACCTTATAACCCGTGGAAAAGTATGCAAAAG[C/T]ATCTCAAGTTTCCACCACTAAATATAGTCCAAGTCCAAC	scaffold58332:6339	T	C	C	C	C	C	C	C	C	C
SLG-3	DAFWA6733	139.854	18	AATTCTCCTTTCTAATT[T/A]CGATTTCATTGATGATTGTGTTTTGGGATTGATTTTTTTGTAGCCCTTGTTTTGGTTTATAAGATGTAAATAAT	scaffold58332:6405	A	T	T	T	T	T	T	T	T	T
SLG-3	DAFWA4726	141.499	55	AATTCATTACATTTCTTAATTATTGTCTTAAAAAATTGTTAATGGAATCCTCAT[G/C]AATATTAATAATTCATTAAAAATATAAGATGAAATTA	scaffold38765:29950	C	G	G	G	G	G	G	G	G	G
SLG-3	iDAFWA352	141.781	27	AATTCATTACTTTGATTTAATTCTGCACATTCTATCTTAGAATATATCACCAGACTCTATATTGTTTTTCTGGAATAATGATAGTTTAGACA-AATTCATTACTTTGATTTAATTCTGCATCTTAGAATATATCACCAGACTCTATATTGTTTTTCTGGAATAATGATAGTTTAGACAAACACGG	C28748872:2160-CATTCTA-i7	AATTCATTACTTTGATTTAATTCTGCATCTTAGAATATATCACCAGACTCTATATTGTTTTTCTGGAATAATGATAGTTTAGACAAACACGG	AATTCATTACTTTGATTTAATTCTGCACATTCTATCTTAGAATATATCACCAGACTCTATATTGTTTTTCTGGAATAATGATAGTTTAGACA	AATTCATTACTTTGATTTAATTCTGCACATTCTATCTTAGAATATATCACCAGACTCTATATTGTTTTTCTGGAATAATGATAGTTTAGACA	AATTCATTACTTTGATTTAATTCTGCACATTCTATCTTAGAATATATCACCAGACTCTATATTGTTTTTCTGGAATAATGATAGTTTAGACA	AATTCATTACTTTGATTTAATTCTGCACATTCTATCTTAGAATATATCACCAGACTCTATATTGTTTTTCTGGAATAATGATAGTTTAGACA	AATTCATTACTTTGATTTAATTCTGCACATTCTATCTTAGAATATATCACCAGACTCTATATTGTTTTTCTGGAATAATGATAGTTTAGACA	AATTCATTACTTTGATTTAATTCTGCACATTCTATCTTAGAATATATCACCAGACTCTATATTGTTTTTCTGGAATAATGATAGTTTAGACA	AATTCATTACTTTGATTTAATTCTGCACATTCTATCTTAGAATATATCACCAGACTCTATATTGTTTTTCTGGAATAATGATAGTTTAGACA	AATTCATTACTTTGATTTAATTCTGCACATTCTATCTTAGAATATATCACCAGACTCTATATTGTTTTTCTGGAATAATGATAGTTTAGACA	AATTCATTACTTTGATTTAATTCTGCACATTCTATCTTAGAATATATCACCAGACTCTATATTGTTTTTCTGGAATAATGATAGTTTAGACA
SLG-3	iDAFWA506	142.054	42	AATTCTCATATTTTCATCTTCCTGACATTTCTCCATTTCTTTGTCACAGATAAAACCACGGTATTCTTTTAGGAGAAAGGAAATACGCCCTG-AATTCTCATCTTTTCATCTTCCTGACATTTCTCCATTTCTTTTGTCACAGATAAAACCACGGTATTCTTTTAGGAGAAAGGAAATACGCCCT	scaffold74596:8276-T-d1	AATTCTCATCTTTTCATCTTCCTGACATTTCTCCATTTCTTTTGTCACAGATAAAACCACGGTATTCTTTTAGGAGAAAGGAAATACGCCCT	AATTCTCATATTTTCATCTTCCTGACATTTCTCCATTTCTTTGTCACAGATAAAACCACGGTATTCTTTTAGGAGAAAGGAAATACGCCCTG	AATTCTCATATTTTCATCTTCCTGACATTTCTCCATTTCTTTGTCACAGATAAAACCACGGTATTCTTTTAGGAGAAAGGAAATACGCCCTG	AATTCTCATATTTTCATCTTCCTGACATTTCTCCATTTCTTTGTCACAGATAAAACCACGGTATTCTTTTAGGAGAAAGGAAATACGCCCTG	AATTCTCATATTTTCATCTTCCTGACATTTCTCCATTTCTTTGTCACAGATAAAACCACGGTATTCTTTTAGGAGAAAGGAAATACGCCCTG	-	AATTCTCATATTTTCATCTTCCTGACATTTCTCCATTTCTTTGTCACAGATAAAACCACGGTATTCTTTTAGGAGAAAGGAAATACGCCCTG	AATTCTCATATTTTCATCTTCCTGACATTTCTCCATTTCTTTGTCACAGATAAAACCACGGTATTCTTTTAGGAGAAAGGAAATACGCCCTG	AATTCTCATATTTTCATCTTCCTGACATTTCTCCATTTCTTTGTCACAGATAAAACCACGGTATTCTTTTAGGAGAAAGGAAATACGCCCTG	AATTCTCATATTTTCATCTTCCTGACATTTCTCCATTTCTTTGTCACAGATAAAACCACGGTATTCTTTTAGGAGAAAGGAAATACGCCCTG
SLG-3	DAFWA847	142.105	16	AATTCAATCTATCGT[T/G]GCTATTTCTGAGTACGATAACTTCAACTTACTGGCCATCAGGAAGCTCATATGGGGTTGTCGGAATGTTTGAGTAT	scaffold74596:6766	G	T	T	-	T	T	T	T	T	T
SLG-3	DAFWA8009	142.301	51	AATTCCTCAACTTCAACAAGGAGGAATGAACTTAGGAATTTAAATATGTG[A/G]CACTTACCATGCATCATCACACATATATTATATACACTCAA	scaffold71377:15038	G	A	A	-	A	A	A	A	-	A
SLG-3	DAFWA5643	142.301	52	AATTCATCATGTGTCTGCCCAGTTATTTATTTGAACGTCTCTCTCTCTCTT[G/C]TTTTGTCATTAATTATTAAATTTCTCATCTGCAGCGCGTG	scaffold71377:13198	C	G	G	G	G	G	G	G	G	G
SLG-3	DAFWA7750	142.301	46	AATTCTAATTACAGAACCAACCCAGGTTTATATATATCCAGATAT[C/G]TAGACTAGATAGATTAAGATCACATTCCTTCCAGGGATAATTTATT	scaffold85338:2970	G	C	C	C	C	C	C	C	C	C
SLG-3	DAFWA5817	142.301	19	AATTCCTGATATAGAAAA[T/A]TTGTTATTATGTTGTGTGTTATAATCAATAACCAAAGTGATTTTGTGATCCTATTGCCCATTTGTTTTATTTT	scaffold87527:2576	A	T	T	T	T	T	T	T	T	T
SLG-3	DAFWA7898	142.301	26	AATTCCGAGATAGATTTGGGCCCTC[C/A]TATGATGTTTTATTGATCTGTCCCTGTTTACTATGTTAACAGTGTCCTGATAATCAGTCTTGTATT	C28748872:2112	A	C	C	C	C	C	C	C	C	C
SLG-3	DAFWA6512	142.301	40	AATTCTGATCATAGCATAAGCATAACTATAAGGCTATAA[C/T]TTATAAGCATTGAACAGAAGAAACTGAGAGAGGGTAGGAATAAGTGTTAGCA	scaffold64491:5892	T	C	C	C	C	C	n	C	C	C
SLG-3	DAFWA7577	142.301	26	AATTCTATGCCATCTGCAAAAAATA[T/G]TTCAACTAAATGTCCTTCTTCTCAAAGAAAAAGGGTTACTGCTCCTTCAGGAAAGGCAGATTACAA	scaffold25199:31831	G	T	T	T	T	T	T	T	T	T
SLG-3	iDAFWA673	142.345	50	AATTCAATATCTCTGGAAATTGCATGATTTTCCATTCCACATTTTTTTTTTGCAATTTGATTTAATGTTACACAAGCTCTGATCTGTTCTTT-AATTCAATATCTCTGGAAATTGCATGATTTTCCATTCCACATTTTGTTTTGCAATTTGATTTAATGTTACACAAGCTCTGATCTGTTCTTTT	scaffold25199:21230-T-i1	AATTCAATATCTCTGGAAATTGCATGATTTTCCATTCCACATTTTGTTTTGCAATTTGATTTAATGTTACACAAGCTCTGATCTGTTCTTTT	AATTCAATATCTCTGGAAATTGCATGATTTTCCATTCCACATTTTTTTTTTGCAATTTGATTTAATGTTACACAAGCTCTGATCTGTTCTTT	AATTCAATATCTCTGGAAATTGCATGATTTTCCATTCCACATTTTTTTTTTGCAATTTGATTTAATGTTACACAAGCTCTGATCTGTTCTTT	AATTCAATATCTCTGGAAATTGCATGATTTTCCATTCCACATTTTTTTTTTGCAATTTGATTTAATGTTACACAAGCTCTGATCTGTTCTTT	AATTCAATATCTCTGGAAATTGCATGATTTTCCATTCCACATTTTTTTTTTGCAATTTGATTTAATGTTACACAAGCTCTGATCTGTTCTTT	AATTCAATATCTCTGGAAATTGCATGATTTTCCATTCCACATTTTTTTTTTGCAATTTGATTTAATGTTACACAAGCTCTGATCTGTTCTTT	AATTCAATATCTCTGGAAATTGCATGATTTTCCATTCCACATTTTTTTTTTGCAATTTGATTTAATGTTACACAAGCTCTGATCTGTTCTTT	AATTCAATATCTCTGGAAATTGCATGATTTTCCATTCCACATTTTTTTTTTGCAATTTGATTTAATGTTACACAAGCTCTGATCTGTTCTTT	AATTCAATATCTCTGGAAATTGCATGATTTTCCATTCCACATTTTTTTTTTGCAATTTGATTTAATGTTACACAAGCTCTGATCTGTTCTTT	AATTCAATATCTCTGGAAATTGCATGATTTTCCATTCCACATTTTTTTTTTGCAATTTGATTTAATGTTACACAAGCTCTGATCTGTTCTTT
SLG-3	DAFWA7442	145.032	38	AATTCTTTTTCTTCACAAATTACTATTAAGTACTACA[C/T]ATTTAGTCATGTATAGACTTTTTTCCCTAGCAAAATTATGACGTTTTAACTATA	scaffold86753:13149	T	C	C	C	C	C	C	C	C	C
SLG-3	DAFWA8742	145.032	17	AATTCATTTGCAGTGG[T/C]GAATGGAAATCACAAGAATCATGTATAACTGATCAAAGGAGGGTAGCAGATGAAAGCTTGCCTGAATGCTTCCTG	scaffold86753:7098	C	T	T	T	T	T	T	T	T	T
SLG-3	DAFWA5583	147.425	17	AATTCTATGCCGTATA[A/G]TTTCCTTTCGTGAGGTTTAGTTCAATCTTTACAAGTGCTGCATAGAATAGTCTCGCTCTACGTCTCATGACTGGG	scaffold98739:2909	G	A	A	A	A	A	A	A	A	-
SLG-3	DAFWA5357	147.425	10	AATTCATTA[G/T]AAATGGAAAAGACAAAGAAAAATGCAGTTTGAAGGCGAGAAAAATAAAATTAACACAAAAATGGAATTGCCACCAATTTTAT	scaffold95433:3584	T	G	G	G	G	G	G	G	G	G
SLG-3	DAFWA6521	147.425	50	AATTCTGAAGTGAAGCCCAATAGAACTAGATCAAGAATTGAAAAAGAAT[G/A]TACAGAAATTTAGTGACTTTGTTCGGAAAAGATTCTATAATC	scaffold98739:2847	A	G	G	G	G	G	G	G	G	G
SLG-3	DAFWA6356	148.621	56	AATTCTTGGATAAACTTGTAGCTGTTCTTTTTGGTAGTAATGGCAATTTTACCAA[A/G]CTTGAGCTTAGCTTTTGTAATTGAAACATATTTAGT	scaffold95148:3315	G	A	A	A	A	A	A	A	A	A
SLG-3	DAFWA5124	148.621	59	AATTCTTTACTTCCAATGAGGGACTATCTTTGCCTGAGGTTTTAGTCTGCCGATGCAG[A/G]GGAGAGCGTTCAACGCTGTATTCAGAACCAATA	scaffold78092:2868	G	A	A	A	A	A	A	A	A	A
SLG-3	DAFWA1085	148.621	43	AATTCTGGTTTGCAATTTGAGTAGATTATTCCAAACTTGGTT[G/T]GTTTAGAAGGAAATGGCAGTAAGTTTTTCCTTCTGTTTTCTTTTGAATT	scaffold78092:4951	T	G	G	G	G	G	G	G	G	G
SLG-3	iDAFWA790	148.621	44	AATTCATTAGCATATAGTCAATAACAAGATAGAGCTCATGAGTTTCGGCTACATTCTTTTTGATACTACCAAGGATATCCTCGATTTTTCTA-AATTCATTAGCATATAGTCAATAACAAGATAGAGCTCATGAGTTCGGCTACATTCTTTTTGATACTACCAAGGATATCCTTGATTTTTTTAG	scaffold49210:21953-T-i1	AATTCATTAGCATATAGTCAATAACAAGATAGAGCTCATGAGTTCGGCTACATTCTTTTTGATACTACCAAGGATATCCTTGATTTTTTTAG	AATTCATTAGCATATAGTCAATAACAAGATAGAGCTCATGAGTTTCGGCTACATTCTTTTTGATACTACCAAGGATATCCTCGATTTTTCTA	AATTCATTAGCATATAGTCAATAACAAGATAGAGCTCATGAGTTTCGGCTACATTCTTTTTGATACTACCAAGGATATCCTCGATTTTTCTA	AATTCATTAGCATATAGTCAATAACAAGATAGAGCTCATGAGTTTCGGCTACATTCTTTTTGATACTACCAAGGATATCCTCGATTTTTCTA	AATTCATTAGCATATAGTCAATAACAAGATAGAGCTCATGAGTTTCGGCTACATTCTTTTTGATACTACCAAGGATATCCTCGATTTTTCTA	-	AATTCATTAGCATATAGTCAATAACAAGATAGAGCTCATGAGTTTCGGCTACATTCTTTTTGATACTACCAAGGATATCCTCGATTTTTCTA	AATTCATTAGCATATAGTCAATAACAAGATAGAGCTCATGAGTTTCGGCTACATTCTTTTTGATACTACCAAGGATATCCTCGATTTTTCTA	AATTCATTAGCATATAGTCAATAACAAGATAGAGCTCATGAGTTTCGGCTACATTCTTTTTGATACTACCAAGGATATCCTCGATTTTTCTA	AATTCATTAGCATATAGTCAATAACAAGATAGAGCTCATGAGTTTCGGCTACATTCTTTTTGATACTACCAAGGATATCCTCGATTTTTCTA
SLG-4	DAFWA393	0	54	AATTCTTTACGCTTAAAATCGACCTATGTTCTGTTTTTGTCGAGTGCAAAAGT[C/T]TCCCACTTAAGTTTACGACTTGATTCTATACAAAATAT	scaffold67786:8203	T	C	C	C	C	C	C	T	T	T
SLG-4	iDAFWA91	0.754	16	AATTCCTAATCCCTAACTCCAAATGAGTGACACAGTAACTAATATCAATTATGCCTATTCATTATTGCTATTGGAATGTGATAATAACCTTC-AATTCCTAATCCCTAAACTCCAAATGAGTGACACAGTAACTAATATCAATTATGCCTATTCATTATTGCTATTGGAATGTGATAATAACCTT	scaffold61551:8186-A-d1	AATTCCTAATCCCTAAACTCCAAATGAGTGACACAGTAACTAATATCAATTATGCCTATTCATTATTGCTATTGGAATGTGATAATAACCTT	AATTCCTAATCCCTAACTCCAAATGAGTGACACAGTAACTAATATCAATTATGCCTATTCATTATTGCTATTGGAATGTGATAATAACCTTC	AATTCCTAATCCCTAACTCCAAATGAGTGACACAGTAACTAATATCAATTATGCCTATTCATTATTGCTATTGGAATGTGATAATAACCTTC	AATTCCTAATCCCTAAACTCCAAATGAGTGACACAGTAACTAATATCAATTATGCCTATTCATTATTGCTATTGGAATGTGATAATAACCTTC	AATTCCTAATCCCTAAACTCCAAATGAGTGACACAGTAACTAATATCAATTATGCCTATTCATTATTGCTATTGGAATGTGATAATAACCTTC	AATTCCTAATCCCTAAACTCCAAATGAGTGACACAGTAACTAATATCAATTATGCCTATTCATTATTGCTATTGGAATGTGATAATAACCTTC	AATTCCTAATCCCTAAACTCCAAATGAGTGACACAGTAACTAATATCAATTATGCCTATTCATTATTGCTATTGGAATGTGATAATAACCTTC	AATTCCTAATCCCTAAACTCCAAATGAGTGACACAGTAACTAATATCAATTATGCCTATTCATTATTGCTATTGGAATGTGATAATAACCTTC	AATTCCTAATCCCTAAACTCCAAATGAGTGACACAGTAACTAATATCAATTATGCCTATTCATTATTGCTATTGGAATGTGATAATAACCTTC	AATTCCTAATCCCTAAACTCCAAATGAGTGACACAGTAACTAATATCAATTATGCCTATTCATTATTGCTATTGGAATGTGATAATAACCTTC
SLG-4	DAFWA8202	1.479	13	AATTCGATCATA[A/T]TCAAGCATTTTGTTATTGATTCAATCACTCTGTTTAAAATTGAGATTGATTTGGAATATTCCAAGGGTTCAGAGTTTGA	scaffold1:32066	T	A	-	T	T	T	T	T	T	-
SLG-4	DAFWA5365	1.479	64	AATTCTCTGACCCATGACTTGCAATCCTGAGCCAATGAAGAAATCAAGATCTTCTAGTCTCCA[C/A]CCTTCAACTGGTTCAACTTCATATAGCC	scaffold61551:24816	A	C	C	A	A	-	A	A	-	A
SLG-4	iDAFWA772	2.197	56	AATTCATTTGCAAACTCACAAGTTGTGTAGCTAGAAAGAGGTCAGTAAAATAACCATAGTTATAGCTATTTTTAGTTTTCTTGACCAACAAT-AATTCATTTGCAAACTCACAAGTTGTGTAGCTAGAAAGAGGTCGGTAAAATAGCCAGTTATAGCTATTTTTAGTTTTCTTGACCAACAATAA	scaffold87434:93-TA-i2	AATTCATTTGCAAACTCACAAGTTGTGTAGCTAGAAAGAGGTCGGTAAAATAGCCAGTTATAGCTATTTTTAGTTTTCTTGACCAACAATAA	AATTCATTTGCAAACTCACAAGTTGTGTAGCTAGAAAGAGGTCAGTAAAATAACCATAGTTATAGCTATTTTTAGTTTTCTTGACCAACAAT	AATTCATTTGCAAACTCACAAGTTGTGTAGCTAGAAAGAGGTCGGTAAAATAGCC--AGTTATAGCTATTTTTAGTTTTCTTGACCAACAAT	AATTCATTTGCAAACTCACAAGTTGTGTAGCTAGAAAGAGGTCAGTAAAATAACCATAGTTATAGCTATTTTTAGTTTTCTTGACCAACAAT	AATTCATTTGCAAACTCACAAGTTGTGTAGCTAGAAAGAGGTCAGTAAAATAACCATAGTTATAGCTATTTTTAGTTTTCTTGACCAACAAT	AATTCATTTGCAAACTCACAAGTTGTGTAGCTAGAAAGAGGTCAGTAAAATAACCATAGTTATAGCTATTTTTAGTTTTCTTGACCAACAAT	AATTCATTTGCAAACTCACAAGTTGTGTAGCTAGAAAGAGGTCAGTAAAATAACCATAGTTATAGCTATTTTTAGTTTTCTTGACCAACAAT	AATTCATTTGCAAACTCACAAGTTGTGTAGCTAGAAAGAGGTCGGTAAAATAGCC--AGTTATAGCTATTTTTAGTTTTCTTGACCAACAAT	AATTCATTTGCAAACTCACAAGTTGTGTAGCTAGAAAGAGGTCGGTAAAATAGCC--AGTTATAGCTATTTTTAGTTTTCTTGACCAACAAT	AATTCATTTGCAAACTCACAAGTTGTGTAGCTAGAAAGAGGTCGGTAAAATAGCC--AGTTATAGCTATTTTTAGTTTTCTTGACCAACAAT
SLG-4	iDAFWA771	2.197	44	AATTCTATTATTGTTGGTCAAGAAAACTAAAAATAGCTATAACTATGGTTATTTTACTGACCTCTTTCTAGCTACACAACTTGTGAGTTTGC-AATTCTATTATTGTTGGTCAAGAAAACTAAAAATAGCTATAACTGGCTATTTTACCGACCTCTTTCTAGCTACACAACTTGTGAGTTTGCAA	scaffold87434:92-AT-i2	AATTCTATTATTGTTGGTCAAGAAAACTAAAAATAGCTATAACTGGCTATTTTACCGACCTCTTTCTAGCTACACAACTTGTGAGTTTGCAA	AATTCTATTATTGTTGGTCAAGAAAACTAAAAATAGCTATAACTATGGTTATTTTACTGACCTCTTTCTAGCTACACAACTTGTGAGTTTGC	AATTCTATTATTGTTGGTCAAGAAAACTAAAAATAGCTATAACT--GGCTATTTTACCGACCTCTTTCTAGCTACACAACTTGTGAGTTTGC	AATTCTATTATTGTTGGTCAAGAAAACTAAAAATAGCTATAACTATGGTTATTTTACTGACCTCTTTCTAGCTACACAACTTGTGAGTTTGC	AATTCTATTATTGTTGGTCAAGAAAACTAAAAATAGCTATAACTATGGTTATTTTACTGACCTCTTTCTAGCTACACAACTTGTGAGTTTGC	AATTCTATTATTGTTGGTCAAGAAAACTAAAAATAGCTATAACTATGGTTATTTTACTGACCTCTTTCTAGCTACACAACTTGTGAGTTTGC	AATTCTATTATTGTTGGTCAAGAAAACTAAAAATAGCTATAACTATGGTTATTTTACTGACCTCTTTCTAGCTACACAACTTGTGAGTTTGC	AATTCTATTATTGTTGGTCAAGAAAACTAAAAATAGCTATAACT--GGCTATTTTACCGACCTCTTTCTAGCTACACAACTTGTGAGTTTGC	AATTCTATTATTGTTGGTCAAGAAAACTAAAAATAGCTATAACT--GGCTATTTTACCGACCTCTTTCTAGCTACACAACTTGTGAGTTTGC	AATTCTATTATTGTTGGTCAAGAAAACTAAAAATAGCTATAACT--GGCTATTTTACCGACCTCTTTCTAGCTACACAACTTGTGAGTTTGC
SLG-4	DAFWA7583	2.197	81	AATTCAGAATACACAGTTACCCTTTATAGGTAGTGACTTGATACAAGAGAAAGAGATAACTGTTAGTTATAACTGTCAAA[T/C]AGTTATAACCA	scaffold87434:9019	C	T	C	T	T	T	T	C	C	C
SLG-4	DAFWA4479	2.197	70	AATTCATCAAGAACATACTCTTAAATGCATTTTTTAGATGAAATTTCCCATCAAGCTTTAAAATTTTCC[T/A]TTTTTCAGGGTTATCAATGGCC	scaffold1:16923	A	T	-	A	-	A	A	A	A	A
SLG-4	DAFWA7126	2.197	27	AATTCTCATAATTTTGGACAGGAGTG[T/C]CAATTTTATTGTTTGAAATGACTATAATGCCAATTCTTTCTAACTTCTTTTTTTATTAAGGACCA	scaffold80790:2606	C	T	T	T	-	T	T	C	C	C
SLG-4	DAFWA2732	2.197	34	AATTCAATCCAAATACTATACAGAGACAATTTA[T/C]TAGCATATATCTAAGTCAAACTTTCTATGAGCTAAAAACTCCAAAGTCTCAATGCCAC	scaffold87434:3281	C	T	C	T	-	T	T	C	C	-
SLG-4	DAFWA2434	2.197	90	AATTCTGATCATCATCAGCTACAACAGTTTGCTTCTTGGGCACTCTCCTTCCTTCGGCAACATTTATGGTCCAAGGAACATTTGAGCGT[C/T]GA	scaffold87434:7775	T	C	T	C	C	C	C	T	T	T
SLG-4	DAFWA4614	2.197	43	AATTCTACCACGAGTTCTCTTCAATTTTAACAACAGGGCACA[G/T]ACGTTCTTCTACAAGACCTCACCAGATTCATTACCTGTGTCAGATGTTG	scaffold87434:15645	T	G	T	-	G	G	G	T	T	T
SLG-4	DAFWA2424	7.621	25	AATTCAATTTATCCTAAATAGATG[G/A]ACTGAAGATTAAAGATAATTTTATTACTACATGTGAAATATTCATTTCTCTTCCGTAATCTATTTTT	scaffold51237:3440	A	G	A	G	G	G	G	G	G	-
SLG-4	DAFWA1554	7.621	76	AATTCTCATTTAACAATGCATATTCAATAGCAGTGTGATTGAAATGTTCACTTTGTACAATACCCACTTGAGTAC[G/T]CATTGTTGGATGTCCA	scaffold81514:8090	T	G	-	G	G	G	G	G	G	G
SLG-4	DAFWA4266	7.621	44	AATTCTTTCTAAGATGAACTAAACAATTGATAAAGCAATGTAT[G/A]CCATAAACAAATGCTTCAATCCAGCATGTATTGACAAAAGATTTGCAC	scaffold97889:1410	A	G	A	G	G	G	G	-	-	A
SLG-4	DAFWA5995	7.621	89	AATTCAATGACTTCCGCACAAAACTAGCAGGATTGACCAGGTAGATGTTTCTGTTTGTTAAGCCTTTTGCGTTTCACTTATTTTTGTT[A/T]ATT	scaffold77062:6932	T	A	T	A	A	A	A	-	T	T
SLG-4	DAFWA2268	7.621	27	AATTCACAATATCATTGTATCAATGT[T/C]AGATATCATTTTGTTATGTGATTTTGTCTTGCAGAGAACCTTGTTTGCATGATCACGTTATTCTC	scaffold97889:1476	C	T	C	T	T	T	T	-	-	C
SLG-4	DAFWA2576	7.621	10	AATTCTCTT[A/G]CACATGCTTATTACTATGTTAGATGGCAAACTCTCCCATAAAAACAAGAAATTTTGCAATACTCTATGAGATTTTAATTTAC	scaffold81514:7329	G	A	A	A	A	A	A	G	G	G
SLG-4	DAFWA7423	8.339	16	AATTCAACTCAAGCA[C/A]AGGTCCGCTCTCTGAAGAATCAAGAACTTAATGTAAATCAATTTGAAACAAACATTAGAAACTCAAAAGGAGGAAA	scaffold78880:28781	A	C	A	C	C	C	C	A	A	A
SLG-4	DAFWA2705	8.339	57	AATTCCATGTGCGGCATTGAACCTGATGCCATAAGGACGAAGGCTCAAGGCAAATC[A/G]AATGCCATCACCATTTACCCAACAAAGCAAAACAG	scaffold68152:3252	G	A	A	A	A	A	A	A	A	A
SLG-4	DAFWA2478	11.319	29	AATTCTATGAAGCAGACTTTCCAAATAT[T/C]ATATAAGATTAAATGTGAATATTTCATTCATAAAAATGATACTTACTCCCACGATAGAAAAAA	scaffold65170:1234	C	T	T	T	T	T	T	T	T	T
SLG-4	iDAFWA736	11.319	15	AATTCTAAAAAAAATTAATAATATGATTAAACCAAATACAAAAATATTACACATGAGATAAATCCTTCCGATTTACTAATAAGAGTGAGATT-AATTCTAAAAAAATTAATAATATGATTAAACCAAATACAAAAATATTACACATGAGATAAATCCTTCCGATTTACTGATAAGAGTGAGATTC	scaffold65170:1273-T-i1	AATTCTAAAAAAATTAATAATATGATTAAACCAAATACAAAAATATTACACATGAGATAAATCCTTCCGATTTACTGATAAGAGTGAGATTC	AATTCTAAAAAAAATTAATAATATGATTAAACCAAATACAAAAATATTACACATGAGATAAATCCTTCCGATTTACTAATAAGAGTGAGATT	AATTCT-AAAAAAATTAATAATATGATTAAACCAAATACAAAAATATTACACATGAGATAAATCCTTCCGATTTACTGATAAGAGTGAGATT	AATTCTAAAAAAAATTAATAATATGATTAAACCAAATACAAAAATATTACACATGAGATAAATCCTTCCGATTTACTAATAAGAGTGAGATT	AATTCTAAAAAAAATTAATAATATGATTAAACCAAATACAAAAATATTACACATGAGATAAATCCTTCCGATTTACTAATAAGAGTGAGATT	AATTCTAAAAAAAATTAATAATATGATTAAACCAAATACAAAAATATTACACATGAGATAAATCCTTCCGATTTACTAATAAGAGTGAGATT	AATTCTAAAAAAAATTAATAATATGATTAAACCAAATACAAAAATATTACACATGAGATAAATCCTTCCGATTTACTAATAAGAGTGAGATT	AATTCTAAAAAAAATTAATAATATGATTAAACCAAATACAAAAATATTACACATGAGATAAATCCTTCCGATTTACTAATAAGAGTGAGATT	AATTCTAAAAAAAATTAATAATATGATTAAACCAAATACAAAAATATTACACATGAGATAAATCCTTCCGATTTACTAATAAGAGTGAGATT	AATTCTAAAAAAAATTAATAATATGATTAAACCAAATACAAAAATATTACACATGAGATAAATCCTTCCGATTTACTAATAAGAGTGAGATT
SLG-4	DAFWA6654	12.037	44	AATTCAGAGTTGGTGTTGCAGGTTGAAATATTCAAGCTTCATT[A/C]TTCTGCTGGTGTTAATTAATAATTCTGAAATCTGATTGAAGGTCTCAA	scaffold48561:26306	C	A	C	A	A	A	A	C	C	C
SLG-4	iDAFWA656	12.037	38	AATTCAAATTAGAAAAGGATGAAGGAGAACAATGAAGAATGAAGACAGTGTTTGGCGCCAGGTTTTCAGAAGACAATCACTTCAAACCTTAA-AATTCAAATTAGAAAAGGATGAAGGAGAACAATGAAGACAGTGTTTGGCGCCAGGTTTTCAGAAGACAATCATTTCAAACCTTAAACGACAT	scaffold48561:33410-ATGAAGA-i7	AATTCAAATTAGAAAAGGATGAAGGAGAACAATGAAGACAGTGTTTGGCGCCAGGTTTTCAGAAGACAATCATTTCAAACCTTAAACGACAT	AATTCAAATTAGAAAAGGATGAAGGAGAACAATGAAGAATGAAGACAGTGTTTGGCGCCAGGTTTTCAGAAGACAATCACTTCAAACCTTAA	AATTCAAATTAGAAAAGGATGAAGGAGAAC-------AATGAAGACAGTGTTTGGCGCCAGGTTTTCAGAAGACAATCATTTCAAACCTTAA	AATTCAAATTAGAAAAGGATGAAGGAGAACAATGAAGAATGAAGACAGTGTTTGGCGCCAGGTTTTCAGAAGACAATCACTTCAAACCTTAA	AATTCAAATTAGAAAAGGATGAAGGAGAACAATGAAGAATGAAGACAGTGTTTGGCGCCAGGTTTTCAGAAGACAATCACTTCAAACCTTAA	AATTCAAATTAGAAAAGGATGAAGGAGAACAATGAAGAATGAAGACAGTGTTTGGCGCCAGGTTTTCAGAAGACAATCACTTCAAACCTTAA	AATTCAAATTAGAAAAGGATGAAGGAGAACAATGAAGAATGAAGACAGTGTTTGGCGCCAGGTTTTCAGAAGACAATCACTTCAAACCTTAA	AATTCAAATTAGAAAAGGATGAAGGAGAAC-------AATGAAGACAGTGTTTGGCGCCAGGTTTTCAGAAGACAATCATTTCAAACCTTAA	AATTCAAATTAGAAAAGGATGAAGGAGAAC-------AATGAAGACAGTGTTTGGCGCCAGGTTTTCAGAAGACAATCATTTCAAACCTTAA	-
SLG-4	DAFWA8402	12.754	36	AATTCCAAATTCCAATACGAGGAAAATGGAAAATA[A/T]GTTTTTATTATTATTTACACAATTCTTAGCTTAGACCCTAAGAATTATTGATACCA	scaffold49286:5649	T	A	T	A	A	A	A	T	T	T
SLG-4	DAFWA3043	12.754	6	AATTC[T/C]TTTGTACGATTCTTTCATTTATTTTTTCAATTTCTTTGTTTGGGATAATGGGTATCTTCTATTTTGTAAATCATCATGCTAAAGCT	scaffold66420:18733	C	T	-	T	T	C	T	C	C	C
SLG-4	DAFWA3992	12.754	32	AATTCACTTGTTTTTTTCCACTATTGATTTT[C/A]TTTTTTATTTCCCATTTTCAATATAGGTAAAATTGGTTGAACAATACAACCAAATGAAAG	scaffold66420:24489	A	C	C	C	C	-	-	A	A	A
SLG-4	iDAFWA808	13.472	29	AATTCCTTTGTAAGTTAGTTCCTTTTTTTTATTTTCTATCTTGTGTAGTTGGATTATGTAAATTCTATATCATTTAGGGCATTGTCAATGAA-AATTCCTTTGTAAGTTAGTTCCTTTTTTTATTTTCTATCTTGTGTAGTTGGATTATGTAAATTCTATATCATTCAGGGCATTGTCGATGAAT	scaffold75053:6892-T-i1	AATTCCTTTGTAAGTTAGTTCCTTTTTTTATTTTCTATCTTGTGTAGTTGGATTATGTAAATTCTATATCATTCAGGGCATTGTCGATGAAT	AATTCCTTTGTAAGTTAGTTCCTTTTTTTTATTTTCTATCTTGTGTAGTTGGATTATGTAAATTCTATATCATTTAGGGCATTGTCAATGAA	AATTCCTTTGTAAGTTAGTTCCTTTTTTTTATTTTCTATCTTGTGTAGTTGGATTATGTAAATTCTATATCATTTAGGGCATTGTCAATGAA	AATTCCTTTGTAAGTTAGTTCCTTTTTTTTATTTTCTATCTTGTGTAGTTGGATTATGTAAATTCTATATCATTTAGGGCATTGTCAATGAA	AATTCCTTTGTAAGTT------TTTTTTTTGAATTTTCTATCTTGTGTAGTTGGATTATGTAAATTCTATATCATTTAGGGCATTGTCAATGAA	AATTCCTTTGTAAGTTAGTTCCTTTTTTTTATTTTCTATCTTGTGTAGTTGGATTATGTAAATTCTATATCATTTAGGGCATTGTCAATGAA	AATTCCTTTGTAAGTTAGTTCCTTTTTTTTATTTTCTATCTTGTGTAGTTGGATTATGTAAATTCTATATCATTTAGGGCATTGTCAATGAA	AATTCCTTTGTAAGTTAGTTCCTTTTTTTTATTTTCTATCTTGTGTAGTTGGATTATGTAAATTCTATATCATTTAGGGCATTGTCAATGAA	AATTCCTTTGTAAGTTAGTTCCTTTTTTTTATTTTCTATCTTGTGTAGTTGGATTATGTAAATTCTATATCATTTAGGGCATTGTCAATGAA	AATTCCTTTGTAAGTTAGTTCCTTTTTTTTATTTTCTATCTTGTGTAGTTGGATTATGTAAATTCTATATCATTTAGGGCATTGTCAATGAA
SLG-4	DAFWA8212	15.232	40	AATTCATGACCTTCAGGCACAAACAACCTTTCCGTTACG[T/C]TGATATCCTAGCTAACAACAATTAATTGGTCACCTTTATAAGGAAATTAACA	scaffold66838:2045	C	T	T	T	T	C	T	C	C	C
SLG-4	DAFWA2292	15.232	90	AATTCTATTCCATAATCCCCCATTGTTGGGTACACCCAACTATCCACCGAGTCTATAAACATCAACTCAGTTCTTGATTCCACCGAGTC[G/A]GA	scaffold96764:2488	A	G	G	G	G	A	G	A	A	A
SLG-4	DAFWA4080	15.232	73	AATTCAAATATTAGAAATAGTCTATTTACTTGCAAGGTAAGACTATGCGTATCTACTTACCTATACTTCACT[T/C]GATGAAACTCTCATGCATT	scaffold66838:1937	C	T	T	T	T	C	T	C	C	C
SLG-4	DAFWA4193	15.232	24	AATTCTCATCATTGCCTTGTAAC[C/T]AAGTCTAAGAGTGTAACTGACACAGTTAACAAATTAATTCCTCAACACTTTTTTTAGGGCATATTCCT	scaffold80607:24469	T	C	T	C	C	-	C	T	T	T
SLG-4	DAFWA5717	15.232	46	AATTCCCTATAGTGAAGTTCTTGAACTGAAGAGGAATGGTAAGCT[G/C]AAGCATATAATTAAACCTGCTTCAGTGAATTTGAGGCTAAGGGCAG	scaffold66838:12552	C	G	G	G	G	C	G	C	C	C
SLG-4	DAFWA445	15.232	9	AATTCATG[T/C]ATGAAGGAGAAAGTTTCTTGTTATAGAGTGCTCTAGGTGTGTGATTTAAGTTAAAGGGTATACTTTTTTATATGTAATTGCAA	scaffold96764:2582	C	T	T	T	T	T	T	T	T	T
SLG-4	DAFWA4628	16.102	64	AATTCCTTCATTTGTTTTTATATTCTTAAATTGTTTTTGGTATGTCTACGTGTTTCTTAACAT[G/T]TAATAATTTTTTATGTCATTATGATAAG	scaffold77524:14750	T	G	T	G	G	T	G	T	T	T
SLG-4	DAFWA6560	16.102	50	AATTCTCCTTGGCTTTTGATTTTATAATACATATATCACATATAAGAGT[G/A]GAGAGGCATTTCTCAAAACAATTTCTTTCTTATAATGTAATC	scaffold92782:1385	A	G	G	G	G	G	G	G	G	G
SLG-4	DAFWA3960	16.102	41	AATTCAGCAGAAAGAGAGAGCAATAAGAAGTGGTTGCATA[G/A]GTAGTAACTCAACAAAGTACAATTATTTTCATTGTATATGTTGAGTGAGAT	scaffold92782:10191	A	G	A	G	G	G	G	G	G	G
SLG-4	DAFWA6393	16.102	75	AATTCATAAGGAAAATATTATAGCTAAACAACAAGCTTAGATAAAGTACACAGAACAGAATATACAATGTTTCA[C/A]AACATTGATCAATTTGT	scaffold87365:4998	A	C	A	C	C	C	C	-	C	C
SLG-4	DAFWA7249	16.102	46	AATTCAGCTTAGTCACTTTGCACCTAACATTTTCCTATTCCTAAG[A/T]TCAGGACAATGCAATTCTCATGGAGTTTCTGTTAAAGATGGATTAA	scaffold87365:4882	T	A	T	A	A	A	A	-	A	A
SLG-4	DAFWA5823	16.102	66	AATTCTGATATGGTTTTCTCTGATTCTTGAAGATATGTTAAGAATAGAAACGACAAGCAATTGCG[G/C]AGTAAGTCGGCCGAGGGTGTCACAAC	scaffold92782:10293	C	G	G	G	G	G	G	G	G	G
SLG-4	DAFWA7109	17.815	67	AATTCTATCAACTCAAAAAATGTTTATTAACTTGAAGGAATAAGAAGAACAAGTTGAAGAAAAATA[C/A]GAAAAAAAGGAGTAAAGAAGAAGAG	scaffold80867:10836	A	C	C	C	C	-	C	C	C	C
SLG-4	DAFWA6557	17.815	55	AATTCAATTTAAAATTTGATGCATTATTTTTAATCTATCCCATAAAAGGAAAGT[G/A]TGCTATGGGTTAGGTGAATCAAGGGAGGGATCGAAGA	scaffold85579:10211	A	G	A	G	G	-	G	A	A	A
SLG-4	iDAFWA518	17.815	57	AATTCACTGAGTGTGCCACCTATTAGCTTAAATTCATTCTGCAATATTTTATTCCCCTAAAGGGAGCCTCCTGCGACTCGAATCCATGACCT-AATTCACTGAGTGTGCCACCTATTAGCTTAAATTCATTATGCAATATTTTATTCCCCCTAAAGGGAGCCTCCTGCGACTCGAATCCATGACC	scaffold73758:2611-C-d1	AATTCACTGAGTGTGCCACCTATTAGCTTAAATTCATTATGCAATATTTTATTCCCCCTAAAGGGAGCCTCCTGCGACTCGAATCCATGACC	AATTCACTGAGTGTGCCACCTATTAGCTTAAATTCATTCTGCAATATTTTATTCCCCTAAAGGGAGCCTCCTGCGACTCGAATCCATGACCT	AATTCACTGAGTGTGCCACCTATTAGCTTAAATTCATTCTGCAATATTTTATTCCCCCTAAAGGGnnnnTCCTGCGACTCGAATCCATGACCT	AATTCACTGAGTGTGCCACCTATTAGCTTAAATTCATTCTGCAATATTTTATTCCCCTAAAGGGAGCCTCCTGCGACTCGAATCCATGACCT	AATTCACTGAGTGTGCCACCTATTAGCTTAAATTCATTCTGCAATATTTTATTCCCCTAAAGGGAGCCTCCnnnnnCTCGAATCCATGACCT	-	AATTCACTGAGTGTGCCACCTATTAGCTTAAATTCATTCTGCAATATTTTATTCCCCTAAAGGGAGCCTCCTGCGACTCGAATCCATGACCT	AATTCACTGAGTGTGCCACCTATTAGCTTAAATTCATTCTGCAATATTTTATTCCCCTAAAGGGAGCCTCCTGCGACTCGAATCCATGACCT	-	AATTCACTGAGTGTGCCACCTATTAGCTTAAATTCATTCTGCAATATTTTATTCCCCTAAAGGGAGCCTCCTGCGACTCGAATCCATGACCT
SLG-4	iDAFWA581	17.815	28	AATTCCACGAGCCCAAAGAGAGAGAGAGAGAGGTTCTTTTTTGTATTTGTAAGATAGTGCAGTGTATATACTATAGGGAGATTACGAAAATG-AATTCCACGAGCCCAAAGAGAGAGAGAGGTTCTTTTTTGTATTTGTAAGATAGTGCAGTGTATATACTATAGTGAGATTACGAAAATGCCAC	scaffold73758:3927-AGAG-i4	AATTCCACGAGCCCAAAGAGAGAGAGAGGTTCTTTTTTGTATTTGTAAGATAGTGCAGTGTATATACTATAGTGAGATTACGAAAATGCCAC	AATTCCACGAGCCCAAAGAGAGAGAGAGAGAGGTTCTTTTTTGTATTTGTAAGATAGTGCAGTGTATATACTATAGGGAGATTACGAAAATG	AATTCCACGAGCCCAAAGAGAGAGAGAGAG--GTTCTTTTTTGTATTTGTAAGATAGTGCAGTGTATATACTATAGGGAGATTACGAAAATG	AATTCCACGAGCCCAAAGAGAGAGAGAGAGAGGTTCTTTTTTGTATTTGTAAGATAGTGCAGTGTATATACTATAGGGAGATTACGAAAATG	AATTCCACGAGCCCAAAGAGAGAGAGAGAGAGGTTCTTTTTTGTATTTGTAAGATAGTGCAGTGTATATACTATAGGGAGATTACGAAAATG	-	AATTCCACGAGCCCAAAGAGAGAGAGAGAGAGGTTCTTTTTTGTATTTGTAAGATAGTGCAGTGTATATACTATAGGGAGATTACGAAAATG	-	AATTCCACGAGCCCAAAGAGAGAGAGAGAGAGGTTCTTTTTTGTATTTGTAAGATAGTGCAGTGTATATACTATAGGGAGATTACGAAAATG	AATTCCACGAGCCCAAAGAGAGAGAGAGAGAGGTTCTTTTTTGTATTTGTAAGATAGTGCAGTGTATATACTATAGGGAGATTACGAAAATG
SLG-4	DAFWA8236	20.044	40	AATTCAAGTGGATCAACTATTTTTCCATGACCCAGATGG[A/G]TTCATGATTGAGATATGCAATTGTGATAGTCTCCCTGTGATTCCATTAGCAG	scaffold77431:24974	G	A	A	A	A	A	G	-	A	A
SLG-4	DAFWA1925	20.044	17	AATTCACACATTTGGC[A/G]GGCAAAGGACAAATAAGTAAAATTTACAAAACATTATGAACATTGTCTGTTTTGTCATCTATACTCTTAGAATAT	scaffold92722:1859	G	A	G	A	A	-	G	G	G	-
SLG-4	DAFWA8790	27.143	66	AATTCTCTAACAATAAATATATTTTATTCGCTATACTTTGATGCCCACCCCAAATTCTCACATGT[G/A]CTAGCTCCATTAAAGTGTATGCAAAA	scaffold97611:3405	A	G	G	G	G	G	-	G	G	G
SLG-4	DAFWA8816	27.143	75	AATTCTGAAATACAGAAAAGTTTTATGAAATCTTGATCACGTAATGATATAAACCTATGAGTTTTTGTTGTGTC[A/G]TTATACGTACAATTTAG	scaffold97611:3215	G	A	-	A	A	A	-	A	A	A
SLG-4	DAFWA2931	27.143	90	AATTCATATCCTCTCCAAAAATATTAGATTGAGATGATGATATATGATATTAATGAAATTTTCATTGTCCAGATTTTAAATTATTTGTA[G/A]AT	scaffold97611:3008	A	G	G	G	G	G	-	G	G	G
SLG-4	DAFWA5084	27.143	31	AATTCTCACATAATGTATCCAACACTAATG[G/A]TAGATCTAATAACCACACATTTGTAAATACACATAAATGAGACAAAATCAGATGTTTTATT	scaffold97611:2892	A	G	G	G	G	G	G	G	G	G
SLG-4	DAFWA3142	27.143	87	AATTCGAAAATAGAAAACTGGACTATTTTATCTTGGGGATGACTGATTGATAGTCAGCTTGCACATATTTTACAATACCACGAAAC[G/A]TCTTA	scaffold71343:6940	A	G	-	G	G	G	G	G	G	G
SLG-4	DAFWA8627	28.596	80	AATTCATGGTCACCCCTTGGAGATACAAGTAAGTAGTTCCTATTTTTGCTTCTACATTTGTCACCATCGTTTGACTACC[G/A]ATCTGTTTGAAC	scaffold71579:10387	A	G	G	G	G	G	G	G	G	G
SLG-4	DAFWA7852	28.596	47	AATTCAAGCACTTTGTTATTGTTAAGTTCAAGGAAGGTGTTGTAGT[T/C]GAAGATCTAACCAAAGGGATGGAGAAGTTGGTCTCGGAAATCGAA	scaffold71579:19013	C	T	C	T	T	T	T	T	T	T
SLG-4	DAFWA2355	30.031	21	AATTCTTTTACAAGGAGAGG[A/G]AAAAAATCCATTGTATATAGCTCCTTACTATTAATACTAATAAATCAAGGAGGAGGACTTCAGCTACTTTA	scaffold68950:6595	G	A	G	A	A	G	A	G	G	G
SLG-4	DAFWA7171	30.031	88	AATTCTTATTTTCCTTTTGTTTTTAACGACAAAAATGTTATTATCATTACAAGTTGTATTTTCTTGTGTATGAAACACCGGAGTCTC[A/C]GGCA	scaffold68503:17364	C	A	C	A	A	C	C	C	C	C
SLG-4	DAFWA6693	30.749	91	AATTCAGCAAGTGCTGAACCAGTGCAGTTGTTTAAGCTGTGATAGCATATGTGTATTGATAAAGTCCAAAAATGTTGATGTGTGAATATA[T/G]A	scaffold86450:5833	G	T	T	T	T	-	T	T	T	T
SLG-4	DAFWA6518	30.749	72	AATTCACCAATGATTTGGATCATAAATTGTCTATATTTTAAAAAATTGACTTATTAGTCTTCAATTGAACT[T/A]TTCAGTATACATAGTGAACA	scaffold93674:10771	A	T	A	T	T	T	A	T	T	T
SLG-4	DAFWA4879	30.749	51	AATTCTCGAGTATCTTAGGCTATTTCCATTATCTAAGTGCTCTGGGTTAA[A/T]GTGTTTGCTTTGCTAGGCTTAAGGCTACATTTTTCATGCAT	scaffold93674:9177	T	A	T	A	A	A	T	-	A	-
SLG-4	DAFWA5600	30.749	15	AATTCCAGCTAAAT[T/C]AACTATAGAGACAACGACGGGGACGATGACGACGACAACAAGAACCAAGCCTTTGGGCACTAGGTGAAGTCGGCTAC	scaffold93674:9116	C	T	C	T	T	T	C	-	T	-
SLG-4	DAFWA6239	31.467	57	AATTCATAGTATTGTTCAATGATAGAGGATAGAGTGTGTATCTAATTTTACATATA[C/A]CAGATTTACACACTTTGTCCTCTATCATAGTGATA	scaffold91081:3716	A	C	A	C	C	C	C	C	C	C
SLG-4	DAFWA1113	31.467	87	AATTCAATTATGAATTTTAAAGTTTAGAGACTTATTAAAAATTCTCAAATAGATTGGGGACACACAGAAAATTTTAACCTAAACTC[C/T]ACTTT	scaffold47125:1985	T	C	C	C	C	C	C	C	C	-
SLG-4	DAFWA7391	31.467	92	AATTCAGCAACTCTTAGAATCAACACTACCTCACTTCAGATCAGCTCTTACCCAATAATCAGCCTTTGCATATGTTAGACCCGAATAAGTA[T/A]	scaffold62337:8956	A	T	-	T	T	T	T	T	T	T
SLG-4	DAFWA4859	31.467	53	AATTCTCTCCACTATTGTAGAGAGAAGTATAAGAAAAATAACATGGTATAAC[A/C]TTTACATTTTTAATATACAATGGAATAATATAAAGGGGA	scaffold62337:122	C	A	C	A	A	A	A	A	-	-
SLG-4	DAFWA1752	31.467	50	AATTCGAGCATACGGCATGACCAACCATGATAAAGAAGGGGACATGATG[G/A]GCAATAATTTAAAAGACCAAACAGATTAACAAAAAAGTAAAA	scaffold365:3353	A	G	A	G	G	G	G	G	G	G
SLG-4	iDAFWA667	31.467	52	AATTCTTCTTGTTGTCTTCTTTATTGTAATGATAAAGTGTTTATATGGATAGAGTAGTACCACTTGTTCTCCTAATCATTTTTTTATTTTTA-AATTCTTCTTGTTGTCTTCTTTATTGTAATGATGAAGTGTTTATATGGATAGGAGTAGTACCACTTGTTCTCCTAATCATTTTTTTATTTTT	scaffold91081:3588-G-d1	AATTCTTCTTGTTGTCTTCTTTATTGTAATGATGAAGTGTTTATATGGATAGGAGTAGTACCACTTGTTCTCCTAATCATTTTTTTATTTTT	AATTCTTCTTGTTGTCTTCTTTATTGTAATGATAAAGTGTTTATATGGATAGAGTAGTACCACTTGTTCTCCTAATCATTTTTTTATTTTTA	AATTCTTCTTGTTGTCTTCTTTATTGTAATGATGAAGTGTTTATATGGATAGGAGTAGTACCACTTGTTCTCCTAATCATTTTTTTATTTTTA	AATTCTTCTTGTTGTCTTCTTTATTGTAATGATAAAGTGTTTATATGGATAGAGTAGTACCACTTGTTCTCCTAATCATTTTTTTATTTTTA	AATTCTTCTTGTTGTCTTCTTTATTGTAATGATAAAGTGTTTATATGGATAGAGTAGTACCACTTGTTCTCCTAATCATTTTTTTATTTTTA	AATTCTTCTTGTTGTCTTCTTTATTGTAATGATAAAGTGTTTATATGGATAGAGTAGTACCACTTGTTCTCCTAATCATTTTTTTATTTTTA	-	AATTCTTCTTGTTGTCTTCTTTATTGTAATGATAAAGTGTTTATATGGATAGAGTAGTACCACTTGTTCTCCTAATCATTTTTTTATTTTTA	AATTCTTCTTGTTGTCTTCTTTATTGTAATGATAAAGTGTTTATATGGATAGAGTAGTACCACTTGTTCTCCTAATCATTTTTTTATTTTTA	AATTCTTCTTGTTGTCTTCTTTATTGTAATGATAAAGTGTTTATATGGATAGAGTAGTACCACTTGTTCTCCTAATCATTTTTTTATTTTTA
SLG-4	iDAFWA122	31.467	40	AATTCCAGATCCAATCATTTCAATCTTGTAACTCTGGATGCATTTCTTCTAATGCATTCATAACTCTGTTTGCTTGTACTTCAATTGGCTTC-AATTCCAGATCCAATCATTTCAATCTTGTAACTCTGGATGATGCATTTCTTCTAATGCATTCATAACTCTGTTTGCTTGTACTTCAATTGGC	scaffold47125:9224-ATG-d3	AATTCCAGATCCAATCATTTCAATCTTGTAACTCTGGATGATGCATTTCTTCTAATGCATTCATAACTCTGTTTGCTTGTACTTCAATTGGC	AATTCCAGATCCAATCATTTCAATCTTGTAACTCTGGATGCATTTCTTCTAATGCATTCATAACTCTGTTTGCTTGTACTTCAATTGGCTTC	AATTCCAGATCCAATCATTTCAATCTTGTAACTCTGGATGCATTTCTTCTAATGCATTCATAACTCTGTTTGCTTGTACTTCAATTGGCTTC	AATTCCAGATCCAATCATTTCAATCTTGTAACTCTGGATGCATTTCTTCTAATGCATTCATAACTCTGTTTGCTTGTACTTCAATTGGCTTC	AATTCCAGATCCAATCATTTCAATCTTGTAACTCTGGATGCATTTCTTCTAATGCATTCATAACTCTGTTTGCTTGTACTTCAATTGGCTTC	AATTCCAGATCCAATCATTTCAATCTTGTAACTCTGGATGCATTTCTTCTAATGCATTCATAACTCTGTTTGCTTGTACTTCAATTGGCTTC	AATTCCAGATCCAATCATTTCAATCTTGTAACTCTGGATGCATTTCTTCTAATGCATTCATAACTCTGTTTGCTTGTACTTCAATTGGCTTC	AATTCCAGATCCAATCATTTCAATCTTGTAACTCTGGATGCATTTCTTCTAATGCATTCATAACTCTGTTTGCTTGTACTTCAATTGGCTTC	AATTCCAGATCCAATCATTTCAATCTTGTAACTCTGGATGCATTTCTTCTAATGCATTCATAACTCTGTTTGCTTGTACTTCAATTGGCTTC	AATTCCAGATCCAATCATTTCAATCTTGTAACTCTGGATGCATTTCTTCTAATGCATTCATAACTCTGTTTGCTTGTACTTCAATTGGCTTC
SLG-4	iDAFWA572	31.467	60	AATTCATAACATTAATGTCTGATAGGAGGATTGTACTTTAAACCTTACACCCATGACAATTCGGAAGGACATCTTCTTTCCCAAAAAAATTT-AATTCATAACATTAATGTCTGATAGGAGGATTGTACTTTAAACCTTACACCCATGACAATAAGGACATCTTCTTTCCCAAAAGAATTTGTCA	scaffold94336:4835-TCGG-i4	AATTCATAACATTAATGTCTGATAGGAGGATTGTACTTTAAACCTTACACCCATGACAATAAGGACATCTTCTTTCCCAAAAGAATTTGTCA	AATTCATAACATTAATGTCTGATAGGAGGATTGTACTTTAAACCTTACACCCATGACAATTCGGAAGGACATCTTCTTTCCCAAAAAAATTT	AATTCATAACATTAATGTCTGATAGGAGGATTGTACTTTAAACCTTACACCCATGACAATTCGGAAGGACATCTTCTTTCCCAAAAAAATTT	AATTCACAACATTAATGTCTGATTGGAGGATTGTACTTTAAACCTTACACCCATGACAATTCGGAAGGACATCTTCTTTCCCAAAAAAATTT	AATTCATAACATTAATGTCTGATAGGAGGATTGTACTTTAAACCTTACACCCATGACAATTCGGAAGGACATCTTCTTTCCCAAAAAAATTT	AATTCATAACATTAATGTCTGATAGGAGGATTGTACTTTAAACCTTACACCCATGACAATTCGGAAGGACATCTTCTTTCCCAAAAAAATTT	AATTCATAACATTAATGTCTGATAGGAGGATTGTACTTTAAACCTTATACCCATGACAATTCGGAAGGACATCTTCTTTCCCAAAAGAATTT	-	AATTCATAACATTAATGTCTGATAGGAGGATTGTACTTTAAACCTTACACCCATGACAATTCGGAAGGACATCTTCTTTCCCAAAAAAATTT	-
SLG-4	DAFWA4119	32.675	90	AATTCATGAAATATAGTGGTTTGAATCTTAGGGTTCTTAGTCTATGAGGGGTTTACCTATGCAGGACCGAGGGTCGGCCTCATAACTAT[A/G]TC	scaffold365:14343	G	A	G	A	A	A	A	A	A	A
SLG-4	DAFWA1869	33.854	70	AATTCTTGGAGCAGCTGCTTCATGAAGATATTCCAAGCCCTTTGCAGCTCCTAATGCAATTGTCACACG[C/T]GTTGACCAATCCATATTTTTTC	scaffold55608:15444	T	C	T	C	C	C	C	C	C	C
SLG-4	DAFWA201	35.099	21	AATTCCGCTCAAAATATATT[C/T]AAGAGAGAATTATTAAACAAATTAATTATATAAATATTGAATTATTTCTTAAATAATCAAATAATACTTTA	scaffold76841:35661	T	C	T	C	C	C	C	C	C	-
SLG-4	DAFWA7339	35.099	56	AATTCAGGAAATAGAGTGGGATCTCAAGTGGGTGTGTGGGCAAAAATTTATGAGC[G/A]TGATTATTACATAGCATTCACTTATAAGGCTTTGAA	scaffold97895:2923	A	G	A	G	G	G	G	G	G	G
SLG-4	DAFWA683	35.099	75	AATTCAGACACAAAATCTGTAAGCAAAGCCGCGCCTGCTCTGTCGCTAAAGTGCCCGAAACATAATCAAGTCAT[C/G]TCTTCTATCAAATTTGC	scaffold77921:10743	G	C	-	C	C	C	C	C	C	-
SLG-4	DAFWA3025	35.099	87	AATTCATATTACCTTATAAATGAACAGTGAACACTTTTTATGAAAACTAATTTTTTAATCTCTAAATCCCCTAAAATGATTATTTA[A/T]GCACC	scaffold76841:27465	T	A	T	A	A	A	A	-	A	A
SLG-4	DAFWA7096	35.099	53	AATTCAAAATGTTTATAGCCAACATTTTTACTAGTAGGGAAATAATACCCTA[C/T]AGGTGCAAGTATTTTGGGAGGACAAATTTCATAACTCTT	scaffold85454:29391	T	C	T	C	-	C	C	C	C	-
SLG-4	DAFWA6665	35.099	35	AATTCCACTTCACTATCATGTAAATATGTGTAGG[A/T]TCAACAAAATTCAAAAAGAAACAAGTAATTTCTTCTGTCAACTTCAATGAAGACAAC	scaffold76841:17947	T	A	T	A	A	A	A	A	A	A
SLG-4	DAFWA90	35.099	64	AATTCCATCTATCGTGAATTAATCGGGATGCCAGATATAATAGAACCAAAAGTTGAGTCACAT[T/G]CAAGGTTGTCAAAATAGAGATCTTGCAT	scaffold85454:20195	G	T	G	T	T	T	T	T	T	T
SLG-4	iDAFWA103	35.099	27	AATTCTTATATGGTCCCATGTGAATGTATGTGATCAATACATAACCCAACTAGAGCATGTATGATAACTAAATTCAAAAGGCTATAAATGAA-AATTCTTATATGGTCCCATGTGAATGTGATCAATACATAACCCAACTAGAGCATGTATGATAACTAAATTCAAAAGGCTATAAATGAAACTA	scaffold85454:7326-ATGT-i4	AATTCTTATATGGTCCCATGTGAATGTGATCAATACATAACCCAACTAGAGCATGTATGATAACTAAATTCAAAAGGCTATAAATGAAACTA	AATTCTTATATGGTCCCATGTGAATGTATGTGATCAATACATAACCCAACTAGAGCATGTATGATAACTAAATTCAAAAGGCTATAAATGAA	AATTCTTATATGGTCCCATGTGAAT----GTGATCAATACATAACCCAACTAGAGCATGTATGATAACTAAATTCAAAAGGCTATAAATGAA	AATTCTTATATGGTCCCATGTGAATGTATGTGATCAATACATAACCCAACTAGAGCATGTATGATAACTAAATTCAAAAGGCTATAAATGAA	AATTCTTATATGGTCCCATGTGAATGTATGTGATCAATACATAACCCAACTAGAGCATGTATGATAACTAAATTCAAAAGGCTATAAATGAA	AATTCTTATATGGTCCCATGTGAATGTATGTGATCAATACATAACCCAACTAGAGCATGTATGATAACTAAATTCAAAAGGCTATAAATGAA	AATTCTTATATGGTCCCATGTGAATGTATGTGATCAATACATAACCCAACTAGAGCATGTATGATAACTAAATTCAAAAGGCTATAAATGAA	AATTCTTATATGGTCCCATGTGAATGTATGTGATCAATACATAACCCAACTAGAGCATGTATGATAACTAAATTCAAAAGGCTATAAATGAA	AATTCTTATATGGTCCCATGTGAATGTATGTGATCAATACATAACCCAACTAGAGCATGTATGATAACTAAATTCAAAAGGCTATAAATGAA	AATTCTTATATGGTCCCATGTGAATGTATGTGATCAATACATAACCCAACTAGAGCATGTATGATAACTAAATTCAAAAGGCTATAAATGAA
SLG-4	iDAFWA654	35.099	70	AATTCACTTTACATGAGAATAAAGTGTAAGCCTATATTTTCTTCATGATTAATATGAAAACACTTATTTTTATGTGGGTTTAGGAAAGAAAT-AATTCACTTTACATGAGAATAAAGTGTAAGCCTATATTTTCTTCATGATTAATATGAAAACACTTATTTTATGTGGGTGTAGGAAAGAAATG	scaffold85454:7419-T-i1	AATTCACTTTACATGAGAATAAAGTGTAAGCCTATATTTTCTTCATGATTAATATGAAAACACTTATTTTATGTGGGTGTAGGAAAGAAATG	AATTCACTTTACATGAGAATAAAGTGTAAGCCTATATTTTCTTCATGATTAATATGAAAACACTTATTTTTATGTGGGTTTAGGAAAGAAAT	AATTCACTTTACATGAGAATAAAGTGTAAGCCTATATTTTCTTCATGATTAATATGAAAACACTTATTTTTATGTGGGTTTAGGAAAGAAAT	AATTCACTTTACATGAGAATAAAGTGTAAGCCTATATTTTCTTCATGATTAATATGAAAACACTTATTTTTATGTGGGTTTAGGAAAGAAAT	AATTCACTTTACATGAGAATAAAGTGTAAGCCTATATTTTCTTCATGATTAATATGAAAACACTTATTTTTATGTGGGTTTAGGAAAGAAAT	AATTCACTTTACATGAGAATAAAGTGTAAGCCTATATTTTCTTCATGATTAATATGAAAACACTTATTTTTATGTGGGTTTAGGAAAGAAAT	AATTCACTTTACATGAGAATAAAGTGTAAGCCTATATTTTCTTCATGATTAATATGAAAACACTTATTTTTATGTGGGTTTAGGAAAGAAAT	AATTCACTTTACATGAGAATAAAGTGTAAGCCTATATTTTCTTCATGATTAATATGAAAACACTTATTTTTATGTGGGTTTAGGAAAGAAAT	AATTCACTTTACATGAGAATAAAGTGTAAGCCTATATTTTCTTCATGATTAATATGAAAACACTTATTTTTATGTGGGTTTAGGAAAGAAAT	AATTCACTTTACATGAGAATAAAGTGTAAGCCTATATTTTCTTCATGATTAATATGAAAACACTTATTTTTATGTGGGTTTAGGAAAGAAAT
SLG-4	DAFWA4855	35.099	52	AATTCCGAGTTAATGATAAATAATGGTGAGATGAGATAGAGTTTCGCAATT[G/A]ATTTTAAGGCATGTGTTCTTTTTGTTTTTGTTTTTTAATG	scaffold76841:1271	A	G	G	G	G	G	G	G	G	G
SLG-4	iDAFWA131	35.099	28	AATTCCAAATTTATTTCAGACATTATTTTAAGTCCTCTATTTTATCAGTGCAGCGAGGAGATTCGAGGGGAAATCCTTTTCGTCCTTTACAA-AATTCCAAATTTATTTCAGACATTATTTAGTCCTCTATTTTATCAGTGCAGCGAGGAGATTCGAGGGGAAATCCTTTTCGTCCTTTACAAAG	scaffold74021:12326-TA-i2	AATTCCAAATTTATTTCAGACATTATTTAGTCCTCTATTTTATCAGTGCAGCGAGGAGATTCGAGGGGAAATCCTTTTCGTCCTTTACAAAG	AATTCCAAATTTATTTCAGACATTATTTTAAGTCCTCTATTTTATCAGTGCAGCGAGGAGATTCGAGGGGAAATCCTTTTCGTCCTTTACAA	AATTCCAAATTTATTTCAGACATTATTTTAAGTCCTCTATTTTATCAGTGCAGCGAGGAGATTCGAGGGGAAATCCTTTTCGTCCTTTACAA	-	AATTCCAAATTTATTTCAGACATTATTTTAAGTCCTCTATTTTATCAGTGCAGCGAGGAGATTCGAGGGGAAATCCTTTTCGTCCTTTACAA	AATTCCAAATTTATTTCAGACATTATTTTAAGTCCTCTATTTTATCAGTGCAGCGAGGAGATTCGAGGGGAAATCCTTTTCGTCCTTTACAA	AATTCCAAATTTATTTCAGACATTATTTTAAGTCCTCTATTTTATCAGTGCAGCGAGGAGATTCGAGGGGAAATCCTTTTCGTCCTTTACAA	AATTCCAAATTTATTTCAGACATTATTTTAAGTCCTCTATTTTATCAGTGCAGCGAGGAGATTCGAGGGGAAATCCTTTTCGTCCTTTACAA	AATTCCAAATTTATTTCAGACATTATTTTAAGTCCTCTATTTTATCAGTGCAGCGAGGAGATTCGAGGGGAAATCCTTTTCGTCCTTTACAA	AATTCCAAATTTATTTCAGACATTATTTTAAGTCCTCTATTTTATCAGTGCAGCGAGGAGATTCGAGGGGAAATCCTTTTCGTCCTTTACAA
SLG-4	DAFWA4353	35.817	48	AATTCATTTAGGAAACCAACATTTGTGTCATCACCTTCTATGCTCAA[T/A]TTTGCTGATAACATCTCTGGTTCATTCAACAACACATGTTTACT	scaffold82890:5556	A	T	A	T	T	T	T	T	T	T
SLG-4	DAFWA1833	35.817	34	AATTCAAGACTCATCAACAAAAAGGTTTTTGTA[C/T]CATAAGGGTATGCTTTTACATTTTTTATTTGTAGCTAAAAATGAATTACAACATTGTT	scaffold88588:447	T	C	T	C	C	C	C	C	C	C
SLG-4	DAFWA2283	35.817	53	AATTCCCCCTTCTTTTTTTCATACTCACTTGTACTTAATTACCTTGGCAAGC[T/A]TTTTCTGGTGGGTAAGATTATGATCTTAATATTAAGGGT	scaffold88588:365	A	T	A	T	-	T	-	T	T	T
SLG-4	DAFWA7543	35.817	46	AATTCATTAAACATTAATATGATCATTTCTGAATTTGCAAAACCA[G/A]TTATTCTAATTTATACTCTATATTTGGGCATATTTGTTCTTGGTCA	scaffold73264:2800	A	G	A	G	G	G	G	G	G	G
SLG-4	DAFWA2205	38.024	39	AATTCATTTCTATACTTTTATCTATCTAATACTGCTAA[C/T]TCAGTTACATTTATTCATATTGTATTTCACTGAGACAATTTGTTTTTGAACAT	scaffold83641:21589	T	C	-	C	C	C	C	C	C	C
SLG-4	DAFWA4174	38.024	21	AATTCCATATTTTAATTCAT[T/C]GGAGTATCCTTGATAGATTGGATAAAATTAAAAAAATAGAAAGTGTTAAAAAAAATTGACACGTATTATCT	scaffold47863:40810	C	T	C	T	T	T	T	T	T	T
SLG-4	DAFWA3172	38.024	69	AATTCTATAGGAAAAATAATATGTATGTCATATTATAGAAGTCACATACTTTGAAGAAATGAAAACTA[T/G]AACTTATTATAGTGATTATCTCC	scaffold47863:21564	G	T	G	T	T	-	T	T	T	T
SLG-4	DAFWA4330	38.024	27	AATTCAAAAGTGGAGCAATTCAAAGC[T/A]AAAAATGGCTGACGTGTTCATGACTTCAATTTGTGTCTTGTTCTCCACAAAAGTCTATTTTGAAC	scaffold95301:7946	A	T	T	T	T	T	T	T	-	T
SLG-4	DAFWA6789	38.742	70	AATTCTTTGATCAGAAGTTAGAAGTGTCAGCTATAAAAAATCCGACATTCTGAAATAGTATTTTTTATT[C/A]ACTACTTTTTTCCGATACATTA	scaffold58250:5756	A	C	C	C	-	C	C	C	C	C
SLG-4	DAFWA6511	39.459	74	AATTCCTTGCTATAATAGGCTTTCAGGAATGGCCATGCCTATGCTATCGTCCTTGTCGATTACTTATTTGTTA[C/A]TATGAGTGTTTGCATCTC	scaffold58250:32011	A	C	A	C	C	C	C	C	C	C
SLG-4	iDAFWA595	40.177	15	AATTCTGCAGTTGAAGTGAAGTTTTGCTTTTCTGTGAAATTCAGCACAGTAGATTGAAGAAATGCACATTTGCTTCTTACAGAGTAGATATA-AATTCTGCAGTTGAATGAAGTTTTGCTTTTCTGTGAAATTCAGTACAGTAGATTGAAGAAATGCACATTTGCTTCTTACAGAGTAGATATAT	scaffold71247:19252-G-i1	AATTCTGCAGTTGAATGAAGTTTTGCTTTTCTGTGAAATTCAGTACAGTAGATTGAAGAAATGCACATTTGCTTCTTACAGAGTAGATATAT	AATTCTGCAGTTGAAGTGAAGTTTTGCTTTTCTGTGAAATTCAGCACAGTAGATTGAAGAAATGCACATTTGCTTCTTACAGAGTAGATATA	AATTCTGCAGTTGAAGTGAAGTTTTGCTTTTCTGTGAAATTCAGCACAGTAGATTGAAGAAATGCACATTTACTTCTTACAGAGTAGATATA	AATTCTGCAGTTGAAGTGAAGTTTTGCTTTTCTGTGAAATTCAGCACAGTAGATTGAAGAAATGCACATTTGCTTCTTACAGAGTAGATATA	AATTCTGCAGTTGAAGTGAAGTTTTGCTTTTCTGTGAAATTCAGCACAGTAGATTGAAGAAATGCACATTTGCTTCTTACAGAGTAGATATA	AATTCTGCAGTTGAAGTGAAGTTTTGCTTTTCTGTGAAATTCAGCACAGTAGATTGAAGAAATGCACATTTGCTTCTTACAGAGTAGATATA	AATTCTGCAGTTGAAGTGAAGTTTTGCTTTTCTGTGAAATTCAGCACAGTAGATTGAAGAAATGCACATTTGCTTCTTACAGAGTAGATATA	AATTCTGCAGTTGAAGTGAAGTTTTGCTTTTCTGTGAAATTCAGCACAGTAGATTGAAGAAATGCACATTTGCTTCTTACAGAGTAGATATA	AATTCTGCAGTTGAAGTGAAGTTTTGCTTTTCTGTGAAATTCAGCACAGTAGATTGAAGAAATGCACATTTGCTTCTTACAGAGTAGATATA	AATTCTGCAGTTGAAGTGAAGTTTTGCTTTTCTGTGAAATTCAGCACAGTAGATTGAAGAAATGCACATTTGCTTCTTACAGAGTAGATATA
SLG-4	DAFWA5509	40.177	91	AATTCCCTGGCCTCCCTTTACACCACACCGTCCACGCCGAACAGTTCCTCCTCACCAACCTCTCCCTCAATGCCGAGCCTCTCCTCCTCT[T/C]C	scaffold3926:6904	C	T	C	T	T	T	-	T	T	T
SLG-4	DAFWA1894	40.177	60	AATTCGCATGAATCACTTTATAAAAATCTTGCAATAACTATCATGATAAATTGATAATA[T/A]TATAAAGTTGAAGACCCAAATGAAATGGTACA	scaffold81061:4323	A	T	T	T	T	-	T	T	T	-
SLG-4	DAFWA4963	40.177	30	AATTCACCTCTGATAAGAATACTATAATA[A/G]AGTAATTACATCCCTTAATACTAATCAGTTTACAATTATTTGTCCATGTCTGCTTATGGTTC	scaffold3926:21473	G	A	G	A	A	A	A	-	A	A
SLG-4	DAFWA5938	40.177	48	AATTCAGTGGTATTGCCAAATTGCAGAATAGTTGATAAACTTCCAGG[C/T]AGATCAATCTATTGAAAAAAAAGATATCATAAAATAGACAAAAA	scaffold81061:7112	T	C	C	C	C	-	C	C	C	C
SLG-4	DAFWA4318	40.177	92	AATTCAATGACATGACTTGGTAACTTTACTAAGCTTAACACATTAAATATATATCATGTGGTTCATTTTAGCTAGACCATAGTCTCTTCAC[A/T]	scaffold81061:23828	T	A	A	A	A	A	A	A	-	A
SLG-4	DAFWA8532	40.177	92	AATTCAAAAGATATGCTCTTCGAGTGTTTTCTGTGGTGCTGCGGTGTTTGATGAAGCTTTGATACATGCATGTTCTGTTTATGGTAGCAGC[G/A]	scaffold32230:1317	A	G	G	G	G	G	G	G	G	G
SLG-4	DAFWA5810	40.177	35	AATTCCCATTGAATATATGTCTAGAGTCAAATAA[T/C]GTTGAACCCTATCTTTTTGTTTGACAGTTTAGGTTTATCTTTATGCGGATATATTAT	scaffold68881:7625	C	T	T	T	T	-	T	T	-	T
SLG-4	DAFWA3622	40.177	65	AATTCCTATATTAATTGGTTCAGTGTACAGAAAAGTATTCCAGATTTTCTATGAAAATTTCATA[C/G]AAAATGCTATCAATTGAAGTTTTCATT	scaffold3926:20432	G	C	G	C	C	C	-	C	C	C
SLG-4	DAFWA5527	40.177	56	AATTCAGATCAAATTCTCAAAATTCAGAAACCCTTGTTTGTTGTTGTTCTTATAT[G/A]AATTGGGAATTTGATTTCTTCAGGAAGGGGAAATCG	scaffold68881:10362	A	G	A	G	G	G	G	G	G	G
SLG-4	DAFWA7456	40.177	42	AATTCAATATAGATTAAATATTTGAAGATATAATCAATAAT[A/C]TTAAAAGTATTACCCATTCATGGAGGCATTGCTGGCCTTTAGGCCTGTTT	scaffold3926:21540	C	A	C	A	A	A	A	A	A	A
SLG-4	DAFWA5284	40.177	60	AATTCAGGTGCAGGAGTATATGAGCTTGGTATAGGTGTGTGGAGTAGTGGATTGAGACG[C/T]CAAAATTACAAATTTGCCCCTGATCAAAATCA	scaffold71247:20652	T	C	C	C	C	C	C	C	C	C
SLG-4	DAFWA2759	40.177	66	AATTCAAGAAACTATTGACAACCAAAAAAGAAGTCTCATACATGTCAATTAGTGAGTTTCATATC[A/G]AGGCATCAAACTCAAATCATTGGCTT	scaffold81061:23981	G	A	A	A	A	A	A	A	-	A
SLG-4	DAFWA1573	40.177	68	AATTCTTCCTCCAAGCATATTTCCACCAAGTTGTAGTTCATAAAGCCTTTCAAATTCTGACAAGAAA[G/A]CCGGGATGCCCCCGCTAAATCGAT	scaffold92146:2716	A	G	G	-	G	G	-	G	G	G
SLG-4	DAFWA8841	40.177	46	AATTCAATGTTTGAGTGTGCAAAACAAGATGCTAATAATGGTGAT[T/G]ATGATGATGTAGAAGTTATTGGTAATAGTGGTCAACTACTGAGTGA	scaffold32230:891	G	T	T	T	T	T	T	T	T	T
SLG-4	DAFWA8083	40.177	52	AATTCCAACCCAAGAAGAACATGGTGTAGAATGAGAAGAAGACCAAGTTGA[A/G]TTAATGGAAGGTGGTATAAATGTCCAGTGACTCATGAATG	scaffold92146:4353	G	A	A	A	A	A	A	A	A	A
SLG-4	DAFWA7081	47.348	80	AATTCAATAAGGAAAAATAAGTGGTCATAGAATTGTTGGCTATGTATTTACTAAGCGCACTTCATAAGTAAGCCCATTT[T/G]CTGTGAAGTCTG	scaffold3280:9588	G	T	T	T	T	T	T	T	T	T
SLG-4	DAFWA7203	48.066	39	AATTCTGGAGCAGATAGGAGCAGTAGTTCAAAAGAAGC[G/A]AATGCTCCCTCAAAAGGGAGAGATGTGGATCATCAATGTAGAGCTCCTACTGA	scaffold39570:18056	A	G	G	G	G	G	G	G	G	G
SLG-4	DAFWA7178	48.066	33	AATTCATTTCTAGGACGTAGGACCTGGTTGAC[T/C]ACAGCTTTACAGCAAATTTATATATCATCCCTAGCTACTATGTTCTGCCAAGTTTTCTT	scaffold39570:8807	C	T	T	T	T	T	T	T	T	T
SLG-4	DAFWA2154	48.066	35	AATTCCTAGTTAACTCAATGGGGAGGCCAGTAAG[G/A]GATGTGGTGGGGTACCCTAGGTATTTTAGCTATTCATTAGAAAAGAAGATAAAGCCA	scaffold39570:20522	A	G	G	G	G	G	G	G	G	G
SLG-4	DAFWA8161	48.066	86	AATTCAGTATTCCGCATTCCAAAGCTATTGCCTTTGCAGTTTGAAGATTGTCCCCCGTAACCATGCGTACCTATGAGTTCACAAA[T/C]ATACAT	scaffold91120:7800	C	T	C	-	T	T	T	-	T	T
SLG-4	DAFWA8686	48.066	63	AATTCACTGATAGTGTGGTAGCCTATGCTATTGTCCTCTCATATCAATCATGAATCATGATG[T/C]AGTATTATATATGGATCCAATGCACAGCA	scaffold3280:17058	C	T	T	T	T	T	T	T	T	T
SLG-4	DAFWA2237	48.066	31	AATTCCGGCACCTTTCCACCATGTGTATTT[G/T]CAAGCGACTCTGAAGCAGGTGGATCCCCATCTTTGAGTAATTTGCATAAAAGAAACCAAAA	scaffold39570:10938	T	G	T	G	G	G	G	-	G	-
SLG-4	DAFWA2289	48.336	73	AATTCTATTGATTGATCATGTCAAAAGATGATGGTTCAAGTAAATCTACCTATCTGTTTATAATTTATAAAA[T/C]GTAAAGTGCGAATTTTGGA	scaffold39570:3004	C	T	C	T	T	T	T	T	T	T
SLG-4	iDAFWA105	48.779	39	AATTCTTAGGTATTCAGCATTGTCATGACTTTTTTTTTTTGTAATCTTTGGAGATATAGTTTTGTTTTTCATTGGATCATGATCCCTCTCCT-AATTCTTAGGTATTCAGCATTGTCATGACTTTTTTTTTTGTAATCTTTGGAGATATAGTTTTGTTTTTCATTGGATCATGATCCCTCTCCTG	scaffold45503:14070-T-i1	AATTCTTAGGTATTCAGCATTGTCATGACTTTTTTTTTTGTAATCTTTGGAGATATAGTTTTGTTTTTCATTGGATCATGATCCCTCTCCTG	AATTCTTAGGTATTCAGCATTGTCATGACTTTTTTTTTTTGTAATCTTTGGAGATATAGTTTTGTTTTTCATTGGATCATGATCCCTCTCCT	-	AATTCTTAGGTATTCAGCATTGTCATGACTTTTTTTTTTTGTAATCTTTGGAGATATAGTTTTGTTTTTCATTGGATCATGATCCCTCTCCT	AATTCTTAGGTATTCAGCATTGTCATGACTTTTTTTTTTTGTAATCTTTGGAGATATAGTTTTGTTTTTCATTGGATCATGATCCCTCTCCT	AATTCTTAGGTATTCAGCATTGTCATGACTTTTTTTTTTTGTAATCTTTGGAGATATAGTTTTGTTTTTCATTGGATCATGATCCCTCTCCT	AATTCTTAGGTATTCAGCATTGTCATGACTTTTTTTTTTTGTAATCTTTGGAGATATAGTTTTGTTTTTCATTGGATCATGATCCCTCTCCT	AATTCTTAGGTATTCAGCATTGTCATGACTTTTTTTTTTTGTAATCTTTGGAGATATAGTTTTGTTTTTCATTGGATCATGATCCCTCTCCT	AATTCTTAGGTATTCAGCATTGTCATGACTTTTTTTTTTTGTAATCTTTGGAGATATAGTTTTGTTTTTCATTGGATCATGATCCCTCTCCT	AATTCTTAGGTATTCAGCATTGTCATGACTTTTTTTTTTTGTAATCTTTGGAGATATAGTTTTGTTTTTCATTGGATCATGATCCCTCTCCT
SLG-4	DAFWA1948	48.779	29	AATTCATATACACAACAAACCTAGTTTG[G/C]AAACAAGAAAGAGAGCTTGAAGTTAATAAAAAGGTGATGTTTAGAAAATTTACCAGCGAGTCT	scaffold45503:14134	C	G	G	G	G	G	G	G	G	G
SLG-4	DAFWA5268	49.222	68	AATTCGTGATCGGAAGGTTAAAGATAGACCAAGCCTTCTTGGACCCAATGGGAAAGTTGATTCGATT[G/A]CTCATCAATCCACACCTACAGAAG	scaffold77535:1602	A	G	G	G	-	-	G	G	G	G
SLG-4	DAFWA1291	49.493	92	AATTCTATTTTATCACTCAGTTCAGAGGTCCTGGACAAATTTCAGGCCTCAACAATAATCATCTACAACTAGCATATATATTCTGAAGTAT[G/A]	scaffold78782:5246	A	G	-	G	G	G	G	G	G	G
SLG-4	DAFWA6808	49.493	7	AATTCA[T/C]ATTGGCACGCAGATGAGCTTATTTTCCAGAAACGGAGTAAGACATTTCCTACGAATCTGAGGCAATGGGTGAGGGACATGCACCT	scaffold83181:1445	C	T	T	T	T	T	T	-	T	T
SLG-4	DAFWA5065	49.493	87	AATTCAAACTTTCAAAGCTACCTTTATCCTCTTTCCACTTTTCTTCTCATTGATTGAGAAATTAATTGGCTTCTTCTCTATACTTG[A/G]TTTCT	scaffold78782:5066	G	A	A	A	A	A	A	A	A	A
SLG-4	DAFWA5945	49.493	80	AATTCTTGAGAAGCACTGCAATTAATTAACCAAGATTAACAATGATATTCAGAGTTAGAACTCCACAAAATTAAAGTTA[C/T]TTCTAGTTTAAA	scaffold16178:5690	T	C	C	C	C	C	C	C	C	C
SLG-4	DAFWA1634	49.493	58	AATTCCATTCTCTCATTACATCTAGATTTTATGTTAATTAGTTAGTATATTAATATT[C/G]TCCCAGAATGTCGACATAATTGGCTACCAACTAA	scaffold22586:7495	G	C	C	C	C	-	C	C	C	C
SLG-4	DAFWA6039	49.493	71	AATTCAGTTTTTATTTTCTTTCGTTAAAAAAACTAAACATAATTGTAATGATTCTTGGTTCAAGTTCAAA[A/G]TCCTCAATTTGGTTACTGAAA	scaffold78782:4924	G	A	A	A	A	A	A	A	A	A
SLG-4	DAFWA6876	49.493	56	AATTCACAATGGGACGAGGTTTAAGACAAGGAGATCTGATGGCATTATTCTTATT[T/A]TTAATAGTTGGTAAAGGTCTTGGTGGTATCATAAGA	scaffold69826:1312	A	T	T	T	T	T	T	T	T	T
SLG-4	DAFWA5970	49.493	82	AATTCAAAGTGGATGTATTTGGATTCCAAGCTTAAGAGACATTGGCTGCTCAGTAAGGAGCTCCCTCTTTCTAAATGCACA[C/T]ATGATAACAT	scaffold7916:10322	T	C	-	T	C	C	T	C	C	C
SLG-4	DAFWA4622	49.493	27	AATTCCTAGTATTTGACCCATTAGAT[A/G]CACTCGACGTTAAAACTGACGGCTGAGAAACAGTTAACCTTGCACCACTATGTATGTCTTCTTGC	scaffold7916:27158	G	A	A	A	A	-	A	A	A	-
SLG-4	DAFWA1898	49.493	30	AATTCCCTTTAGATATACCTTGTAACACT[T/C]AGTCAATTGAGTCCAATTTACCATCACTTGCTTCTTCACTTCCTCCTTCTACATCAACCAAC	C28681326:592	C	T	C	T	T	T	T	T	T	T
SLG-4	DAFWA7622	49.493	39	AATTCAAAAAATGGTTCATCAGAGTCACATTCTCTCAT[A/G]TACTTCTACTTTCCCACTTCACTCAAATCCATTACTAGTTCATTCCTTTTACA	scaffold69495:29394	G	A	A	A	A	A	A	A	A	A
SLG-4	DAFWA2231	49.493	82	AATTCGTTCCTAGGAGAAACAAATGTTTTAATTCTTGTTATTTCTCCAAATCTTTAATATCATCAAATACTTCATCTTACT[T/A]TAACTTGGTG	scaffold11060:34742	A	T	T	T	T	-	T	T	T	T
SLG-4	DAFWA6505	49.493	23	AATTCCATGAGCACATGAGAAG[A/G]CTAGGAAACCTGAATCATCAAAATATTCTACCTCTCCTTGCTTATTATTATAGGAAAGAAGAGAAGCTG	scaffold39570:32047	G	A	G	A	A	A	A	A	A	A
SLG-4	DAFWA932	49.493	86	AATTCAACTATTTAATGTTTTCTTATAAACTATTATGCATTTTATGGTGATCAATTGGAATTGAAGACTCATTAAATTTTCTTCC[C/T]AGAAAA	scaffold45503:14532	T	C	C	C	C	C	C	C	C	C
SLG-4	DAFWA4697	50.94	22	AATTCAGCAGAAAACTGTGTG[T/G]AAAATCAAACTTTTAGAAACAACATCATTTCAAAAGTTTTGAGAATGTTTCTCCTTAGATATAGAGAAAA	scaffold54477:8056	G	T	T	T	T	T	T	T	T	T
SLG-4	DAFWA3227	50.94	30	AATTCTGTCATACTACTGCTTCATATCTG[A/G]GTTTCTTGCATGATACTTGTTGCTTTACTTATTTTGCTGAACTTACCTATTCATCTTATTCT	scaffold74218:6794	G	A	A	A	A	A	A	A	A	A
SLG-4	DAFWA5342	50.94	18	AATTCTTTTAACCCATG[G/C]ACATGATAATCTCTAGTATCAGTTCTTCCAACTAACACAGAATTAATTAAACATGATCTTTGTAGATAATTGCC	scaffold38212:5975	C	G	G	G	G	G	G	G	G	G
SLG-4	DAFWA8102	50.94	39	AATTCAAATCTGAAGAAGTTACCGCATTTACCTTGACG[C/T]CCGTTTTCTGCCTAAAAATTCAAATTTATGACCGAAAAAGGAACAATTATTAG	scaffold54477:5369	T	C	C	C	C	C	C	C	C	C
SLG-4	DAFWA4584	50.94	92	AATTCTATATGTAACATAATTTCTTCATGGTATTTATTTGGTAATATAATTATGGCATATATGTTGTTTTGCCCAATTAAGCTAATAGTTT[C/T]	scaffold11060:28825	T	C	-	C	C	C	C	C	C	C
SLG-4	DAFWA5288	50.94	85	AATTCATTTGGTGCATCAAAAGTTCATGAAATGTTTAATTCAACTCATCAAGTCAATTGATTTGGTTCATTAGCTTGAATGATG[G/A]TTATTTA	scaffold26318:36263	A	G	G	-	G	G	G	G	G	-
SLG-4	DAFWA4050	50.94	30	AATTCTATCAGAATGTTTTTAGGAGAGAG[T/A]GAGACTTGTGCAGTTAAATCTGAACTAACTTTGTAGATAACCTAATATTTGCATTGTAATGA	scaffold48438:10990	A	T	A	A	T	T	A	T	T	T
SLG-4	DAFWA7726	50.94	23	AATTCAACATAAAGAACACAAA[T/C]AACACAAGGGAAAAGAGAGCAAAATTTGTCACATACTGCTATCTTTTTTATGAGTTGGTAAGTAATGTC	scaffold26318:11474	C	T	T	T	T	T	T	T	T	-
SLG-4	DAFWA6065	50.94	77	AATTCATTGGTGGAACGCGCCACCAGTGACATGCTCATCGGTCCCGATTGGGCCACGAACATCGAGATATGTGACA[C/T]GCTCAACCGTGACCC	scaffold85930:2951	T	C	T	T	C	-	T	C	C	C
SLG-4	DAFWA8105	50.94	62	AATTCAAAGAAAGCGAACTTATTTGCTGAAAAAAAGGAGAGAGTTAAGCTTCCAACATATA[A/G]TGATGATCTTGGAGGAAAGAAGTATCATAT	scaffold54477:5465	G	A	A	A	A	A	A	A	A	A
SLG-4	DAFWA5705	50.94	20	AATTCAATTGGGTTGGGCT[G/A]AAATTTGGTCAAAACTATCATCTGGGTGGGCCTCGAATCTTTGAAATTCGATTAAACTGAAAAATTGTTACA	scaffold48438:6251	A	G	A	A	G	-	A	G	G	G
SLG-4	DAFWA6832	50.94	67	AATTCATTTGATGAAATTGAAAATGAAAGTGTGGATTTTGTGAAGATGGGGTATGAAATTGATGAA[A/G]GGTGATGAAGAGAGAGAAATGAGAA	scaffold11060:4892	G	A	A	A	A	A	A	A	A	A
SLG-4	DAFWA4305	50.94	6	AATTC[A/G]TTTTTACAAACAGCAGAGTTCTGAAGATATCTTTTATAACTTATGATTGATGGTACCGAATTTCTTTAACTGAACTGAATCTCATA	scaffold74218:2164	G	A	A	A	-	A	A	A	A	A
SLG-4	DAFWA4240	50.94	72	AATTCATTGTTTTATACTGTGATGACTGATCAAGTTCTATTTTATGTAATATATTCTTCCAGGTACTTCTA[C/G]CAAGCTAACACCATTGCAAT	scaffold17122:3283	G	C	G	C	C	C	C	C	C	C
SLG-4	DAFWA3377	50.94	29	AATTCATGGTTGCACTAAAATATGTCAC[A/G]CTCCTCACAATGTTTCTCTTTTCATTCTTCTGCCATTCTCTCTCCATAAGGTTCATAAACCAA	scaffold92230:1754	G	A	-	A	A	A	A	A	A	A
SLG-4	DAFWA4724	50.94	85	AATTCCTAGTGATTCTTCAGTATCTGCACAAAATTATTGGATGTTGTTTTGACATAAATGATAAATAAGAAAAAGTTGATTCAA[T/G]AAGATTG	scaffold54477:8875	G	T	T	T	T	T	T	T	T	T
SLG-4	DAFWA7488	50.94	19	AATTCAAAAAGGTGCAAG[T/C]TTTAGAGAGAGAAGTGAGGGAGGAGAGAGAAACAGGGCCAACATGGAATGCTAGAGAACGAAGGTTGACACAG	scaffold33401:11595	C	T	T	T	T	T	T	T	T	T
SLG-4	DAFWA3805	50.94	83	AATTCCAAAAGGCAAAAAAGCTTAGCTACAAAATAACGAAAAATACAATATGAAGACTGGTTTACAAAACAATTGATCATCA[T/C]TTTTCTGTT	scaffold74218:6902	C	T	T	T	T	T	T	T	T	T
SLG-4	DAFWA8534	50.94	81	AATTCCATTTATAACAAGAGTATGGAGCTCACTAGAACAATCTCAAAAGCCGCTGACCTTGGTGGTAAAGATCCAGATCA[C/T]GTTGTTGAACT	scaffold86830:13814	T	C	C	C	C	C	C	C	C	C
SLG-4	DAFWA4271	50.94	73	AATTCTGGATTCAGGTGCACATGGCTATGGACACCATATTATCTGGACCTACAAGTTTTAAACTCTCCAACC[A/G]TATTACCCAAGAATCCAAA	scaffold81994:1472	G	A	G	G	A	A	G	A	A	A
SLG-4	DAFWA5221	50.94	41	AATTCCCTTAATTTAGTCCCAAATTGTGTGTATTTGGAAA[A/T]TTTCATTCTTAGGAATTAAATTTGATATTTGTTCCTATTTAGTTCTAGAAT	scaffold85930:18156	T	A	A	A	A	A	A	A	A	A
SLG-4	DAFWA7057	50.94	46	AATTCAATGCACACCTTCTTTATTTACCAATGAAGGAAAACATGG[C/T]AGAGAAAACAAATATTATCATCGTAATCCTCAGATAAACTATGCTT	scaffold78672:5802	T	C	C	C	C	C	C	C	C	C
SLG-4	iDAFWA592	50.94	49	AATTCATTAGCTGTATTTTGTGAATTATTCCCCAAAGGGTGGTCCGGTGTGCGAGGCCTAAACATAATGGGTCTGGGGATGGTTGATGGGAG-AATTCATTAGCTGTATTTTGTGAATTATTCCCCAAAGGGCGGTCCGGTGGCCTAAACATAATGGGTCTGGGGATGGTTGATGGGAGCACATT	scaffold78672:8117-TGCGAG-i6	AATTCATTAGCTGTATTTTGTGAATTATTCCCCAAAGGGCGGTCCGGTGGCCTAAACATAATGGGTCTGGGGATGGTTGATGGGAGCACATT	AATTCATTAGCTGTATTTTGTGAATTATTCCCCAAAGGGTGGTCCGGTGTGCGAGGCCTAAACATAATGGGTCTGGGGATGGTTGATGGGAG	AATTCATTAGCTGTATTTTGTGAATTATTCCCCAAAGGGCGGTCCGGT------GGCCTAAACATAATGGGTCTGGGGATGGTTGATGGGAG	AATTCATTAGCTGTATTTTGTGAATTATTCCCCAAAGGGCGGTCCGGT------GGCCTAAACATAATGGGTCTGGGGATGGTTGATGGGAG	AATTCATTAGCTGTATTTTGTGAATTATTCCCCAAAGGGTGGTCCGGTGTGCGAGGCCTAAACATAATGGGTCTGGGGATGGTTGATGGGAG	AATTCATTAGCTGTATTTTGTGAATTATTCCCCAAAGGGTGGTCCGGTGTGCGAGGCCTAAACATAATGGGTCTGGGGATGGTTGATGGGAG	AATTCATTAGCTGTATTTTGTGAATTATTCCCCAAAGGGCGGTCCGGT------GGCCTAAACATAATGGGTCTGGGGATGGTTGATGGGAG	AATTCATTAGCTGTATTTTGTGAATTATTCCCCAAAGGGTGGTCCGGTGTGCGAGGCCTAAACATAATGGGTCTGGGGATGGTTGATGGGAG	AATTCATTAGCTGTATTTTGTGAATTATTCCCCAAAGGGTGGTCCGGTGTGCGAGGCCTAAACATAATGGGTCTGGGGATGGTTGATGGGAG	-
SLG-4	iDAFWA98	50.94	46	AATTCCTGACACCAAACCCATGCAAAATCAACCTATTATTTCTCTCATTGGTGTATATTAGCATTGCTTCAACATAATGAATAGAGTTTATC-AATTCCTGACACCAAACCCATGCAAAATCAACCTATTATTTCTCTCTCATTGGTGTATATTAGCATTGCTTCAACATAATGAATAGAGTTTA	scaffold89211:13761-TC-d2	AATTCCTGACACCAAACCCATGCAAAATCAACCTATTATTTCTCTCTCATTGGTGTATATTAGCATTGCTTCAACATAATGAATAGAGTTTA	AATTCCTGACACCAAACCCATGCAAAATCAACCTATTATTTCTCTCATTGGTGTATATTAGCATTGCTTCAACATAATGAATAGAGTTTATC	AATTCCTGACACCAAACCCATGCAAAATCAACCTATTATTTCTCTCATTGGTGTATATTAGCATTGCTTCAACATAATGAATAGAGTTTATC	AATTCCTGACACCAAACCCATGCAAAATCAATCTATTATTTCTCTCTCATTGGTGTATATTAGCATTGCTTCAACATAATGAATAGAGTTTATC	AATTCCTGACACCAAACCCATGCAAAATCAACCTATTATTTCTCTCATTGGTGTATATTAGCATTGCTTCAACATAATGAATAGAGTTTATC	AATTCCTGACACCAAACCCATGCAAAATCAACCTATTATTTCTCTCATTGGTGTATATTAGCATTGCTTCAACATAATGAATAGAGTTTATC	AATTCCTGACACCAAACCCATGCAAAATCAATCTATTATTTCTCTCTCATTGGTGTATATTAGCATTGCTTCAACATAATGAATAGAGTTTATC	AATTCCTGACACCAAACCCATGCAAAATCAACCTATTATTTCTCTCATTGGTGTATATTAGCATTGCTTCAACATAATGAATAGAGTTTATC	AATTCCTGACACCAAACCCATGCAAAATCAACCTATTATTTCTCTCATTGGTGTATATTAGCATTGCTTCAACATAATGAATAGAGTTTATC	AATTCCTGACACCAAACCCATGCAAAATCAACCTATTATTTCTCTCATTGGTGTATATTAGCATTGCTTCAACATAATGAATAGAGTTTATC
SLG-4	iDAFWA522	50.94	31	AATTCACGTTAAAGGATAATGTCATGTGGGTTAATAATATGGTTGTTGTTGCCTTTATAACCACATTATCTTATTAGTATTGTGTGGTATCT-AATTCACGTTAAAGGATAATGTCATGTGGGTATAATAATATGGTTGTTGTTGCCTTTATAACCACATTATCTTATCAGTATTGTGTGGTATC	scaffold81994:2894-A-d1	AATTCACGTTAAAGGATAATGTCATGTGGGTATAATAATATGGTTGTTGTTGCCTTTATAACCACATTATCTTATCAGTATTGTGTGGTATC	AATTCACGTTAAAGGATAATGTCATGTGGGTTAATAATATGGTTGTTGTTGCCTTTATAACCACATTATCTTATTAGTATTGTGTGGTATCT	AATTCACGTTAAAGGATAATGTCATGTGGGTTAATAATATGGTTGTTGTTGCCTTTATAACCACATTATCTTATCAGTATTGTGTGGTATCT	AATTCACGTTAAAGGATAATGTCATGTGGGTTAATAATATGGTTGTTGTTGCCTTTATAACCACATTATCTTATCAGTATTGTGTGGTATCT	AATTCACGTTAAAGGATAATGTCATGTGGGTTAATAATATGGTTGTTGTTGCCTTTATAACCACATTATCTTATTAGTATTGTGTGGTATCT	AATTCACGTTAAAGGATAATGTCATGTGGGTTAATAATATGGTTGTTGTTGCCTTTATAACCACATTATCTTATTAGTATTGTGTGGTATCT	AATTCACGTTAAAGGATAATGTCATGTGGGTTAATAATATGGTTGTTGTTGCCTTTATAACCACATTATCTTATCAGTATTGTGTGGTATCT	AATTCACGTTAAAGGATAATGTCATGTGGGTTAATAATATGGTTGTTGTTGCCTTTATAACCACATTATCTTATTAGTATTGTGTGGTATCT	AATTCACGTTAAAGGATAATGTCATGTGGGTTAATAATATGGTTGTTGTTGCCTTTATAACCACATTATCTTATTAGTATTGTGTGGTATCT	AATTCACGTTAAAGGATAATGTCATGTGGGTTAATAATATGGTTGTTGTTGCCTTTATAACCACATTATCTTATTAGTATTGTGTGGTATCT
SLG-4	iDAFWA412	51.218	47	AATTCAAAGAACACTACTAAATTCGTATTACCATTTCAAAAAAAAAAATAATAACAAATAATAATTGTAATCCAAAAACAAAACATTCAACA-AATTCAAAGAACACTACTAAATTCGTATTACCATTTCAAAAAAAAAATAATAACAAATAATAATTGTAATCCAAAAACAAAACATTCAACAA	scaffold45503:14660-A-i1	AATTCAAAGAACACTACTAAATTCGTATTACCATTTCAAAAAAAAAATAATAACAAATAATAATTGTAATCCAAAAACAAAACATTCAACAA	AATTCAAAGAACACTACTAAATTCGTATTACCATTTCAAAAAAAAAAATAATAACAAATAATAATTGTAATCCAAAAACAAAACATTCAACA	AATTCAAAGAACACTACTAAATTCGTATTACCATTTCAAAAAAAAAAATAATAACAAATAATAATTGTAATCCAAAAACAAAACATTCAACA	AATTCAAAGAACACTACTAAATTCGTATTACCATTTCAAAAAAAAAAATAATAACAAATAATAATTGTAATCCAAAAACAAAACATTCAACA	AATTCAAAGAACACTACTAAATTCGTATTACCATTTCAAAAAAAAAAATAATAACAAATAATAATTGTAATCCAAAAACAAAACATTCAACA	AATTCAAAGAACACTACTAAATTCGTATTACCATTTCAAAAAAAAAAATAATAACAAATAATAATTGTAATCCAAAAACAAAACATTCAACA	AATTCAAAGAACACTACTAAATTCGTATTACCATTTCAAAAAAAAAAATAATAACAAATAATAATTGTAATCCAAAAACAAAACATTCAACA	AATTCAAAGAACACTACTAAATTCGTATTACCATTTCAAAAAAAAAAATAATAACAAATAATAATTGTAATCCAAAAACAAAACATTCAACA	AATTCAAAGAACACTACTAAATTCGTATTACCATTTCAAAAAAAAAAATAATAACAAATAATAATTGTAATCCAAAAACAAAACATTCAACA	AATTCAAAGAACACTACTAAATTCGTATTACCATTTCAAAAAAAAAAATAATAACAAATAATAATTGTAATCCAAAAACAAAACATTCAACA
SLG-4	DAFWA3848	51.653	6	AATTC[G/A]AAATGCTTTAGACTTTCAAGTCCTACTTTGTTAGCAAATTATTCTAAATCTGTATCACAAAACGGCCATTCCCTCTACCAGATGAC	scaffold85715:13860	A	G	G	G	G	G	G	G	G	G
SLG-4	DAFWA3002	52.371	58	AATTCTGATCATTGTTATATAATCAATTTGCATTAGGTATTTCCTTTTTAGATGGGT[T/G]ACACAAAGGTTTGATTCAAACTACTCAAACCCCT	scaffold79024:4503	G	T	T	T	T	T	T	T	T	T
SLG-4	DAFWA8433	52.371	91	AATTCACATTTATTTTGTATTGCATTTAATTTTTTCCCTTTTGAATTATAATTGCATGTTGGCTACCATAAAAGTCGACATGTCTACTAT[T/C]T	scaffold41731:30407	C	T	T	T	-	T	T	T	T	-
SLG-4	DAFWA3361	52.371	88	AATTCTAATCATATGTATATATATGTTTATAAGTTAGGGGCATAATGTAAACATAAGTTAGGTAAATATGTTTAGTGTTGGGTTAGG[A/G]AAAT	scaffold79024:5365	G	A	A	A	A	A	A	A	A	A
SLG-4	DAFWA6033	52.371	14	AATTCAATGATCA[C/A]TAGATCAATCAAAACAAGAATATAAGTTTCTATGATCTTATGAATACAATAGATAAAAGGGTCAAAGAAATGGGAATT	scaffold29233:11165	A	C	C	C	C	C	C	C	C	C
SLG-4	DAFWA7676	52.371	86	AATTCTAGGGTTTTTGTTGAGAATTTGTGAATTTTCAGCTGAGTATCGTGCTTGTTCAGTAAGATTACAATTTGTTTGTTATAAG[T/C]TTACAA	scaffold41731:353	C	T	T	T	T	T	T	-	T	T
SLG-4	DAFWA7872	52.371	55	AATTCAAATTCGTTCAATTCATTCATTTTTCACTCATATCATTAGTTGTATTTT[A/T]ATTTTTAGAGTTATGGCCATATTTCTAAGTTAGTAAC	scaffold41731:36071	T	A	A	A	A	A	A	A	A	A
SLG-4	DAFWA5443	52.371	77	AATTCTAATTGAAACAACAACCCCAATTTAAAAACCATAATTGAATTTCATGTTATCAAAATTATGAGAAAGGTGT[G/C]GATAAAAAGATACAG	scaffold98681:1102	C	G	G	G	-	-	G	G	G	G
SLG-4	DAFWA8824	52.371	90	AATTCTTCGCGACCCTCGTTCTCAAAATTGAGGGCATAACTTAAAGGATCATAGCTAAAGTCAACAGATTGTGATGTACGACGATTATG[A/G]CG	scaffold79024:4932	G	A	A	A	A	A	A	A	A	A
SLG-4	DAFWA8731	52.371	42	AATTCACACTTGATTACCATCATTGCTGTCTCTTCTATTTT[C/T]TCTCTCTAAAATAACCCACACATTTTCATATTAAGGTTGGTGTGTTATTT	scaffold79024:5240	T	C	C	C	C	C	C	C	C	C
SLG-4	DAFWA6790	52.371	47	AATTCTACAAAATTGAAATCTGATCTCTCTAGCCAATTAGAGTATA[A/T]GACTGTAGAAATTAAGTTTTTGCAACATTTGTAGGTGCATCTTGA	scaffold41731:20991	T	A	A	A	A	A	A	A	A	A
SLG-4	DAFWA2491	52.371	16	AATTCACATTGTCCT[T/C]GACAACTTCACTTTTGTGCCCTTTCTTCTTCAACTTCTCTCTAACCACTTTCCTCAAACGCGCACAAGGCGCCTCC	scaffold29233:11823	C	T	T	T	T	T	T	T	T	-
SLG-4	DAFWA1787	52.371	15	AATTCTTCGCATTT[T/C]CCTAACCCAACACTAAACATATTTACCTAACTTATGTTTACATTATGCCCCTAACTTATAAACATATATATACATAT	scaffold79024:5365	C	T	T	T	T	T	T	T	T	T
SLG-4	DAFWA2960	52.371	92	AATTCTAGCTAATAATTTCAGAAAAATCACTCTATCTTTATTAGCTATAATATGAATCAACTCCGTATAACTGTCACTGTCCCAATGCATT[T/G]	scaffold41731:22304	G	T	T	T	T	T	T	T	T	-
SLG-4	DAFWA8610	52.371	53	AATTCAAATCCCGGAAACAACGTTACCCCTTGTAATGCTTGAATTTTTGTCT[C/T]GAGACTTTTTCGAAAATCCCTTGGCTAATAGCCAGAGGG	scaffold97034:9939	T	C	T	C	C	C	C	C	C	C
SLG-4	iDAFWA702	52.371	60	AATTCTCCTCTAGAAACTTTAGTTCAAGGTTGCCGGTCTCTCCACCAGTGTCACCATCATGACAAAGTTCTCGGAGGAACTCACACGGACTC-AATTCTCCTCTGGAAACTTTAGTTCAAGGTTGCCGGTCTCTCCACCAGTGTCACCATCATCGACAAAGTTCTCGGAGGAACTCACACGGACT	scaffold79024:4785-C-d1	AATTCTCCTCTGGAAACTTTAGTTCAAGGTTGCCGGTCTCTCCACCAGTGTCACCATCATCGACAAAGTTCTCGGAGGAACTCACACGGACT	AATTCTCCTCTAGAAACTTTAGTTCAAGGTTGCCGGTCTCTCCACCAGTGTCACCATCATGACAAAGTTCTCGGAGGAACTCACACGGACTC	AATTCTCCTCTGGAAACTTTAGTTCAAGGTTGCCGGTCTCTCCACCAGTGTCACCATCATGACAAAGTTCTCGAAGGAACTCACACGGACTC	AATTCTCCTCTAGAAACTTTAGTTCAAGGTTGCCGGTCTCTCCACCAGTGTCACCATCATGACAAAGTTCTCGGAGGAACTCACACGGACTC	AATTCTCCTCTAGAAACTTTAGTTCAAGGTTGCCGGTCTCTCCACCAGTGTCACCATCATGACAAAGTTCTCGGAGGAACTCACACGGACTC	AATTCTCCTCTAGAAACTTTAGTTCAAGGTTGCCGGTCTCTCCACCAGTGTCACCATCATGACAAAGTTCTCGGAGGAACTCACACGGACTC	AATTCTCCTCTAGAAACTTTAGTTCAAGGTTGCCGGTCTCTCCACCAGTGTCACCATCATGACAAAGTTCTCGGAGGAACTCACACGGACTC	AATTCTCCTCTAGAAACTTTAGTTCAAGGTTGCCGGTCTCTCCACCAGTGTCACCATCATGACAAAGTTCTCGGAGGAACTCACACGGACTC	AATTCTCCTCTAGAAACTTTAGTTCAAGGTTGCCGGTCTCTCCACCAGTGTCACCATCATGACAAAGTTCTCGGAGGAACTCACACGGACTC	AATTCTCCTCTAGAAACTTTAGTTCAAGGTTGCCGGTCTCTCCACCAGTGTCACCATCATGACAAAGTTCTCGGAGGAACTCACACGGACTC
SLG-4	DAFWA8727	52.371	6	AATTC[G/A]CATCCATGGATGGTTCAACTACGGGAATAGATTGTTTCCTCTGAGAGATAGATGTCGAATGATTGACATCACTTTCCAACAATGCC	scaffold84140:4832	A	G	G	G	G	G	G	-	G	G
SLG-4	DAFWA4468	52.371	6	AATTC[A/G]GTCTCAAATTGGCTTGGAACTCAGGTTTCAAGACGCTCTTGGAAAGTGATTGCTTGGAGACTATTAATATAGTTTTGGAGAAGCTT	scaffold62384:11732	G	A	A	A	A	A	A	A	A	A
SLG-4	iDAFWA430	52.371	17	AATTCAATGTTAATCTTATGAGTTGAATGCAAATTATTTTAGATGCCATCTTCTAGTAACTAAGTTTATGTTTCTTTTTGCTGCAATGCTCA-AATTCAATGTTAATCTTTATGAGTTGAATGCAAATTATTTTAGATGCCATCTTCTAGTAACTAAGTTTATGTTTCTTTTTGCTGCAATGCTC	scaffold84140:26002-T-d1	AATTCAATGTTAATCTTTATGAGTTGAATGCAAATTATTTTAGATGCCATCTTCTAGTAACTAAGTTTATGTTTCTTTTTGCTGCAATGCTC	AATTCAATGTTAATCTTATGAGTTGAATGCAAATTATTTTAGATGCCATCTTCTAGTAACTAAGTTTATGTTTCTTTTTGCTGCAATGCTCA	AATTCAATGTTAATCTTATGAGTTGAATGCAAATTATTTTAGATGCCATCTTCTAGTAACTAAGTTTATGTTTCTTTTTGCTGCAATGCTCA	AATTCAATGTTAATCTTATGAGTTGAATGCAAATTATTTTAGATGCCATCTTCTAGTAACTAAGTTTATGTTTCTTTTTGCTGCAATGCTCA	AATTCAATGTTAATCTTATGAGTTGAATGCAAATTATTTTAGATGCCATCTTCTAGTAACTAAGTTTATGTTTCTTTTTGCTGCAATGCTCA	AATTCAATGTTAATCTTATGAGTTGAATGCAAATTATTTTAGATGCCATCTTCTAGTAACTAAGTTTATGTTTCTTTTTGCTGCAATGCTCA	AATTCAATGTTAATCTTATGAGTTGAATGCAAATTATTTTAGATGCCATCTTCTAGTAACTAAGTTTATGTTTCTTTTTGCTGCAATGCTCA	AATTCAATGTTAATCTTATGAGTTGAATGCAAATTATTTTAGATGCCATCTTCTAGTAACTAAGTTTATGTTTCTTTTTGCTGCAATGCTCA	AATTCAATGTTAATCTTATGAGTTGAATGCAAATTATTTTAGATGCCATCTTCTAGTAACTAAGTTTATGTTTCTTTTTGCTGCAATGCTCA	AATTCAATGTTAATCTTATGAGTTGAATGCAAATTATTTTAGATGCCATCTTCTAGTAACTAAGTTTATGTTTCTTTTTGCTGCAATGCTCA
SLG-4	iDAFWA338	52.371	48	AATTCTTCACCGTTTTATAATAATGATACAATTTCCAAAATGACCACCTCTTCCTAGAAAGGAAAATGTTGAAAAGATAACCAGCGAGCCTT-AATTCTTCACCGTTTTATAATAATGATACAATTTCCAAAATGACCACCCTTCCTAGAAAGGAAAATGTTGAAAAGATAACCAGCGAGCCTTC	scaffold62384:5618-T-i1	AATTCTTCACCGTTTTATAATAATGATACAATTTCCAAAATGACCACCCTTCCTAGAAAGGAAAATGTTGAAAAGATAACCAGCGAGCCTTC	AATTCTTCACCGTTTTATAATAATGATACAATTTCCAAAATGACCACCTCTTCCTAGAAAGGAAAATGTTGAAAAGATAACCAGCGAGCCTT	AATTCTTCACCGTTTTATAATAATGATACAATTTCCAAAATGACCACCTCTTCCTAGAAAGGAAAATGTTGAAAAGATAACCAGCGAGCCTT	AATTCTTCACCGTTTTATAATAATGATACAATTTCCAAAATGACCACCTCTTCCTAGAAAGGAAAATGTTGAAAAGATAACCAGCGAGCCTT	AATTCTTCACCGTTTTATAATAATGATACAATTTCCAAAATGACCACCTCTTCCTAGAAAGGAAAATGTTGAAAAGATAACCAGCGAGCCTT	AATTCTTCACCGTTTTATAATAATGATACAATTTCCAAAATGACCACCTCTTCCTAGAAAGGAAAATGTTGAAAAGATAACCAGCGAGCCTT	AATTCTTCACCGTTTTATAATAATGATACAATTTCCAAAATGACCACCTCTTCCTAGAAAGGAAAATGTTGAAAAGATAACCAGCGAGCCTT	AATTCTTCACCGTTTTATAATAATGATACAATTTCCAAAATGACCACCTCTTCCTAGAAAGGAAAATGTTGAAAAGATAACCAGCGAGCCTT	AATTCTTCACCGTTTTATAATAATGATACAATTTCCAAAATGACCACCTCTTCCTAGAAAGGAAAATGTTGAAAAGATAACCAGCGAGCCTT	AATTCTTCACCGTTTTATAATAATGATACAATTTCCAAAATGACCACCTCTTCCTAGAAAGGAAAATGTTGAAAAGATAACCAGCGAGCCTT
SLG-4	iDAFWA226	53.089	43	AATTCCAAAACCACATATTAATACCTTATGTGTTGTTAAAAAAGCTTATGATATAAGTATTTGAAATGTCATTAAAATGGGAAAAGATAAAT-AATTCCAAAACCACATATTAATACCTTATGTGTTGTTAAAAAAAGCTTATGATATAAGTATTTGAAATGTCATTAAAATGGGAAAAGATAAA	scaffold11060:32767-A-d1	AATTCCAAAACCACATATTAATACCTTATGTGTTGTTAAAAAAAGCTTATGATATAAGTATTTGAAATGTCATTAAAATGGGAAAAGATAAA	AATTCCAAAACCACATATTAATACCTTATGTGTTGTTAAAAAAGCTTATGATATAAGTATTTGAAATGTCATTAAAATGGGAAAAGATAAAT	AATTCCAAAACCACATATTAATACCTTATGTGTTGTTAAAAAAGCTTATGATATAAGTATTTGAAATGTCATTAAAATGGGAAAAGATAAAT	AATTCCAAAACCACATATTAATACCTTATGTGTTGTTAAAAAAGCTTATGATATAAGTATTTGAAATGTCATTAAAATGGGAAAAGATAAAT	AATTCCAAAACCACATATTAATACCTTATGTGTTGTTAAAAAAGCTTATGATATAAGTATTTGAAATGTCATTAAAATGGGAAAAGATAAAT	AATTCCAAAACCACATATTAATACCTTATGTGTTGTTAAAAAAGCTTATGATATAAGTATTTGAAATGTCATTAAAATGGGAAAAGATAAAT	AATTCCAAAACCACATATTAATACCTTATGTGTTGTTAAAAAAGCTTATGATATAAGTATTTGAAATGTCATTAAAATGGGAAAAGATAAAT	AATTCCAAAACCACATATTAATACCTTATGTGTTGTTAAAAAAGCTTATGATATAAGTATTTGAAATGTCATTAAAATGGGAAAAGATAAAT	AATTCCAAAACCACATATTAATACCTTATGTGTTGTTAAAAAAGCTTATGATATAAGTATTTGAAATGTCATTAAAATGGGAAAAGATAAAT	AATTCCAAAACCACATATTAATACCTTATGTGTTGTTAAAAAAGCTTATGATATAAGTATTTGAAATGTCATTAAAATGGGAAAAGATAAAT
SLG-4	iDAFWA6	53.167	56	AATTCAATAGCCTTGCAGGACCACACACTGCTCCTGTAATAATATATATATATATATAATAATCATGCATTAAATGAATGAAAAATTATTCA-AATTCAATAGCCTTGCAGGACCACACACTGCTCCTGTAATAATATATATATATATAATAATCATGCATTAAATGAATGAAAAATTATTCAAA	scaffold69785:3012-TA-i2	AATTCAATAGCCTTGCAGGACCACACACTGCTCCTGTAATAATATATATATATATAATAATCATGCATTAAATGAATGAAAAATTATTCAAA	AATTCAATAGCCTTGCAGGACCACACACTGCTCCTGTAATAATATATATATATATATAATAATCATGCATTAAATGAATGAAAAATTATTCA	AATTCAATAGCCTTGCAGGACCACACACTGCTCCTGTAATAATATATATATATATATAATAATCATGCATTAAATGAATGAAAAATTATTCA	-	AATTCAATAGCCTTGCAGGACCACACACTGCTCCTGTAATAATATATATATATATATAATAATCATGCATTAAATGAATGAAAAATTATTCA	-	AATTCAATAGCCTTGCAGGACCACACACTGCTCCTGTAATAATATATATATATATA--ATAATCATGCATTAAATGAATGAAAAATTATTCA	AATTCAATAGCCTTGCAGGACCACACACTGCTCCTGTAATAATATATATATATATATAATAATCATGCATTAAATGAATGAAAAATTATTCA	AATTCAATAGCCTTGCAGGACCACACACTGCTCCTGTAATAATATATATATATATATAATAATCATGCATTAAATGAATGAAAAATTATTCA	AATTCAATAGCCTTGCAGGACCACACACTGCTCCTGTAATAATATATATATATATATAATAATCATGCATTAAATGAATGAAAAATTATTCA
SLG-4	DAFWA5071	54.368	17	AATTCGGATGTCCTAC[T/C]AAAAAAATACAAAATAAGAAATTAACAGCCAATTATATCAAAACTACAATATTATCTGGACAAATTTTTTTACTA	scaffold58960:17722	C	T	C	C	T	T	C	T	T	T
SLG-4	iDAFWA262	55.245	59	AATTCGGTTTAGTTTTATAAAGTCCAAAAAGTAATTAAAGAATAGATACATAATCACAGATCTTACATACTAACTTACCAATTACTGTCGCC-AATTCGGTTTAGTTTTATAAAGTCCAAAAAGTAATTAAAGAATAGATACATAATCACAGGATCTTACATACTAACTTACCAATTACTGTCGC	scaffold74218:6202-G-d1	AATTCGGTTTAGTTTTATAAAGTCCAAAAAGTAATTAAAGAATAGATACATAATCACAGGATCTTACATACTAACTTACCAATTACTGTCGC	AATTCGGTTTAGTTTTATAAAGTCCAAAAAGTAATTAAAGAATAGATACATAATCACAGATCTTACATACTAACTTACCAATTACTGTCGCC	AATTCGGTTTAGTTTTATAAAGTCCAAAAAGTAATTAAAGAATAGATACATAATCACAGATCTTGCATACTAACTTACCAATTACTGTCGCC	AATTCGGTTTAGTTTTATAAAGTCCAAAAAGTAATTAAAGAATAGATACATAATCACAGATCTTGCATACTAACTTACCAATTACTGTCGCC	AATTCGGTTTAGTTTTATAAAGTCCAAAAAGTAATTAAAGAATAGATACATAATCACAGATCTTACATACTAACTTACCAATTACTGTCGCC	AATTCGGTTTAGTTTTATAAAGTCCAAAAAGTAATTAAAGAATAGATACATAATCACAGATCTTACATACTAACTTACCAATTACTGTCGCC	AATTCGGTTTAGTTTTATAAAGTCCAAAAAGTAATTAAAGAATAGATACATAATCACAGATCTTGCATACTAACTTACCAATTACTGTCGCC	AATTCGGTTTAGTTTTATAAAGTCCAAAAAGTAATTAAAGAATAGATACATAATCACAGATCTTACATACTAACTTACCAATTACTGTCGCC	AATTCGGTTTAGTTTTATAAAGTCCAAAAAGTAATTAAAGAATAGATACATAATCACAGATCTTACATACTAACTTACCAATTACTGTCGCC	AATTCGGTTTAGTTTTATAAAGTCCAAAAAGTAATTAAAGAATAGATACATAATCACAGATCTTACATACTAACTTACCAATTACTGTCGCC
SLG-4	DAFWA8818	55.245	35	AATTCACGTATCGCGTACTAAGTATTGGGCTCGT[T/C]ACACAAAAGGTTAAAAAGTGATTAAGTTCATACCCAAGTGAACCACATAGACATACC	scaffold74218:906	C	T	T	T	T	T	-	T	T	T
SLG-4	DAFWA4068	55.959	44	AATTCCCTTATGTTTCTTTCAAACTTAGATTTGGGAGGGGAAA[T/G]AAGAGAAAATGAAAACATGAGAACTATTAAATACACTTATAAGATGAT	scaffold93382:838	G	T	-	G	T	T	G	T	T	-
SLG-4	DAFWA4113	55.959	26	AATTCAATCAGGCTATTGCTTTGCT[G/A]GGACAATGAGTCACAAGGGTTTTTCTAGTGGGAGCATTTGTGTGGGCTTCTATAGGGATGGAGTTG	scaffold36626:1440	A	G	A	-	G	G	A	G	G	G
SLG-4	DAFWA8597	55.959	89	AATTCACTTGCAATTGAGATACAAGTCTCATAAAGCTTTGATCAGTGGTCCAAGTTGACTTGATTTTGTCCATCCCATCAGAGTGAGG[G/A]CTA	scaffold98475:5072	A	G	A	-	G	-	A	G	G	G
SLG-4	DAFWA7419	55.959	67	AATTCTCTCTCTAATTGAGTGACAATCCAGTTATATGTGTTTAGTTCTCTTATGAAAAACTAGATT[A/G]GAAACTATATGCATAACTGATTGGT	scaffold2197:11728	G	A	G	G	A	A	G	A	A	A
SLG-4	DAFWA5933	58.108	15	AATTCTTATCCTAA[C/T]AGTTAGTGCTGATCAAATGCAAGATGTTTAAGTCTTTTAATTCTTTCTGCTTTCTCCACTACTCCTAAACATGTGCT	scaffold20316:7227	T	C	C	C	C	C	C	C	C	C
SLG-4	iDAFWA357	58.108	59	AATTCTTTCAAGGTAATAAAAAAATAAGGAAAAAACACCAATAGCTCCCATATTTTTTTGATAAGCAAATATATTAAAAACGACATAAGGGG-AATTCTTTCAAGGTAATAAAAAAATAAGGAAAAAACACCAATAGCTCCCATATTTTTTTTGATAAGCAAATATATTAAAAACGACATAAGGG	C28735924:4366-T-d1	AATTCTTTCAAGGTAATAAAAAAATAAGGAAAAAACACCAATAGCTCCCATATTTTTTTTGATAAGCAAATATATTAAAAACGACATAAGGG	AATTCTTTCAAGGTAATAAAAAAATAAGGAAAAAACACCAATAGCTCCCATATTTTTTTGATAAGCAAATATATTAAAAACGACATAAGGGG	AATTCTTTCAAGGTAATAAAAAAATAAGGAAAAAACACCAATAGCTCCCATATTTTTTTTTGATAAGCAAATATATTAAAAACGACATAAGGGG	AATTCTTTCAAGGTAATAAAAAAATAAGGAAAAAACACCAATAGCTCCCATATTTTTTTTGATAAGCAAATATATTAAAAACGACATAAGGGG	AATTCTTTCAAGGTAATAAAAAAATAAGGAAAAAACACCAATAGCTCCCATATTTTTTTGATAAGCAAATATATTAAAAACGACATAAGGGG	AATTCTTTCAAGGTAATAAAAAAATAAGGAAAAAACACCAATAGCTCCCATATTTTTTTGATAAGCAAATATATTAAAAACGACATAAGGGG	AATTCTTTCAAGGTAATAAAAAAATAAGGAAAAAACACCAATAGCTCCCATATTTTTTTGATAAGCAAATATATTAAAAACGACATAAGGGG	-	AATTCTTTCAAGGTAATAAAAAAATAAGGAAAAAACACCAATAGCTCCCATATTTTTTTGATAAGCAAATATATTAAAAACGACATAAGGGG	AATTCTTTCAAGGTAATAAAAAAATAAGGAAAAAACACCAATAGCTCCCATATTTTTTTGATAAGCAAATATATTAAAAACGACATAAGGGG
SLG-4	DAFWA3294	58.108	30	AATTCTGGGTACTTAGCATGGTGACTAAA[T/C]AACTTGGCACTAGAGGAAACCCTCCCATGATGGAAAACCCAGGTGGGCTCCCCACAAGCACC	scaffold26261:8712	C	T	C	C	T	-	T	T	T	-
SLG-4	iDAFWA466	58.822	49	AATTCTTTGAATATAAAGGTAAGACTTCTAACATTGCAATATATTTTTTTGTCTCAAACTTTATATCACTACATATGTTCTTTGTTTCTCAT-AATTCTTTGAATACAAAGGTAAGACTTCTAACATTGCAATATATTTTTTGTCTCAAACTTTATATCACTACATATGTTCTTTGTTTCTCATT	scaffold35634:5438-T-i1	AATTCTTTGAATACAAAGGTAAGACTTCTAACATTGCAATATATTTTTTGTCTCAAACTTTATATCACTACATATGTTCTTTGTTTCTCATT	AATTCTTTGAATATAAAGGTAAGACTTCTAACATTGCAATATATTTTTTTGTCTCAAACTTTATATCACTACATATGTTCTTTGTTTCTCAT	AATTCTTTGAATACAAAGGTAAGACTTCTAACATTGCAATATATTTTTT-GTCTCAAACTTTATACCACTACATATGTTCTTTGTTTCTCAT	AATTCTTTGAATACAAAGGTAAGACTTCTAACATTGCAATATATTTTTT-GTCTCAAACTTTATACCACTACATATGTTCTTTGTTTCTCAT	AATTCTTTGAATATAAAGGTAAGACTTCTAACATTGCAATATATTTTTTTGTCTCAAACTTTATATCACTACATATGTTCTTTGTTTCTCAT	AATTCTTTGAATATAAAGGTAAGACTTCTAACATTGCAATATATTTTTTTGTCTCAAACTTTATATCACTACATATGTTCTTTGTTTCTCAT	AATTCTTTGAATATAAAGGTAAGACTTCTAACATTGCAATATATTTTTTTGTCTCAAACTTTATATCACTACATATGTTCTTTGTTTCTCAT	AATTCTTTGAATATAAAGGTAAGACTTCTAACATTGCAATATATTTTTTTGTCTCAAACTTTATATCACTACATATGTTCTTTGTTTCTCAT	AATTCTTTGAATATAAAGGTAAGACTTCTAACATTGCAATATATTTTTTTGTCTCAAACTTTATATCACTACATATGTTCTTTGTTTCTCAT	AATTCTTTGAATATAAAGGTAAGACTTCTAACATTGCAATATATTTTTTTGTCTCAAACTTTATATCACTACATATGTTCTTTGTTTCTCAT
SLG-4	iDAFWA169	58.822	52	AATTCAACATCCACTCTTACCTTTGTATTCCTTCCTTATTCTAATAATTCATATGAAAGATGAAGAGAGGGCGTAAAAGAAAAAAAAAATAA-AATTCAACATCCACTCTTACCTTTGTATTCCTTCCTTATTCTAATAATTCATTCATATGAAAGATGAAGAGAGGGCGTAAAAGAAAAAAAAA	scaffold35634:5337-TCAT-d4	AATTCAACATCCACTCTTACCTTTGTATTCCTTCCTTATTCTAATAATTCATTCATATGAAAGATGAAGAGAGGGCGTAAAAGAAAAAAAAA	AATTCAACATCCACTCTTACCTTTGTATTCCTTCCTTATTCTAATAATTCATATGAAAGATGAAGAGAGGGCGTAAAAGAAAAAAAAAATAA	AATTCAACATCCACTCTTACCTTTGTATTCCTTCCTTATTCTAATAATTCATATGAAAGATGAAGAGAGGGCGTAAAAGAAAAAAAAAATAA	AATTCAACATCCACTCTTACCTTTGTATTCCTTCCTTATTCTAATAATTCATATGAAAGATGAAGAGAGGGCGTAAAAGAAAAAAAAAATAA	AATTCAACATCCACTCTTACCTTTGTATTCCTTCCTTATTCTAATAATTCATATGAAAGATGAAGAGAGGGCGTAAAAGAAAAAAAAAATAA	AATTCAACATCCACTCTTACCTTTGTATTCCTTCCTTATTCTAATAATTCATATGAAAGATGAAGAGAGGGCGTAAAAGAAAAAAAAAATAA	AATTCAACATCCACTCTTACCTTTGTATTCCTTCCTTATTCTAATAATTCATATGAAAGATGAAGAGAGGGCGTAAAAGAAAAAAAAAATAA	AATTCAACATCCACTCTTACCTTTGTATTCCTTCCTTATTCTAATAATTCATATGAAAGATGAAGAGAGGGCGTAAAAGAAAAAAAAAATAA	AATTCAACATCCACTCTTACCTTTGTATTCCTTCCTTATTCTAATAATTCATATGAAAGATGAAGAGAGGGCGTAAAAGAAAAAAAAAATAA	AATTCAACATCCACTCTTACCTTTGTATTCCTTCCTTATTCTAATAATTCATATGAAAGATGAAGAGAGGGCGTAAAAGAAAAAAAAAATAA
SLG-4	DAFWA660	58.822	87	AATTCATACTAATTACCTTCAAAAAATTAGAGTTCCTAGCCATCCATAATTCAAAAATAAAAAATCCATATTTTAGTATGTGGTCT[A/T]GTTTA	scaffold32207:2814	T	A	A	A	A	A	A	A	A	A
SLG-4	iDAFWA324	58.822	33	AATTCTTGATTCTGAATTTTGGATAAATCATATCCTGTGTGCATCTTCTTTAAGGTATTCCAATTCACTAATCTAACGAATCTAGAAGCTCG-AATTCTTGATTCTGAATTTTGGATAAATCATATATCCTGTGTGCATCTTCTTTAAGGTATTCCAATTCACTAATCTAACGAATCTAGAAGCT	scaffold63238:610-AT-d2	AATTCTTGATTCTGAATTTTGGATAAATCATATATCCTGTGTGCATCTTCTTTAAGGTATTCCAATTCACTAATCTAACGAATCTAGAAGCT	AATTCTTGATTCTGAATTTTGGATAAATCATATCCTGTGTGCATCTTCTTTAAGGTATTCCAATTCACTAATCTAACGAATCTAGAAGCTCG	AATTCTTGATTCTGAATTTTGGATAAATCATATATCCTGTGTGCATCTTCTTTAAGGTATTCCAATTCACTAATCTAACGAATCTAGAAGCTCG	AATTCTTGATTCTGAATTTTGGATAAATCATATATCCTGTGTGCATCTTCTTTAAGGTATTCCAATTCACTAATCTAACGAATCTAGAAGCTCG	AATTCTTGATTCTGAATTTTGGATAAATCATATCCTGTGTGCATCTTCTTTAAGGTATTCCAATTCACTAATCTAACGAATCTAGAAGCTCG	AATTCTTGATTCTGAATTTTGGATAAATCATATCCTGTGTGCATCTTCTTTAAGGTATTCCAATTCACTAATCTAACGAATCTAGAAGCTCG	AATTCTTGATTCTGAATTTTGGATAAATCATATCCTGTGTGCATCTTCTTTAAGGTATTCCAATTCACTAATCTAACGAATCTAGAAGCTCG	AATTCTTGATTCTGAATTTTGGATAAATCATATCCTGTGTGCATCTTCTTTAAGGTATTCCAATTCACTAATCTAACGAATCTAGAAGCTCG	AATTCTTGATTCTGAATTTTGGATAAATCATATCCTGTGTGCATCTTCTTTAAGGTATTCCAATTCACTAATCTAACGAATCTAGAAGCTCG	AATTCTTGATTCTGAATTTTGGATAAATCATATCCTGTGTGCATCTTCTTTAAGGTATTCCAATTCACTAATCTAACGAATCTAGAAGCTCG
SLG-4	DAFWA5797	58.822	9	AATTCTTT[T/C]AATTATAATTTGGGAGTGGAATACATAATTTGTTTTTTAAAAAAAATTCAGTGCAAAGGTAATTCATCTAATAACTCTAATAA	scaffold43535:12446	C	T	T	T	T	T	T	T	T	T
SLG-4	DAFWA8794	58.822	16	AATTCAAGTTTCAAA[A/T]TTTGGCTCGGTCAACTTGTAGAATGTCTTGACCAACTTGGATGGAGCTTCATTAAAATTCAAAATGAAGATCATGG	scaffold36048:5568	T	A	T	T	A	A	A	A	A	A
SLG-4	DAFWA8106	58.822	11	AATTCCCACG[A/G]CCAGACCAACAAGGAAAGTTCCTCCTTGCTTTGCACACCCCTCCAAGAAAGGAAAGCATTCATGCTTCCCTAGTCATATGT	scaffold2851:428	G	A	G	G	A	-	A	A	A	A
SLG-4	DAFWA8259	58.822	34	AATTCAAGCTAAAAAACCATTTAGTAGGTCTCT[G/T]TATGCCCCCTTCCCTTATATTGTTGTTCTACAATCTGCTTATTTTATGCTTCTTGGTT	scaffold12977:22401	T	G	T	-	G	G	-	G	G	G
SLG-4	DAFWA8745	58.822	66	AATTCTGGTCCATGCGCCTGATTTGAATTTGAACGGGTCACCTTCACATTGATCATAGTTTTACC[G/T]GGACATATTTGTATTCTATGCCTAAA	scaffold36048:5819	T	G	T	T	-	G	G	G	G	G
SLG-4	DAFWA6056	58.822	88	AATTCCTTGTGATAGATGTGCAAATTAATGTGACAATATTATGATGGGAATCCTCGAGATATGTAAGAGGATGCCTCACTATGTTTG[A/G]TCCA	scaffold1153:18664	G	A	G	G	A	A	A	A	A	A
SLG-4	DAFWA7654	58.822	27	AATTCACTGGCAACATGCTTCCCTTT[T/C]AAATCATCAGAAGTTGCTGGCTGGTTCTAGTAGATAATCTAATTAGTGAATCAGTCAACAAATCT	scaffold43535:12415	C	T	C	C	T	T	C/T	T	T	T
SLG-4	DAFWA2868	58.822	72	AATTCAAATGGAAAGGATTTCAAGTCATTGAAATCAATTGTACATACATGATTTGGAAGAACAAAGAATCT[T/A]CATGTTTCATCATGCACATG	scaffold97319:1738	A	T	-	A	T	T	T	T	T	T
SLG-4	DAFWA4870	60.275	62	AATTCAATTAAGTTTAACTGGGTGCGATAAAAATAACTTTGACTTCTTCAGACATGAATGG[T/C]CAAACTACTCTAGATAATCTAGATTGGCTA	scaffold62522:1427	C	T	C	C	T	T	T	T	T	T
SLG-4	DAFWA8050	60.992	34	AATTCATTATGCTTGTTTTATGTTTTCTTCCGT[G/A]GTTGGTTTTGTAGCTTATAGTAATTGGTTAACTAGTGTTTCAAATTGAGCCACAATAT	scaffold10442:4571	A	G	G	A	G	G	G	G	G	G
SLG-4	iDAFWA495	60.992	41	AATTCACATAAGAACTAATATGATCTATACTTCAAATGATATAACATTTATTTTTTGTAAGGAAATCATAAATGTCTAATTAGGATATGATA-AATTCACATAAGAACTAATATGATCTATACTTCAAATGATAACATTTATTTTTTGTGAGGAAATCATAAATGTCTAATTAGGATATGATATC	scaffold35309:23283-TA-i2	AATTCACATAAGAACTAATATGATCTATACTTCAAATGATAACATTTATTTTTTGTGAGGAAATCATAAATGTCTAATTAGGATATGATATC	AATTCACATAAGAACTAATATGATCTATACTTCAAATGATATAACATTTATTTTTTGTAAGGAAATCATAAATGTCTAATTAGGATATGATA	AATTCACATAAGAACTAATATGATCTATACTTCAAATGATA--ACATTTATTTTTTGTGAGGAAATCATAAATGTCTAATTAGGATATGATA	AATTCACATAAGAACTAATATGATCTATACTTCAAATGATA--ACATTTATTTTTTGTGAGGAAATCATAAATGTCTAATTAGGATATGATA	AATTCACATAAGAACTAATATGATCTATACTTCAAATGATATAACATTTATTTTTTGTAAGGAAATCATAAATGTCTAATTAGGATATGATA	AATTCACATAAGAACTAATATGATCTATACTTCAAATGATATAACATTTATTTTTTGTAAGGAAATCATAAATGTCTAATTAGGATATGATA	AATTCACATAAGAACTAATATGATCTATACTTCAAATGATATAACATTTATTTTTTGTAAGGAAATCATAAATGTCTAATTAGGATATGATA	AATTCACATAAGAACTAATATGATCTATACTTCAAATGATATAACATTTATTTTTTGTAAGGAAATCATAAATGTCTAATTAGGATATGATA	AATTCACATAAGAACTAATATGATCTATACTTCAAATGATATAACATTTATTTTTTGTAAGGAAATCATAAATGTCTAATTAGGATATGATA	AATTCACATAAGAACTAATATGATCTATACTTCAAATGATATAACATTTATTTTTTGTAAGGAAATCATAAATGTCTAATTAGGATATGATA
SLG-4	DAFWA6681	60.992	23	AATTCATTGTTCGTAAGCGTCC[G/A]GATTCTTAAGCACCTTTGAGGTCTTGTACTTGATTGTAAAGAAGGCGATTCTCCTCTAAAACTTTGTGG	scaffold35309:24017	A	G	A	A	G	G	G	G	G	G
SLG-4	DAFWA1798	60.992	63	AATTCCGTAAATTGCAATTTCTCCTTCTTAATTACTTGGATCACTCCACTTTTTATATTTTC[C/G]TCCTTCTGTAGCAATATAAATTGGGTTAT	scaffold87516:4075	G	C	G	G	C	C	C	C	C	C
SLG-4	DAFWA3725	60.992	75	AATTCAATATAAGACTCTATTTAAAACTGTTTGAAGACTAAGGATAAAAATCCACTCTGATTGAAACTTAACTT[A/G]GATTCTATTTAGTAATC	scaffold87516:4264	G	A	G	G	A	A	A	A	A	A
SLG-4	DAFWA3169	60.992	46	AATTCATTCCACTTAGTTTATCATCATAAAACAGTAGACTATGAG[C/T]AGAGACTATTACCATATGAAAAAATGGATAATTTGAAACAATGCTT	scaffold74331:1645	T	C	T	T	C	C	C	C	C	C
SLG-4	DAFWA7871	60.992	47	AATTCTACCCTTCATTTTCATCTCTTTGTGATGCAATTCCTGGCTA[C/T]TAAAAAACCAGTTGGTGGACTAGTCATCTCAATTTGGCATTTGCT	scaffold10442:4495	T	C	C	T	C	C	C	C	C	C
SLG-4	DAFWA7950	62.709	44	AATTCAAACCGAGGACTATATCACATGATCTGGCTCCAATATT[A/G]TATTTGTGATGAGTACTGTAATCGTATTATATATTGTGATGTGACATC	scaffold24589:19245	G	A	G	G	A	A	A	A	-	A
SLG-4	DAFWA5267	62.709	30	AATTCTATGACAACTGAACCACCCTCAGA[A/G]TTTCACAGAGAAAACAAACCTCTAATATCAATTAGACAAGAGACTGATGCAGAACCATCTAC	scaffold54221:8758	G	A	G	G	A	A	A	A	A	A
SLG-4	DAFWA1450	62.709	30	AATTCCCTAGCTCTTCCAAATACCCTTTA[G/T]CTTCTTTCTTACCTTTTGACTCCTTGGCCTCATCTCATAAATCTAGCATATTGTCTGTCAGC	scaffold69702:5352	T	G	G	G	G	G	G	G	G	G
SLG-4	DAFWA8089	62.709	87	AATTCTTCTGCCTTATTTCCTCCCACATGCTTGACTCCTCTTCACATACAAATCACCACCCTTAGACTCTTCACTCACATTCTATC[G/A]TCTTT	scaffold18806:2139	A	G	G	G	G	-	G	G	G	-
SLG-4	DAFWA8201	62.709	75	AATTCTCCATACTGCCATGTATCAGAGCCATAATAAAGAAAGTCTCGTAAAATTAATGTAAAAAGTAACTAACC[T/A]CATACACAAGTGAACCA	scaffold60395:2912	A	T	A	A	T	-	T	T	T	T
SLG-4	DAFWA6772	62.709	8	AATTCAC[A/G]TGAAACAAAATCTATGTCAGAAACATCTAGAATTTCAGAGAAGTTAGGACTAAGATTTCGTGTACCTCATCAAAGGTTCCTTAA	scaffold54221:10965	G	A	G	G	A	A	A	A	-	A
SLG-4	DAFWA3749	62.709	24	AATTCAGAATCAAGTTAGAAGTA[C/T]TGTCTCTTGTAGTATCACTCGTCTCAGTCAAGACAATGCAGCTTGGCATGAACGCAGGCTCACTTTTC	scaffold25542:6308	T	C	C	C	C	-	C	-	C	C
SLG-4	DAFWA7940	62.709	10	AATTCGATA[T/C]GCAGTACATACCATAAATGAGATAATTATGTAACTGTATGTGAAAGTCGAGTTTTGCCACACAAAAAAATACCTGCTTGGGT	scaffold25333:5150	C	T	C	C	T	T	T	T	-	-
SLG-4	DAFWA5011	62.709	23	AATTCTTAGAATACTGTTAGAT[A/C]ACAATTTTCCCTTTCCACGTCCTCCACACTAACATGAACCACATTGATTCTTATGACAATCAGTGTGGA	scaffold12331:20978	C	A	A	A	A	A	A	A	A	A
SLG-4	DAFWA4215	62.709	68	AATTCACCTTGTGTGCTACCACCTAATTATTCAAAAAACATTAATTCAAAACTTTATTTTATTATAT[T/C]ATCATTTGCATTTTGGAACAATAT	scaffold80354:2082	C	T	-	-	T	T	T	T	T	T
SLG-4	DAFWA5855	62.709	55	AATTCTTGCAATTGATTTTGGATCTAGCCAAGAGCATGCGAGGTTTCAAGGATT[T/C]ATCAGGTTTAATGGGTAAGAAGGTCTTTGATCTTTAC	scaffold98289:7087	C	T	T	T	T	T	T	T	T	T
SLG-4	DAFWA2646	62.709	86	AATTCTATGGGCGTGACTCACGATGGTAGGTCTTATGCAGAGGTGGTTAAGAAAAAAGACAAGGGTCTCGGTCCCCATGGTGAAG[A/G]CAGCGA	scaffold67488:4218	G	A	G	G	A	A	A	-	A	A
SLG-4	DAFWA6937	62.709	49	AATTCAACAAAGCCAAAGGGTATATATCATATATCAACATGAATCTAC[G/A]GAAAAGACAGATAATTTTGGTAGTTATATGCACAATCTAAACC	scaffold69191:2340	A	G	G	G	G	G	G	G	G	-
SLG-4	DAFWA715	63.136	66	AATTCGTTCCCATGTATTTATGATATAATAATTATACTAATTATACAATTATATTGGCTAAAAAT[A/G]ATTATATTAACCGGTTTTTATTTAAA	scaffold8993:14849	G	A	A	G	A	A	A	A	A	-
SLG-4	DAFWA5803	63.157	6	AATTC[A/C]AAAGTGTGGACTGCGATGTTTCTGATGGTAAATGCCCATTCTTCTTGCTCATGTAGTGCTTGTTTTACTATAATACTTTATTTCTC	scaffold25883:14273	C	A	C	C	A	A	A	A	A	A
SLG-4	DAFWA396	63.349	29	AATTCAAATACATATCTAAATTCATGTT[G/C]TTGTTATTTTTCTTTTGTTATGCCTTAAGAGTATTGGTATTGATGATCTTCCGCATTGAAATC	scaffold46119:10226	C	G	-	C	G	G	G	G	G	G
SLG-4	iDAFWA822	63.87	26	AATTCTTAGTTTTCAAAAACAACTATTCAGAGTGTGGACTCTAAAATGGGCTTGGAGAAGGATGTATAATGGGTGATAAGCATGGGTAATGA-AATTCTTAGTTTTCAAAAACAACCATATCAGAGTGTGAACTCTAAAATGGGCTTGGAGAAGGATGTATAATGGGTGATAAGCATGGGTAATG	scaffold25333:10812-A-d1	AATTCTTAGTTTTCAAAAACAACCATATCAGAGTGTGAACTCTAAAATGGGCTTGGAGAAGGATGTATAATGGGTGATAAGCATGGGTAATG	AATTCTTAGTTTTCAAAAACAACTATTCAGAGTGTGGACTCTAAAATGGGCTTGGAGAAGGATGTATAATGGGTGATAAGCATGGGTAATGA	AATTCTTAGTTTTCAAAAACAACCATATCAGAGTGTGAACTCTAAAATGGGCTTGGAGAAGGATGTATAATGGGTGATAAGCATGGGTAATGA	-	AATTCTTAGTTTTCAAAAACAACTATTCAGAGTGTGGACTCTAAAATGGGCTTGGAGAAGGATGTATAATGGGTGATAAGCATGGGTAATGA	AATTCTTAGTTTTCAAAAACAACTATTCAGAGTGTGGACTCTAAAATGGGCTTGGAGAAGGATGTATAATGGGTGATAAGCATGGGTAATGA	AATTCTTAGTTTTCAAAAACAACTATTCAGAGTGTGGACTCTAAAATGGGCTTGGAGAAGGATGTATAATGGGTGATAAGCATGGGTAATGA	AATTCTTAGTTTTCAAAAACAACTATTCAGAGTGTGGACTCTAAAATGGGCTTGGAGAAGGATGTATAATGGGTGATAAGCATGGGTAATGA	AATTCTTAGTTTTCAAAAACAACTATTCAGAGTGTGGACTCTAAAATGGGCTTGGAGAAGGATGTATAATGGGTGATAAGCATGGGTAATGA	AATTCTTAGTTTTCAAAAACAACTATTCAGAGTGTGGACTCTAAAATGGGCTTGGAGAAGGATGTATAATGGGTGATAAGCATGGGTAATGA
SLG-4	DAFWA4446	63.87	83	AATTCAGAGGATGATGAAGCACATTAATTAATTCACATGTTGTACACACACAACAATATGTGCCCATATCCTATCATGTTTT[A/C]TGCATTTAT	scaffold86598:495	C	A	C	A	A	-	A	A	A	A
SLG-4	DAFWA358	63.87	33	AATTCACATTTAATAACAATCATTCAATATTT[C/A]TTGTTAGTAGAATGCTATTAAATGTAAGGTAGAAGATAATCTACGACGTTCGTTAAAGC	scaffold98342:2410	A	C	C	C	C	-	C	C	C	C
SLG-4	DAFWA4606	63.87	37	AATTCTAAAGAAAATTGACTGATCAAGTATCCTATT[C/G]GGTAAACCGTCATCACAATTTGTACTCAGAATAGGATACTTGATCAATCACTTTC	C28710504:1385	G	C	C	C	C	C	C	C	C	C
SLG-4	DAFWA4674	63.87	15	AATTCGAAGATCTA[A/G]TAGTTTTAGGTAGAATAAATATAGATATAAAATAGATCTTAAAGGAAAGGTAAAATTTAACTATTAAAGTAATGAAG	scaffold76117:4364	G	A	G	G	A	A	A	A	A	A
SLG-4	DAFWA6766	63.87	79	AATTCTTATCTATGTTGGTTTATGGCTCTGAATCTCTGATTATCGGAAAACCAATTTTGGTTTGATTGACCTGGTTTG[A/G]TATTAAGAGAGTA	scaffold55921:482	G	A	A	G	A	A	A	A	A	A
SLG-4	DAFWA7133	63.87	17	AATTCATGGTTGATTA[A/C]AATGGGGGAAATTAAAACACATTCAAAAGAAGAAAGGGAAATGATTGAGAATATGAGATGGTTCCCTCATGTGTG	scaffold17836:4032	C	A	C	C	A	A	A	A	A	A
SLG-4	DAFWA652	64.588	55	AATTCCTAAAATCTATACTCAAAATCCACATCATCAAAATAAAAACGACGGTTC[T/C]GGTCGTTATAAAATCAAACAAAAATCTCACACCATGA	scaffold30883:13082	C	T	C	C	T	T	T	T	T	T
SLG-4	DAFWA7692	64.588	50	AATTCCACTTGTTTTTCTTCTTAACAAAGAACTGTGCCAATGCCCAAAT[G/A]AGTTGCATAATGACAACAAACTACTTTGCCATTGCTCTGATA	scaffold30883:16419	A	G	A	A	G	G	G	G	G	G
SLG-4	iDAFWA421	65.305	46	AATTCAGTATGCGATACGTAGGGTAGATGAGATAATTATGTAACTACTATGATTTGAACAATCATTCTCACAAGTTTCAATTTTATAATGCA-AATTCAGTATGCGATACGTAGGGTAGATGAGATAATTATGTAACTATGATTTGAACAATCATTCTCACAAGTTTCAATTTTATAATGCATTG	scaffold60395:2795-CTA-i3	AATTCAGTATGCGATACGTAGGGTAGATGAGATAATTATGTAACTATGATTTGAACAATCATTCTCACAAGTTTCAATTTTATAATGCATTG	AATTCAGTATGCGATACGTAGGGTAGATGAGATAATTATGTAACTACTATGATTTGAACAATCATTCTCACAAGTTTCAATTTTATAATGCA	AATTCAGTATGCGATACGTAGGGTAGATGAGATAATTATGTAACTA---TGATTTGAACAATCATTCTCACAAGTTTCAATTTTATAATGCA	AATTCAGTAT-CGATACGTAGGGTAGATGAGATAATTATGTAACTA---TGATTTGAACAATCATTCTCACAAGTTTCAATTTTATAATGCA	AATTCAGTATGCGATACGTAGGGTAGATGAGATAATTATGTAACTACTATGATTTGAACAATCATTCTCACAAGTTTCAATTTTATAATGCA	-	AATTCAGTATGCGATACGTAGGGTAGATGAGATAATTATGTAACTACTATGATTTGAACAATCATTCTCACAAGTTTCAATTTTATAATGCA	AATTCAGTATGCGATACGTAGGGTAGATGAGATAATTATGTAACTACTATGATTTGAACAATCATTCTCACAAGTTTCAATTTTATAATGCA	AATTCAGTATGCGATACGTAGGGTAGATGAGATAATTATGTAACTACTATGATTTGAACAATCATTCTCACAAGTTTCAATTTTATAATGCA	AATTCAGTATGCGATACGTAGGGTAGATGAGATAATTATGTAACTACTATGATTTGAACAATCATTCTCACAAGTTTCAATTTTATAATGCA
SLG-4	DAFWA6178	79.513	92	AATTCTTGATCTGTTCTTGATCCTAACCCAGAAGCAACATGGCCACTCTTATAGGACTGATTTCAACTCCTTTTTGAGGTAAAAATATTGT[T/A]	scaffold26239:1392	A	T	T	-	T	T	T	T	T	T
SLG-4	DAFWA2519	80.226	51	AATTCCAATTATGATGGGCTTATACTACAATTTAACATATATAAATTGTT[G/A]TTGAGCATTTTAGTTCAACCCAATTTAATTCGAGCATTATT	scaffold41580:6010	A	G	G	A	G	G	G	G	G	G
SLG-4	DAFWA1705	80.226	43	AATTCACCCACTTTTTTCTCTCTCCCTTCTTTTTCCACTCTC[G/A]TTTCCCTTCATCTTTTTTCTAACTCCACCCAACCATTGTCCAATTTCTG	scaffold23556:3653	A	G	A	A	G	G	G	G	-	G
SLG-4	DAFWA1473	82.394	52	AATTCATGGATTTTAATTCTAAAAAAATTTGTTGGGAACGTGAGAGATGCC[C/T]AAAATATAGAGCGTATGCATCTTGCACTTGGATTGGAGTC	scaffold62672:1377	T	C	T	T	C	-	C	C	C	C
SLG-4	DAFWA3626	83.949	55	AATTCGTAGAAAGAGGCAATCTATCATATTTAGACTTAATCACTTTTACCTAGA[G/A]AGCATCAGAACTAGTGAGATAAGACCACTTCCAATTA	scaffold5398:25575	A	G	G	A	G	-	G	G	G	G
SLG-4	iDAFWA596	84.533	64	AATTCTATTCTAAAAATGTAAGAAAGTTGAAAATATTCTGATTAATTGTTGAATATTTTATTAAGGATATTGGTTAGTAATTTACACATTAT-AATTCTATTCTAAAAATGTAAGAAAGTTGAAAATATTCTGATTAATTGTTGAATATTTTATTAAATATAGTATATTGGTTAGTAATTTACAC	C28702646:392-ATATA-d5	AATTCTATTCTAAAAATGTAAGAAAGTTGAAAATATTCTGATTAATTGTTGAATATTTTATTAAATATAGTATATTGGTTAGTAATTTACAC	AATTCTATTCTAAAAATGTAAGAAAGTTGAAAATATTCTGATTAATTGTTGAATATTTTATTAAGGATATTGGTTAGTAATTTACACATTAT	AATTCTATTCTAAAAATGTAAGAAAGTTGAAAATATTCTGATTAATTGTTGAATATTTTATTAAATATAGTATATTGGTTAGTAATTTACACATTAT	AATTCTATTCTAAAAATGTAAGAAAGTTGAAAATATTCTGATTAATTGTTGAATATTTTATTAAATATAGTATATTGGTTAGTAATTTACACATTAT	AATTCTATTCTAAAAATGTAAGAAAGTTGAAAATATTCTGATTAATTGTTGAATATTTTATTAAGGATATTGGTTAGTAATTTACACATTAT	AATTCTATTCTAAAAATGTAAGAAAGTTGAAAATATTCTGATTAATTGTTGAATATTTTATTAAGGATATTGGTTAGTAATTTACACATTAT	AATTCTATTCTAAAAATGTAAGAAAGTTGAAAATATTCTGATTAATTGTTGAATATTTTATTAAGGATATTGGTTAGTAATTTACACATTAT	AATTCTATTCTAAAAATGTAAGAAAGTTGAAAATATTCTGATTAATTGTTGAATATTTTATTAAGGATATTGGTTAGTAATTTACACATTAT	AATTCTATTCTAAAAATGTAAGAAAGTTGAAAATATTCTGATTAATTGTTGAATATTTTATTAAGGATATTGGTTAGTAATTTACACATTAT	AATTCTATTCTAAAAATGTAAGAAAGTTGAAAATATTCTGATTAATTGTTGAATATTTTATTAAGGATATTGGTTAGTAATTTACACATTAT
SLG-4	DAFWA3071	85.245	86	AATTCGGAAACAGCAGCAGATATTAAGAAGTCTGCAAAGTAAAAGAAGTTTTTAATTAATCAGAACGGTCAAGATGGCTGAATCC[C/A]TGAAAA	scaffold94395:4848	A	C	A	A	C	-	C	C	C	-
SLG-4	DAFWA4989	85.958	17	AATTCATTGAGCTGGT[G/T]TGACAAATGGAATGTCATATTATTTACTGCATATGTTTAAGTAACAAAGTAATATAAAAATATTTTGTGGCAATA	scaffold32489:7849	T	G	G	T	G	G	G	G	G	G
SLG-4	DAFWA4549	85.958	34	AATTCTAATAATTGGTCTCTTTTGGGAGCAAAA[G/A]GAAGAGATCTTTTTCTTTCTTTTTTATTTTTTTCCTCTTGTTTTTGTTATAATTTGTT	scaffold37917:20113	A	G	A	A	G	G	G	G	G	G
SLG-4	DAFWA5727	85.958	47	AATTCTACAAAAAGTACCTAAAATAATACTCAAGCTATATAAATTT[C/T]CGGGCTTTGGCAGACTCGCCCGACCAAGCCCACCCGTTTTGACAC	scaffold83513:6372	T	C	-	T	C	C	C	C	C	C
SLG-4	DAFWA4181	85.958	40	AATTCAAGATGTTTGAAAAAATCATTTTATATATTTTTT[A/C]ACTGATTTCCCCCCCTAACTATTGAGAAAGTTAAAACTGCTATATGGGCTAT	scaffold55968:7106	C	A	A	C	A	A	A	A	A	A
SLG-4	DAFWA5568	85.958	36	AATTCTTTAAAAATTCACGTGTGAGTCTATAAAAC[T/C]TTCAAATCAAGTCACCAACCGGTGGATATAGAAGCATGAGGTCAAATTCTATGAAG	C28702646:493	C	T	C	C	T	T	T	T	T	T
SLG-4	DAFWA3901	85.958	23	AATTCATTGTGATTGTTTCTTT[T/C]GTACATCCTTCTAGTGAATTATATTTGTAAATGCAATATTTATATCGCAAAATTAATTTGTTAAAAGAT	scaffold5398:34183	C	T	C	C	T	T	T	T	T	T
SLG-4	DAFWA8265	85.958	37	AATTCATTGTGATTACAGCTCTGTGGATGAGATTGC[A/C]AAAGAAAAGCTGGGACCTTTTGCAACTTTATCTGGTGATGAGAGCTACCAAAGCC	scaffold40493:6102	C	A	C	C	-	A	A	A	A	-
SLG-4	DAFWA1832	85.958	68	AATTCTTGAGCATGAAATGTCCTTGATAAATATTAGCACCTTGTTGCATCATTTGTTGCTGTTGAGA[C/T]GATTTTGAATAGAACCCTTCTCTA	scaffold77187:4056	T	C	T	T	C	C	C	C	C	C
SLG-4	DAFWA1867	85.958	92	AATTCGAGTTCGAACCTTCCTGAATCAGTTTCCTCAAATCCACCGGCGATGAAATAGAACCGTGGCGCGTACTACTCACACCTCGCAGAGG[C/A]	scaffold31590:5698	A	C	-	-	C	C	C	C	C	C
SLG-4	DAFWA3367	85.958	72	AATTCCTCTTTTAAAGTGGTAACTCAGTTATTAGAGTTGTGAGTTATAAAATGTGAGTAACTAAGTTGAAA[T/C]TTAACCGCTATATAATTTCT	scaffold5360:20207	C	T	C	C	T	-	T	T	T	-
SLG-4	DAFWA8309	85.958	18	AATTCATGATAGTAACT[G/T]TAATGTTTTTGGATGCAGATTTTAGATGAGAAGGACCGTGATCGTATTCTTAGCCCACACAAGAAAGTTCTGCA	scaffold75605:2081	T	G	T	T	G	G	G	G	G	G
SLG-4	DAFWA701	85.958	87	AATTCCTATACGAGGGATATGTTTAGACCAAATTAATTTCCACTAATTACACTAAATCTCATCCTTTCATTTTCTTAGATCTAACA[G/T]ACTAA	scaffold85256:12153	T	G	G	T	G	G	G	G	G	G
SLG-4	DAFWA1169	85.958	78	AATTCTATGTGACACACAAGCTCACTAGAGCCTCTTTTTTTCCCCTCTGTTTTTTGTTACTCACAAGTACATTGCCA[T/C]TGAAATTGTTTAAA	scaffold75605:3896	C	T	C	C	T	T	T	T	T	T
SLG-4	DAFWA8820	85.958	68	AATTCAATTCAAAGTGTCCAAATATGTAAGGACAAAACTGGTTAAAAATATTTTAGAAATTAAACCC[G/C]AAATTGAATAAATTATTGAACACC	scaffold32489:7929	C	G	G	C	G	G	G	G	G	G
SLG-4	DAFWA2374	85.958	65	AATTCCAATCTAATTATATTAAATTCAATTAAATCATAATAATTTATTTAAACGGCAATAATCT[T/C]TTAGTTAATAATCTCACTCTTTATAAA	scaffold4087:1356	C	T	C	C	T	T	T	T	T	T
SLG-4	DAFWA4151	85.958	91	AATTCCTATAACCCTGTGTATGAATTTTATAGAAAAATTGAACTTTGTAAGAAAGAGAGATAGTGCACATGCACTTTATAGCTTATACAA[C/A]C	scaffold95898:400	A	C	C	A	C	C	C	C	C	C
SLG-4	DAFWA925	85.958	15	AATTCTGTGAAGTC[A/G]AATGTCAAATTCTAGAAAAAAAATTTCTCCTTGAAAGAGGTTCCTAATTCTAGGAAAGAGAAACTAACATCTATATC	scaffold90377:5089	G	A	G	G	A	A	A	A	A	A
SLG-4	DAFWA3408	85.958	36	AATTCATCCTATTTTTGGTTCCTACATCTTTCTCT[G/T]AACTTTGTTACCTTCCAAAATTTAACTCATACACAAATCTTTAATAAGTGACTAAT	scaffold90377:5135	T	G	T	T	G	G	G	G	G	G
SLG-4	DAFWA1607	85.958	40	AATTCCTATTAAATAAACAAATCAAAATAAATGATTAAA[G/A]TTAAAAAATAACTAGACCAATAGAAAAGTCACGTTAAAGATAATATTCTAAT	scaffold84461:752	A	G	G	A	G	G	G	G	G	G
SLG-4	DAFWA2725	85.958	27	AATTCACTGTCTACGGTCACGCCTCC[G/T]CCTCTGCGAGGTGTGAGTAGTACGCGCCACGGTTCTATTTCATCGCCGGTGGATTTGAGGAAACT	scaffold31590:5698	T	G	T	T	G	G	G	G	G	G
SLG-4	DAFWA2079	85.958	72	AATTCAAAATTAAGGCAATTGCAAAATGAACCAATAATTCAAAGTTTCTGCTTTAAAAGTCATATAGTTTC[T/C]GACAAGCTAACCAATTCAAA	scaffold87895:4512	C	T	T	C	T	T	T	T	T	T
SLG-4	DAFWA1704	85.958	74	AATTCTATATTGAAGATTTTCCATATATATGTAGCCATGGAGTTGCGTAGGATACAGGTTACCTATGTTCTTT[T/A]TTAAGAAGCATACCTGAC	scaffold47093:1129	A	T	T	A	T	T	T	T	T	T
SLG-4	DAFWA1115	86.676	20	AATTCATATACATCTTTTC[A/T]TTATATCACCTTTTGAATGGTCATTATATGTCAATCCTATTACTTAAAATTCTTTTTATAAAAATAAGAATA	scaffold1243:667	T	A	A	T	A	-	A	A	A	-
SLG-4	DAFWA1952	86.676	75	AATTCTCAGATATCTCATTCCCTTAGTCTCTTCTTCCCTGCTAGCAGTTCAACAATTATCAAAGGTTTTTCAAA[T/C]TCAGATTGAGGAGCTTA	scaffold1243:14650	C	T	C	C	T	T	T	T	T	T
SLG-4	DAFWA3360	87.394	44	AATTCAATAACTCCAGTGTCTCCAAAAGAAACTGGAAGTCAAG[C/T]CTCAAGAAGGTAATATGTCCATTACTTGCTTTTTAAAACAAATGGTTT	scaffold84167:4956	T	C	C	T	-	C	C	C	C	C
SLG-4	DAFWA3571	88.847	62	AATTCACACGACACCTTATACCTTCAGTCTATGCTTTGAACTTTTGAAATATGAGGTTTGC[A/G]ATGTTAAATGAATGATTACCTTTCCGTGTA	scaffold80497:8855	G	A	A	G	A	A	A	A	A	A
SLG-4	DAFWA1131	91.028	10	AATTCGATA[C/T]AAGAGTAACAATTACACTAACATCCTTAATTATACTCCACGGATTATGCAGAGGTTTGTGCATTTGCTTTCTTATAAGGAGG	scaffold16420:8368	T	C	T	T	C	C	C	C	C	C
SLG-4	DAFWA6423	91.028	74	AATTCCCAGTGGGACGTCTTAAAATCATGGATAAACAAGACATGTCAACTTGTTGCTTACCTACTGCTATCTT[C/T]GTAAGTCCAGGAAGATCA	scaffold16420:14383	T	C	C	T	C	C	-	C	C	-
SLG-4	DAFWA5119	91.028	59	AATTCTTTAACTTCTGGTCAAGTTGCAGTTAATCCATGCCCTGATTATGTGATATGGA[C/A]CAAATCCAAGACTAAAATATTATCTCACCGATA	scaffold88614:396	A	C	C	A	C	-	C	C	C	C
SLG-4	DAFWA5545	91.746	92	AATTCAAACTAAATTGTACCAACAAAGAAATACCCTTTTCTCTAGCCAAACAATGCCAGAGAAAAATTCTCAACCATATGATAGTACTGCC[C/T]	scaffold96447:6606	T	C	-	-	C	C	C	C	C	C
SLG-4	DAFWA6255	91.746	38	AATTCACTTATTACAAATAAACAACTTGTAGTGTGAA[C/T]GAATGGTAATATCAGCTCATTTAATGAATTAAGAAAATAATGAAATCCTAGTAC	scaffold18343:21884	T	C	T	T	C	C	C	C	C	C
SLG-4	DAFWA7761	91.746	27	AATTCAAAGCAAAAAGGAAACTTGCT[T/A]GATAAACAATCTACAAATTGATTTTCCCAAAATAGAATATCTAACCAACTAAGTTAACCTAAACC	scaffold55303:11762	A	T	A	A	T	-	T	T	T	T
SLG-4	DAFWA4947	91.746	9	AATTCAGC[T/G]TGTATTGAATGTTCTACTTACAGTACGTCTCCGAAGCAAGAATGATGGATTGTTCTTGCTTAATCTTTGATCTAGATTTCTTA	scaffold18343:20822	G	T	G	G	T	-	T	T	T	T
SLG-4	DAFWA3872	91.746	66	AATTCTCTAGTCAAGGGCTTGGACCTCGAATCAAGTGAGGATAAGCCAACTCAATAAGGGTTACA[G/A]GGTGGCCTTTGGGTTAGGAACCAACC	scaffold3754:6069	A	G	A	A	G	G	G	G	G	G
SLG-4	iDAFWA227	91.746	29	AATTCAATTATAACAAAGCTTCTTTCCAAATTAGGGTTCTGATCTCTACTCAATGGAAGCAGAAGCAGAAGCGGAATCGGATTTCGTGATGA-AATTCAATTATAACAAAGCTTCTTTCCAAGATTAGGGTTCTGATCTCTACTCAATGGAAGCAGAAGCAGAAGCGGAATCGGATTTCGTGATG	scaffold18343:14888-G-d1	AATTCAATTATAACAAAGCTTCTTTCCAAGATTAGGGTTCTGATCTCTACTCAATGGAAGCAGAAGCAGAAGCGGAATCGGATTTCGTGATG	AATTCAATTATAACAAAGCTTCTTTCCAAATTAGGGTTCTGATCTCTACTCAATGGAAGCAGAAGCAGAAGCGGAATCGGATTTCGTGATGA	AATTCAATTATAACAAAGCTTCTTTCCAAGATTAGGGTTCTGATCTCTACTCAATGGAAGCAGAAGCAGAAGCGGAATCGGATTTCGTGATGA	AATTCAATTATAACAAAGCTTCTTTCCAAGATTAGGGTTCTGATCTCTACTCAATGGAAGCAGAAGCAGAAGCGGAATCGGATTTCGTGATGA	AATTCAATTATAACAAAGCTTCTTTCCAAATTAGGGTTCTGATCTCTACTCAATGGAAGCAGAAGCAGAAGCGGAATCGGATTTCGTGATGA	AATTCAATTATAACAAAGCTTCTTTCCAAATTAGGGTTCTGATCTCTACTCAATGGAAGCAGAAGCAGAAGCGGAATCGGATTTCGTGATGA	AATTCAATTATAACAAAGCTTCTTTCCAAATTAGGGTTCTGATCTCTACTCAATGGAAGCAGAAGCAGAAGCGGAATCGGATTTCGTGATGA	AATTCAATTATAACAAAGCTTCTTTCCAAATTAGGGTTCTGATCTCTACTCAATGGAAGCAGAAGCAGAAGCGGAATCGGATTTCGTGATGA	AATTCAATTATAACAAAGCTTCTTTCCAAATTAGGGTTCTGATCTCTACTCAATGGAAGCAGAAGCAGAAGCGGAATCGGATTTCGTGATGA	AATTCAATTATAACAAAGCTTCTTTCCAAATTAGGGTTCTGATCTCTACTCAATGGAAGCAGAAGCAGAAGCGGAATCGGATTTCGTGATGA
SLG-4	DAFWA3299	93.927	89	AATTCAATCTGATTTTTCTGACAGAAGCAGAGGGGATAGAGCAAGTGGCCTGATACAATTAGATGCTTTTTCTTGGCTCTGCCATTAG[T/A]TGG	scaffold17040:3194	A	T	T	A	T	T	T	T	T	T
SLG-4	DAFWA5687	93.927	27	AATTCATTTGGATTAGATGTATTAAA[C/G]GGTAGTTCATGATATATAAAAATGTTAAATATGCTATATCCATCAAAATTTTCAATGGGTCGAAT	scaffold6938:22282	G	C	G	G	C	C	C	C	C	C
SLG-4	DAFWA8004	93.927	42	AATTCTGAGCATGAAGAACAACAAACTAATGTATTCCCATC[A/T]CAACTGAGTAAGAAGAATCATTGCTATTCAATTAACATATTTTCAAACTA	scaffold31512:18959	T	A	T	T	A	A	A	A	A	A
SLG-4	DAFWA6341	93.927	14	AATTCCGATGATA[T/C]ATGTGTTGTGTTCAGAATGATTACTAATAATAAATTAATTTCACAATATTAAGTTGCGTGGATTCTTCTCTGTTTACT	scaffold53201:4131	C	T	C	C	-	T	T	T	T	-
SLG-4	DAFWA5305	93.927	54	AATTCAAATTATTGGTCACGGTGAGTCAGTGACTCGATTTAACAGCGTCAGAA[A/T]TATAGAAAACACCATATGTAATTCTACTGAATTTTGAA	scaffold82900:853	T	A	T	T	A	A	A	A	A	-
SLG-4	DAFWA5286	93.927	91	AATTCAATGTTTCACTTGCTGTGTTGTCTAAGCTTTGCACCAAGGAGCAACACCAAAGGGTAAAAACTAACAAGAAGATGAAACAGCTCC[A/G]A	scaffold80497:4853	G	A	A	-	A	A	A	A	A	A
SLG-4	DAFWA1398	93.927	91	AATTCTATCCAAAAGGTTTTAACAATGTGAGACTTTAGTTTTTCAAAAGGTTTTTAACAATTCACTCTCATTTCTTATATTGTTAAAGCA[A/T]T	scaffold83915:5745	T	A	A	T	A	A	A	A	A	A
SLG-4	DAFWA3277	93.927	91	AATTCTGTACCCCCAGCTGAAGATGAGATAGTTGCTGGTGGCATTGGGCGCAACTTCGTATCGCGAGACATTCTTGAAGCTACAGGCATA[A/G]A	scaffold80497:7587	G	A	A	G	A	A	A	A	A	A
SLG-4	DAFWA76	93.927	17	AATTCAAAACATCTGT[A/C]AATAAAAAAATGTTTTATGGACACTAAAATTTGAATAATAGTATGGTTTTCAATTGTTTTTCATTAAATAAGTAT	scaffold76764:918	C	A	C	-	A	A	A	A	A	-
SLG-4	iDAFWA404	123.881	40	AATTCGAGCTTGGATCAATAAACATTGGACTCTTTTTTTTTGCCACAGTTTGAGGGAGGAAATTGCTGTGCAAACTGCTTGTTAATCTGAGC-AATTCGAGCTTGGATCAATAAACATTGGACTCTTTTTTTTGCCACAGTTTGAGGGAGGAAATTGCTGTGCAAACTGCTTGTTAATCTGAGCA	scaffold99330:1509-T-i1	AATTCGAGCTTGGATCAATAAACATTGGACTCTTTTTTTTGCCACAGTTTGAGGGAGGAAATTGCTGTGCAAACTGCTTGTTAATCTGAGCA	AATTCGAGCTTGGATCAATAAACATTGGACTCTTTTTTTTTGCCACAGTTTGAGGGAGGAAATTGCTGTGCAAACTGCTTGTTAATCTGAGC	AATTCGAGCTTGGATCAATAAACATTGGACTCTTTTTTTTTGCCACAGTTTGAGGGAGGAAATTGCTGTGCAAACTGCTTGTTAATCTGAGC	AATTCGAGCTTGGATCAATAAACATTGGACTCTTTTTTTT-GCCACAGTTTGAGGGAGGAAATTGCTGTGCAAACTGCTTGTTAATCTGAGC	AATTCGAGCTTGGATCAATAAACATTGGACTCTTTTTTTTTGCCACAGTTTGAGGGAGGAAATTGCTGTGCAAACTGCTTGTTAATCTGAGC	AATTCGAGCTTGGATCAATAAACATTGGACTCTTTTTTTTTGCCACAGTTTGAGGGAGGAAATTGCTGTGCAAACTGCTTGTTAATCTGAGC	AATTCGAGCTTGGATCAATAAACATTGGACTCTTTTTTTTTGCCACAGTTTGAGGGAGGAAATTGCTGTGCAAACTGCTTGTTAATCTGAGC	AATTCGAGCTTGGATCAATAAACATTGGACTCTTTTTTTTTGCCACAGTTTGAGGGAGGAAATTGCTGTGCAAACTGCTTGTTAATCTGAGC	AATTCGAGCTTGGATCAATAAACATTGGACTCTTTTTTTTTGCCACAGTTTGAGGGAGGAAATTGCTGTGCAAACTGCTTGTTAATCTGAGC	AATTCGAGCTTGGATCAATAAACATTGGACTCTTTTTTTTTGCCACAGTTTGAGGGAGGAAATTGCTGTGCAAACTGCTTGTTAATCTGAGC
SLG-4	iDAFWA257	123.881	62	AATTCAATCATTGCAGATTTCTCAAAGCAAGTGGAGTTGATACATTTTTTGACATTACTCAAGTTGAAAAGTTTGCTGAAAAAGGCCCATAG-AATTCAATCATTGCAGATTTCTCAAAGCAAGTGGAGTTGATACATTTTTTGACATTACTCAAAGTTGAAAAGTTTGCTGAAAAAGGCCCATA	scaffold94437:7810-A-d1	AATTCAATCATTGCAGATTTCTCAAAGCAAGTGGAGTTGATACATTTTTTGACATTACTCAAAGTTGAAAAGTTTGCTGAAAAAGGCCCATA	AATTCAATCATTGCAGATTTCTCAAAGCAAGTGGAGTTGATACATTTTTTGACATTACTCAAGTTGAAAAGTTTGCTGAAAAAGGCCCATAG	AATTCAATCATTGCAGATTTCTCAAAGCAAGTGGAGTTGATACATTTTTTGACATTACTCAAAGTTGAAAAGTTTGCTGAAAAAGGCCCATAG	AATTCAATCATTGCAGATTTCTCAAAGCAAGTGGAGTTGATACATTTTTTGACATTACTCAAAGTTGAAAAGTTTGCTGAAAAAGGCCCATAG	AATTCAATCATTGCAGATTTCTCAAAGCAAGTGGAGTTGATACATTTTTTGACATTACTCAAGTTGAAAAGTTTGCTGAAAAAGGCCCATAG	AATTCAATCATTGCAGATTTCTCAAAGCAAGTGGAGTTGATACATTTTTTGACATTACTCAAGTTGAAAAGTTTGCTGAAAAAGGCCCATAG	AATTCAATCATTGCAGATTTCTCAAAGCAAGTGGAGTTGATACATTTTTTGACATTACTCAAGTTGAAAAGTTTGCTGAAAAAGGCCCATAG	AATTCAATCATTGCAGATTTCTCAAAGCAAGTGGAGTTGATACATTTTTTGACATTACTCAAGTTGAAAAGTTTGCTGAAAAAGGCCCATAG	AATTCAATCATTGCAGATTTCTCAAAGCAAGTGGAGTTGATACATTTTTTGACATTACTCAAGTTGAAAAGTTTGCTGAAAAAGGCCCATAG	AATTCAATCATTGCAGATTTCTCAAAGCAAGTGGAGTTGATACATTTTTTGACATTACTCAAGTTGAAAAGTTTGCTGAAAAAGGCCCATAG
SLG-4	DAFWA2985	123.881	36	AATTCAAAGAAATTATCCAATCGCATTAAAACCAT[A/C]ATAGTTATATGTCTCATTCAATTGATACACCAACTGAAACAAAATTAAGTTGACTT	scaffold88590:3875	C	A	C	C	A	A	A	A	A	A
SLG-4	DAFWA783	123.881	80	AATTCTGATTCTCAAATCTGATTTGATTAGATAAATTAGCACTCAGTACTTTCCAGTAGTCGCTTTCCTCGCAAGATCA[G/A]CAATCACTCCTT	scaffold67755:27905	A	G	G	A	G	G	G	G	G	G
SLG-4	DAFWA1173	123.881	86	AATTCCATCTCTTAATTGGTTTCTCAAGTATCTTTTTAATAGTTGTTGAGATATTAATCTCAAGTTTTGATTAGACGCTTAAATA[T/G]AACTTT	scaffold96868:3911	G	T	T	-	T	T	T	T	T	T
SLG-4	DAFWA1142	123.881	70	AATTCTCTGTAAGGCACGAATCAAATCCTAATCAGTTGGATTAACTTCATGGACATTTAGGTTCAAAAA[C/A]ACTTTAATAATTTTTTATAGTC	scaffold78234:4598	A	C	A	A	-	-	C	C	C	C
SLG-4	DAFWA5517	123.881	79	AATTCTAGTTTATTTTTCATTTCATACACTGTCCTTCTGACTAAAAAAACAAATTTCCAATAATTTCGAACAGTATAA[G/A]TATAAAAATTATA	scaffold95165:4785	A	G	A	A	G	G	G	G	G	-
SLG-4	DAFWA6034	123.881	29	AATTCCAATCACTTTGCATCCGAATCTG[G/T]TATGTATGAGTCTGGTAATAGCCCTCCTTCTTTGAAGTCTTCACCAGCTCATATCCCTCTAGA	scaffold96749:2496	T	G	T	T	G	G	G	G	G	G
SLG-4	DAFWA2255	123.881	28	AATTCTTAATAAAAGGCATCATTGATG[A/G]TGCAGCTAAGAGAGGTCCTAGTCCATTTGGTTTTAGAGAGATCAGAGAAGAGTGGTGAAATGTT	scaffold88590:4408	G	A	A	G	A	A	A	A	A	A
SLG-4	DAFWA6987	123.881	40	AATTCTAACTTGTCATTTTGGAACTCAACAATCTCAGTG[T/A]TATCACTATGACAACATTAATCAGAAGAATGAGACTCAGCTATATTTTTCTG	scaffold97112:8622	A	T	A	T	T	T	T	T	T	T
SLG-4	DAFWA5249	123.881	78	AATTCTCTGGGCAATGATGCAAGTCTAATGCATATGGAACTGAAAGACGTGAACAGAGGCAGTCATGTTGGTTATGG[C/T]TTTCCAAATCGTGA	scaffold96749:2407	T	C	T	T	C	C	C	C	C	C
SLG-4	DAFWA5745	123.881	21	AATTCTCTATTGCTATATTA[T/C]CTTTCTATCAGGCCCAAAAAATAATATTTTCATAAGGTTTGTTTTTAAATAAAAATGATAAACATTAATGT	scaffold96868:11895	C	T	C	C	T	T	-	T	-	T
SLG-4	DAFWA2166	123.881	55	AATTCTGATATTAATAAATTTACAGTTTTTCGCAACTTAATGACCTGTCTAAAT[A/G]TTAATAATAACTTGTTGAGAATAACCGTCACACCCTG	scaffold88590:4486	G	A	G	G	A	A	A	A	A	A
SLG-4	DAFWA8316	123.881	11	AATTCTAAAA[C/T]TGACTTTGAAGTTATTAGGATGCTTCATTTATAATCTACTCAATCCCGAGTTCGACATTAACTATGTATGTTTCAAGGGTT	scaffold97112:3109	T	C	C	-	C	C	C	C	C	C
SLG-4	DAFWA3769	123.881	57	AATTCTAAAAGCTTGTATAACTGTGAATATATATATAACATGCTTCTAAGTTTCCA[T/G]AAGCTGTATAAAAAATAATCAACTCTAAAAATGCA	scaffold96640:2959	G	T	G	G	T	T	T	T	T	T
SLG-4	DAFWA5346	123.881	88	AATTCAAGTTTACCATTCAAAGTATGATTTCAATTGGCATATCATTTAATGGTATCCTTCCTCTTCTTTTCCTTTACTCTTTGTGAA[T/A]TTTT	scaffold3841:9584	A	T	T	A	T	T	T	T	-	T
SLG-4	DAFWA3196	123.881	39	AATTCAAATAGGATAGTTCAGGGGAGAAATAGAGACAA[C/G]TTCATTAATATAAAAATGTTTTTCAAGTTTTGATATTTAAATAAAGTGATGCA	scaffold3841:9706	G	C	C	G	C	C	C	C	-	C
SLG-4	DAFWA4015	123.881	10	AATTCTATT[T/C]CTTATCATCACATGTATTGTTTCCACTGGATTCTGACATCAACCAATTTTCATTATCAATTAGTGCACTTCCTGAGGATGAA	scaffold95371:17602	C	T	C	C	T	T	T	T	T	T
SLG-4	DAFWA877	123.881	88	AATTCTACCTTCTAACTTCAAACAGCGATCGATACCAACCAGAAAAACCGTATTAACTGACTTCACAAATAAAAAAACTCGAGTAAA[C/A]TCTT	scaffold95165:4641	A	C	A	A	C	C	C	C	C	-
SLG-4	DAFWA4049	123.881	35	AATTCTTCGTACCTTTTGGATGTTTATACTCATT[T/A]CATTCATTCTAAATGTTTCGATGTTTTAAAATTTTAGTAAATATTTATACTTTATTT	scaffold84741:1399	A	T	T	T	T	T	T	T	T	T
SLG-4	iDAFWA282	123.881	27	AATTCATGAAGATATTCAGTATCTCAAATCCAACTTTTAAGGCCAGCAGAATCTGATAGTGTTGGAGAAGAACTGAGATATGAAAAACCAAT-AATTCATGAAGATATTCAGTATCTCAAGATCCAACTTTTAAGGCCAGCAGAATCTGATAGTGTTGGAGAAGAACTGAGATATGAAAAACCAA	scaffold3841:2977-G-d1	AATTCATGAAGATATTCAGTATCTCAAGATCCAACTTTTAAGGCCAGCAGAATCTGATAGTGTTGGAGAAGAACTGAGATATGAAAAACCAA	AATTCATGAAGATATTCAGTATCTCAAATCCAACTTTTAAGGCCAGCAGAATCTGATAGTGTTGGAGAAGAACTGAGATATGAAAAACCAAT	-	AATTCATGAAGATATTCAGTATCTCAAGATCCAACTTTTAAGGCCAGCAGAATCTGATAGTGTTGGAGAAGAACTGAGATATGAAAAACCAAT	AATTCATGAAGATATTCAGTATCTCAAATCCAACTTTTAAGGCCAGCAGAATCTGATAGTGTTGGAGAAGAACTGAGATATGAAAAACCAAT	-	AATTCATGAAGATATTCAGTATCTCAAATCCAACTTTTAAGGCCAGCAGAATCTGATAGTGTTGGAGAAGAACTGAGATATGAAAAACCAAT	AATTCATGAAGATATTCAGTATCTCAAATCCAACTTTTAAGGCCAGCAGAATCTGATAGTGTTGGAGAAGAACTGAGATATGAAAAACCAAT	AATTCATGAAGATATTCAGTATCTCAAATCCAACTTTTAAGGCCAGCAGAATCTGATAGTGTTGGAGAAGAACTGAGATATGAAAAACCAAT	AATTCATGAAGATATTCAGTATCTCAAATCCAACTTTTAAGGCCAGCAGAATCTGATAGTGTTGGAGAAGAACTGAGATATGAAAAACCAAT
SLG-4	iDAFWA155	123.881	69	AATTCAAAATTTAATTATATTTTCAAAAAACACTTTAAATCAATTACAAAAGTCATAATTTGTCAAAAATCTTCAGCTGATTGTTTTTCTAA-AATTCAAAATTTAATTATATTTTCAAAAAACACTTTAAATCAATTACAAAAGTCATAATTTGTCAAAAAATCTTCAGCTGATTGTTTTTCTA	scaffold78234:13909-A-d1	AATTCAAAATTTAATTATATTTTCAAAAAACACTTTAAATCAATTACAAAAGTCATAATTTGTCAAAAAATCTTCAGCTGATTGTTTTTCTA	AATTCAAAATTTAATTATATTTTCAAAAAACACTTTAAATCAATTACAAAAGTCATAATTTGTCAAAAATCTTCAGCTGATTGTTTTTCTAA	AATTCAAAATTTAATTATATTTTCAAAAAACACTTTAAATCAATTACAAAAGTCATAATTTGTCAAAAATCTTCAGCTGATTGTTTTTCTAA	AATTCAAAATTTAATTATATTTTCAAAAAACACTTTAAATCAATTACAAAAGTCATAATTTGTCAAAAAATCTTCAGCTGATTGTTTTTCTAA	AATTCAAAATTTAATTATATTTTCAAAAAACACTTTAAATCAATTACAAAAGTCATAATTTGTCAAAAATCTTCAGCTGATTGTTTTTCTAA	AATTCAAAATTTAATTATATTTTCAAAAAACACTTTAAATCAATTACAAAAGTCATAATTTGTCAAAAATCTTCAGCTGATTGTTTTTCTAA	AATTCAAAATTTAATTATATTTTCAAAAAACACTTTAAATCAATTACAAAAGTCATAATTTGTCAAAAATCTTCAGCTGATTGTTTTTCTAA	AATTCAAAATTTAATTATATTTTCAAAAAACACTTTAAATCAATTACAAAAGTCATAATTTGTCAAAAATCTTCAGCTGATTGTTTTTCTAA	AATTCAAAATTTAATTATATTTTCAAAAAACACTTTAAATCAATTACAAAAGTCATAATTTGTCAAAAATCTTCAGCTGATTGTTTTTCTAA	AATTCAAAATTTAATTATATTTTCAAAAAACACTTTAAATCAATTACAAAAGTCATAATTTGTCAAAAATCTTCAGCTGATTGTTTTTCTAA
SLG-4	iDAFWA478	123.881	25	AATTCAAGCCACTACCCTTTTGTTAGTAACTTTCTTAGAAGGCAAAAAAACTTTTAAATTCGTCATTACTTTTTGTTTTCAATCTACTCATA-AATTCAAGCCACTACCCTTTTGTTATAACTTTCTTAGAAGGCAAACAAACTTTTAAATTCGTCATTACTTTTTGTTTTCAATCTACTCATAT	scaffold99330:1448-G-i1	AATTCAAGCCACTACCCTTTTGTTATAACTTTCTTAGAAGGCAAACAAACTTTTAAATTCGTCATTACTTTTTGTTTTCAATCTACTCATAT	AATTCAAGCCACTACCCTTTTGTTAGTAACTTTCTTAGAAGGCAAAAAAACTTTTAAATTCGTCATTACTTTTTGTTTTCAATCTACTCATA	AATTCAAGCCACTACCCTTTTGTTAGTAACTTTCTTAGAAGGCAAAAAAACTTTTAAATTCGTCATTACTTTTTGTTTTCAATCTACTCATA	AATTCAAGCCACTACCCTTTTGTTA-TAACTTTCTTAGAAGGCAAACAAACTTTTAAATTCGTCATTACTTTTTGTTTTCAATCTACTCATA	AATTCAAGCCACTACCCTTTTGTTAGTAACTTTCTTAGAAGGCAAAAAAACTTTTAAATTCGTCATTACTTTTTGTTTTCAATCTACTCATA	AATTCAAGCCACTACCCTTTTGTTAGTAACTTTCTTAGAAGGCAAAAAAACTTTTAAATTCGTCATTACTTTTTGTTTTCAATCTACTCATA	AATTCAAGCCACTACCCTTTTGTTAGTAACTTTCTTAGAAGGCAAAAAAACTTTTAAATTCGTCATTACTTTTTGTTTTCAATCTACTCATA	AATTCAAGCCACTACCCTTTTGTTAGTAACTTTCTTAGAAGGCAAAAAAACTTTTAAATTCGTCATTACTTTTTGTTTTCAATCTACTCATA	AATTCAAGCCACTACCCTTTTGTTAGTAACTTTCTTAGAAGGCAAAAAAACTTTTAAATTCGTCATTACTTTTTGTTTTCAATCTACTCATA	AATTCAAGCCACTACCCTTTTGTTAGTAACTTTCTTAGAAGGCAAAAAAACTTTTAAATTCGTCATTACTTTTTGTTTTCAATCTACTCATA
SLG-4	iDAFWA308	123.881	59	AATTCTCTTCCCTTTTCACATTAACCTTATCACCAAACATTCTTAATAGTGTGTGTGTGGTTCCATTAAAATTCGCAAATACATAGGAAAAG-AATTCTCTTCCCTTTTCACATTAACCTTATCACCAAACATTCTTAATAGTGTGTGTGTGTGGTTCCATTAAAATTCGCAAATACATAGGAAA	scaffold88590:904-TG-d2	AATTCTCTTCCCTTTTCACATTAACCTTATCACCAAACATTCTTAATAGTGTGTGTGTGTGGTTCCATTAAAATTCGCAAATACATAGGAAA	AATTCTCTTCCCTTTTCACATTAACCTTATCACCAAACATTCTTAATAGTGTGTGTGTGGTTCCATTAAAATTCGCAAATACATAGGAAAAG	AATTCTCTTCCCTTTTCACATTAACCTTATCACCAAACATTCTTAATAGTGTGTGTGTGTGGTTCCATTAAAATTCGCAAATACATAGGAAAAG	AATTCTCTTCCCTTTTCACATTAACCTTATCACCAAACATTCTTAATAGTGTGTGTGTGTGGTTCCATTAAAATTCGCAAATACATAGGAAAAG	AATTCTCTTCCCTTTTCACATTAACCTTATCACCAAACATTCTTAATAGTGTGTGTGTGGTTCCATTAAAATTCGCAAATACATAGGAAAAG	AATTCTCTTCCCTTTTCACATTAACCTTATCACCAAACATTCTTAATAGTGTGTGTGTGGTTCCATTAAAATTCGCAAATACATAGGAAAAG	AATTCTCTTCCCTTTTCACATTAACCTTATCACCAAACATTCTTAATAGTGTGTGTGTGGTTCCATTAAAATTCGCAAATACATAGGAAAAG	AATTCTCTTCCCTTTTCACATTAACCTTATCACCAAACATTCTTAATAGTGTGTGTGTGGTTCCATTAAAATTCGCAAATACATAGGAAAAG	AATTCTCTTCCCTTTTCACATTAACCTTATCACCAAACATTCTTAATAGTGTGTGTGTGGTTCCATTAAAATTCGCAAATACATAGGAAAAG	AATTCTCTTCCCTTTTCACATTAACCTTATCACCAAACATTCTTAATAGTGTGTGTGTGGTTCCATTAAAATTCGCAAATACATAGGAAAAG
SLG-4	DAFWA3364	128.258	69	AATTCATTCAAGCAAGATGGTTCTGAAAAATATGAAACTATTTTCCTTATGTCTGCAGAAGAAGGAGG[A/G]GAATATGAGTTAATGTACTTTAG	scaffold63721:36954	G	A	A	A	A	A	A	A	-	A
SLG-4	DAFWA8586	128.258	47	AATTCCACATTTGCAACGGGTAACAATGGCAATTGTTTGATGAACT[G/A]TGAACACATACCATCTACTTCTGTCATGCATGATGGACCTAAAGA	scaffold73770:5730	A	G	G	G	G	G	G	G	G	G
SLG-4	DAFWA8245	128.258	11	AATTCTTTGT[C/A]AATATACTATGGGAAATTTTAATGGTGTTTGTTGATTTATGAAACACAACATGGCTCACTTCCAACTTCCAACTGCAGGCT	scaffold38002:21201	A	C	A	A	-	C	C	C	C	C
SLG-4	DAFWA7938	128.258	33	AATTCTATCTCCCATAATTGGAAAACTTGCAC[G/C]AAATCAATAAGTTACTCGAATCCTGAAACAATGAAGCATAGTTTGAACTGCATTGAACA	scaffold63721:265	C	G	G	G	-	G	-	G	G	G
SLG-4	DAFWA1406	128.258	68	AATTCAAACCCTAATGCCCAAATTTCGGAATTAAACAAAACTCGCGTTGAAAGGGAGTGAACGAGTT[C/A]TTTGTCCGCGAAGAGAAAGGGAGA	scaffold73770:10604	A	C	A	A	C	C	C	C	C	C
SLG-4	DAFWA6995	133.273	73	AATTCAGACGTAGTAGGACAGATAGAACAAGTTGCAGTGTTTAACTTTTTCTTAAAATGCTTAGTCATGCTT[C/T]GCTTCCCCTTCCGTTTCTT	scaffold77309:6803	T	C	C	T	C	C	C	C	C	C
SLG-4	DAFWA8615	133.273	34	AATTCAGTTGTTGATAGATTTTGGTGAGACATG[C/G]TTTTATCCTTTATTGGTTGGCAATGGTTTTCTTTTATTATTGGAGATCGGAGTTGAAG	scaffold77309:6701	G	C	G	G	C	C	C	C	C	C
SLG-4	DAFWA5932	133.273	51	AATTCCCGGAACCTAAGATAGCTGAAGCCAAGTGTCTCATGTTTTGAGGT[C/G]ATGATCTAAAATCTTTTGGGTGAGTCGTCTGTGGGAATTTA	scaffold97756:11935	G	C	C	C	C	C	C	-	C	C
SLG-4	DAFWA4704	133.273	23	AATTCCAAAGGAGAGGAATGGG[G/A]CAGAGCCGTACTGCTTTGGCATTTATCGTTATGCAATCTCTTTGCATATCTAACAAGAAGATTCATTTT	scaffold56223:1464	A	G	G	G	G	G	-	G	G	G
SLG-4	DAFWA2573	133.273	69	AATTCCACACTTAACATAAAATAATCAAGTTACACAAACCTAGTCCTGGCAATTCAAAATCAGAGGAA[A/C]GAAATTCTATCAGAAAAACACAT	scaffold74927:19542	C	A	-	C	A	A	A	A	A	A
SLG-4	DAFWA8347	133.273	34	AATTCGGATAATAAACAAAATGAAAGGGTGGTG[G/C]TGCAAATTAGTTAGAGAATATGATTAATTTGAATGATTTAATAATAGTGGCGAGTCAA	scaffold97756:2845	C	G	G	C	G	G	G	G	G	G
SLG-4	DAFWA4469	133.273	70	AATTCCAAGTTGATTCATTTTTCTTTTCTTTTCTTTTCTTATTATGGATAAGTAGCTAGGGAAACATAA[C/A]AGAAGTTAAGAAACTCAAACTT	scaffold91675:2152	A	C	A	A	C	C	C	C	C	C
SLG-4	DAFWA2128	134.064	78	AATTCCATGTTTTAAGTAATTAGGATAACATTTATGCAAATCCAAATCTTAAATACCAAAAGTTTTCTATACATCTA[T/C]ATTAAAAAAATTAT	scaffold71023:8748	C	T	T	T	T	-	T	T	T	T
SLG-4	DAFWA1834	134.064	56	AATTCTGCTGACCTTACAACAACATTCTGTTTTTTCGCTTCTCCAAGTAAAGAAG[T/A]TTCCAGCCTAGTCAGCGTTTTATATGCCTCCAAAGT	scaffold87545:4871	A	T	T	T	T	T	T	-	-	T
SLG-4	DAFWA5456	134.064	65	AATTCATTTAATTAGAATATTAATGCACAACCTTAAGACCCGTAATGTTATATGAGACTGAAAA[C/T]TGGACAGTAAAATATTAACAAGAGAAA	scaffold87545:4234	T	C	C	C	C	C	C	C	C	-
SLG-4	DAFWA2986	134.064	7	AATTCT[G/T]GGTAGAGATGGAAGGCCAAAAATAAATTGAATTGTCCATACTAATTTCTCATTTTTATACAGTTAGCTCAATGGGCACCGGACTA	scaffold97957:1854	T	G	G	G	G	G	G	G	-	G
[truncated: 1,813 more rows]
