# Supplementary material for: Application of whole genome re-sequencing data in the development of diagnostic DNA markers tightly linked to a disease-resistance locus for marker-assisted selection in lupin (Lupinus angustifolius)
Source: BMC Genomics. 2015 Sep 2;16(1):660. doi: 10.1186/s12864-015-1878-5 (PMC4557927; doi:10.1186/s12864-015-1878-5)
Supplement: Additional file 2: Table S2. — Enrichment of SNP markers and InDel markers for the genetic linkage map through sequence alignment on anchored scaffolds between two parental cultivars Tanjil and Unicrop of the mapping population in Lupinus angustifolius. (XLSX 260 kb) [file 12864_2015_1878_MOESM2_ESM.xlsx]

## Sheet: Additional file 2
Additional file 2: Table S2. Enrichment of SNP markers and InDel markers for the genetic linkage map through sequence alignment on anchored scaffolds between two parental cultivars Tanjil and Unicrop of the mapping population in Lupinus angustifolius
Linkage Group	Mapped markers	Genetic distance cM additive	Anchored scaffolds	Scaffold length (bp)	Numbers of SNPs on anchored scaffold	Numbers of InDels on Anchored scaffold
SLG-1	DAFWA2709	#	scaffold90443	22939	57	17
SLG-1	DAFWA3014	2.383	scaffold15138	81714	149	50
SLG-1	DAFWA7823	12.325	scaffold93694	21110	8	6
SLG-1	DAFWA6573	12.325	C28753026	11060	11	3
SLG-1	DAFWA3950	13.043	scaffold93481	26283	29	11
SLG-1	iDAFWA488	13.76	scaffold89458	19629	62	19
SLG-1	DAFWA6831	13.76	scaffold44253	28644	80	31
SLG-1	DAFWA8414	15.213	scaffold65328	11190	47	6
SLG-1	DAFWA2655	15.213	scaffold77819	41640	106	26
SLG-1	DAFWA817	15.213	scaffold97099	15733	42	14
SLG-1	DAFWA5581	18.138	scaffold47353	32788	102	18
SLG-1	iDAFWA202	21.118	scaffold84715	21658	72	26
SLG-1	DAFWA4351	21.835	scaffold89974	3019	14	0
SLG-1	DAFWA7818	21.835	scaffold67556	23653	79	29
SLG-1	DAFWA8141	21.835	scaffold84123	22725	65	14
SLG-1	DAFWA7902	22.553	scaffold71773	9625	33	6
SLG-1	DAFWA8299	22.553	scaffold93689	19514	62	18
SLG-1	DAFWA8291	23.271	scaffold83174	30714	52	19
SLG-1	DAFWA3682	24.724	scaffold86391	8669	23	3
SLG-1	DAFWA8840	24.724	scaffold47991	12423	22	9
SLG-1	DAFWA8242	24.724	scaffold97712	32114	98	17
SLG-1	DAFWA7015	24.724	scaffold68037	19954	48	15
SLG-1	DAFWA6525	24.724	scaffold88620	3823	10	3
SLG-1	DAFWA2458	24.724	scaffold51058	17699	75	7
SLG-1	iDAFWA762	26.931	scaffold59714	11551	26	13
SLG-1	DAFWA2533	26.931	scaffold66939	24999	120	25
SLG-1	DAFWA2927	26.931	scaffold68591	17236	75	23
SLG-1	DAFWA3466	26.931	scaffold81903	1174	8	0
SLG-1	DAFWA7429	26.931	scaffold94654	8175	39	9
SLG-1	iDAFWA100	29.137	scaffold80192	39168	13	12
SLG-1	DAFWA570	29.137	scaffold48652	27092	61	19
SLG-1	DAFWA4979	29.137	scaffold6784	25774	44	8
SLG-1	DAFWA503	29.137	scaffold78384	5412	21	5
SLG-1	DAFWA4183	29.137	scaffold88975	3575	11	1
SLG-1	DAFWA4263	29.855	scaffold77347	26009	135	27
SLG-1	DAFWA4449	31.308	scaffold50845	14036	37	6
SLG-1	iDAFWA219	31.686	scaffold52543	54205	153	49
SLG-1	DAFWA2813	32.022	scaffold18289	21350	56	10
SLG-1	DAFWA8375	32.022	scaffold21376	83638	271	52
SLG-1	DAFWA4494	33.475	scaffold42905	25396	93	20
SLG-1	DAFWA145	34.192	scaffold74952	11920	17	2
SLG-1	DAFWA6666	35.645	scaffold60727	19581	63	22
SLG-1	DAFWA313	35.645	scaffold89662	11695	33	12
SLG-1	DAFWA6350	35.645	scaffold81886	58115	106	44
SLG-1	DAFWA6292	36.363	scaffold95266	21978	80	15
SLG-1	DAFWA8155	37.816	C28580018	1146	14	0
SLG-1	DAFWA4369	38.534	scaffold36514	50220	153	34
SLG-1	DAFWA7056	39.251	scaffold79504	15619	36	12
SLG-1	DAFWA3487	39.969	scaffold31346	33727	176	35
SLG-1	DAFWA5757	39.969	scaffold69188	13447	41	9
SLG-1	DAFWA5768	41.422	scaffold28177	23763	43	11
SLG-1	DAFWA3731	41.422	scaffold75064	12819	48	13
SLG-1	DAFWA3521	41.422	scaffold24039	25962	37	12
SLG-1	iDAFWA205	43.629	scaffold61893	13348	73	10
SLG-1	iDAFWA317	43.629	scaffold95501	17469	84	14
SLG-1	DAFWA4140	43.629	scaffold79715	14750	56	12
SLG-1	DAFWA2871	43.629	scaffold76083	12646	33	20
SLG-1	DAFWA581	43.629	scaffold75763	12610	34	10
SLG-1	DAFWA6620	43.629	scaffold2992	33979	66	28
SLG-1	DAFWA213	46.609	scaffold31581	15706	0	0
SLG-1	DAFWA7233	47.729	scaffold91038	12958	17	19
SLG-1	DAFWA7361	48.775	scaffold61039	39236	70	34
SLG-1	DAFWA6885	48.775	scaffold51342	13917	14	3
SLG-1	DAFWA3047	48.775	scaffold33942	64039	54	18
SLG-1	DAFWA4717	48.775	scaffold77285	13905	24	3
SLG-1	DAFWA7732	48.775	C28717348	4263	3	4
SLG-1	iDAFWA848	48.775	scaffold86361	1008	0	0
SLG-1	DAFWA3096	50.228	scaffold94268	14649	25	12
SLG-1	DAFWA1099	50.228	scaffold9509	35769	78	11
SLG-1	DAFWA1619	50.228	scaffold23360	32616	100	17
SLG-1	DAFWA2146	52.229	scaffold37320	45919	88	23
SLG-1	DAFWA1751	53.144	scaffold9866	30245	74	10
SLG-1	DAFWA7544	53.144	scaffold24468	38389	87	23
SLG-1	DAFWA1756	53.862	scaffold46517	24716	40	9
SLG-1	DAFWA1016	53.862	scaffold14597	7567	24	0
SLG-1	DAFWA1317	55.315	scaffold59883	6556	31	0
SLG-1	DAFWA6311	55.315	scaffold6553	15976	25	5
SLG-1	DAFWA1510	56.032	scaffold59797	9563	17	3
SLG-1	DAFWA451	56.032	scaffold14800	16774	52	1
SLG-1	DAFWA4773	56.032	scaffold16995	13082	12	0
SLG-1	DAFWA8492	56.75	scaffold7530	19272	40	4
SLG-1	DAFWA1431	58.957	scaffold75806	12905	14	3
SLG-1	DAFWA8164	59.675	scaffold28004	8803	16	5
SLG-1	DAFWA8225	59.675	scaffold95477	20640	41	6
SLG-1	DAFWA2536	59.675	scaffold11218	43415	59	18
SLG-1	DAFWA3857	60.392	scaffold92375	25303	56	14
SLG-1	DAFWA6901	60.392	scaffold95510	17942	59	16
SLG-1	DAFWA1887	60.392	scaffold68114	3190	4	1
SLG-1	DAFWA2489	60.392	scaffold5912	35050	125	13
SLG-1	DAFWA7965	60.392	scaffold20805	11380	45	6
SLG-1	DAFWA7995	60.392	scaffold149	23384	45	6
SLG-1	DAFWA2351	60.392	scaffold64866	3460	7	0
SLG-1	DAFWA730	60.392	scaffold92234	1181	0	0
SLG-1	iDAFWA515	61.106	scaffold96514	42171	190	31
SLG-1	iDAFWA349	61.106	scaffold21636	17145	26	11
SLG-1	iDAFWA279	61.106	scaffold61854	17255	34	9
SLG-1	DAFWA3383	61.106	scaffold8613	10060	25	3
SLG-1	DAFWA2770	61.106	scaffold90507	8523	28	2
SLG-1	DAFWA7260	61.106	scaffold14396	11635	35	6
SLG-1	DAFWA1162	61.106	scaffold45121	16061	57	13
SLG-1	DAFWA3003	61.106	scaffold20851	24800	54	9
SLG-1	DAFWA2799	61.106	scaffold23680	33256	84	17
SLG-1	DAFWA7641	63.072	scaffold78021	17056	44	14
SLG-1	DAFWA1271	63.286	scaffold39703	4090	15	0
SLG-1	DAFWA8380	63.286	scaffold72450	12450	51	14
SLG-1	DAFWA5025	63.286	scaffold42625	10950	52	4
SLG-1	DAFWA4563	63.286	scaffold3377	6647	8	0
SLG-1	DAFWA1945	63.286	scaffold14239	22350	96	6
SLG-1	DAFWA2473	63.286	scaffold3184	10722	51	5
SLG-1	DAFWA4375	63.286	scaffold97975	3344	16	0
SLG-1	DAFWA8007	63.286	scaffold71682	23189	62	16
SLG-1	DAFWA6337	63.286	scaffold65591	6806	21	3
SLG-1	DAFWA3962	63.286	scaffold39443	14442	108	8
SLG-1	DAFWA3140	63.286	scaffold630	25548	134	6
SLG-1	DAFWA8529	63.286	scaffold27624	12750	23	5
SLG-1	DAFWA3547	63.286	scaffold91216	25055	27	5
SLG-1	DAFWA1784	63.286	scaffold98765	8323	14	0
SLG-1	DAFWA1030	63.286	scaffold59572	18586	89	6
SLG-1	DAFWA6967	64.004	C28721920	4591	14	0
SLG-1	DAFWA6206	64.004	scaffold58181	43896	144	29
SLG-1	DAFWA2377	64.004	scaffold92315	9236	16	2
SLG-1	iDAFWA395	64.721	scaffold23649	10299	47	10
SLG-1	DAFWA2153	65.54	scaffold47361	17434	50	7
SLG-1	DAFWA2300	66.156	scaffold18886	21996	58	4
SLG-1	DAFWA3160	66.199	scaffold51274	11329	34	6
SLG-1	iDAFWA499	66.541	C28733460	5660	20	2
SLG-1	DAFWA550	66.869	scaffold95538	5693	45	1
SLG-1	DAFWA1762	67.218	scaffold65660	18634	17	4
SLG-1	DAFWA2121	67.218	scaffold42752	9831	6	0
SLG-1	DAFWA602	67.582	scaffold4459	7425	29	0
SLG-1	DAFWA3020	67.582	scaffold81024	8063	28	3
SLG-1	iDAFWA31	67.889	scaffold33270	8917	27	7
SLG-1	DAFWA3935	68.296	scaffold1594	9509	77	2
SLG-1	DAFWA8513	68.296	scaffold30547	14649	25	3
SLG-1	DAFWA8787	68.296	scaffold30648	13288	56	5
SLG-1	DAFWA8282	68.296	scaffold98994	4287	9	0
SLG-1	DAFWA3665	68.296	scaffold79873	1520	3	1
SLG-1	DAFWA3719	68.296	scaffold56790	8671	53	7
SLG-1	DAFWA6264	68.296	scaffold55667	19654	38	11
SLG-1	DAFWA4485	70.51	scaffold75533	1077	1	0
SLG-1	DAFWA2058	74.131	scaffold1948	23190	12	2
SLG-1	DAFWA1678	74.994	scaffold68173	4198	21	0
SLG-1	DAFWA5023	74.994	scaffold78331	17833	60	7
SLG-1	DAFWA6894	74.994	scaffold19613	9659	39	7
SLG-1	DAFWA4955	74.994	scaffold9296	40712	63	16
SLG-1	DAFWA6927	74.994	scaffold84373	23576	89	19
SLG-1	DAFWA6869	74.994	scaffold8199	34380	47	13
SLG-1	DAFWA8098	74.994	scaffold95184	13883	16	5
SLG-1	DAFWA2362	74.994	scaffold69981	5812	12	0
SLG-1	DAFWA7276	74.994	C28590954	1233	1	0
SLG-1	DAFWA6127	74.994	scaffold19063	6947	42	6
SLG-1	DAFWA2999	74.994	scaffold809	16199	84	10
SLG-1	iDAFWA87	77.201	scaffold9921	12309	26	5
SLG-1	DAFWA3231	77.201	scaffold17451	8072	58	3
SLG-1	DAFWA6388	77.201	scaffold29013	9108	21	3
SLG-1	DAFWA4220	77.201	scaffold52274	8286	17	1
SLG-1	DAFWA4917	77.201	scaffold93517	4488	16	1
SLG-1	DAFWA7911	77.201	scaffold35590	44791	201	41
SLG-1	DAFWA6433	77.201	scaffold81487	8282	31	5
SLG-1	DAFWA8636	77.201	scaffold3164	33530	99	13
SLG-1	DAFWA4261	77.201	scaffold13872	4675	9	4
SLG-1	DAFWA7351	77.201	scaffold47457	23681	64	8
SLG-1	DAFWA6215	77.817	scaffold23118	8258	52	1
SLG-1	iDAFWA115	78.636	scaffold77372	4577	13	0
SLG-1	DAFWA8700	78.636	scaffold69927	4011	32	1
SLG-1	DAFWA4822	78.636	scaffold23017	20454	46	3
SLG-1	DAFWA4551	78.636	scaffold68251	2828	8	0
SLG-1	DAFWA7278	78.636	scaffold41857	16977	37	10
SLG-1	DAFWA7047	78.636	scaffold95136	8126	23	6
SLG-1	DAFWA334	79.35	scaffold73537	2868	4	1
SLG-1	iDAFWA384	79.35	scaffold82356	17945	40	11
SLG-1	DAFWA4594	82.33	scaffold22967	35658	152	19
SLG-1	iDAFWA146	82.33	scaffold43718	7036	51	5
SLG-1	iDAFWA765	82.33	scaffold39498	30905	229	19
SLG-1	DAFWA3801	82.33	scaffold91525	24355	112	22
SLG-1	DAFWA5063	82.33	scaffold230	27204	67	5
SLG-1	iDAFWA549	82.693	scaffold17016	20706	27	7
SLG-1	DAFWA4542	83.043	scaffold15885	10014	27	4
SLG-1	DAFWA1852	83.043	scaffold32663	34270	41	17
SLG-1	DAFWA6470	83.043	scaffold89594	7548	10	0
SLG-1	DAFWA3126	83.043	scaffold16364	23251	40	6
SLG-1	DAFWA380	83.761	scaffold36413	27749	110	15
SLG-1	DAFWA6578	84.478	scaffold93235	12894	39	3
SLG-1	DAFWA7846	84.478	scaffold29193	12550	51	4
SLG-1	DAFWA1236	84.478	scaffold93248	2921	11	5
SLG-1	DAFWA7619	84.478	scaffold81927	21230	42	5
SLG-1	DAFWA5405	84.478	scaffold96719	1447	2	1
SLG-1	DAFWA8705	84.478	scaffold81147	4574	17	1
SLG-1	DAFWA3783	84.478	scaffold45471	21671	50	14
SLG-1	DAFWA3378	84.891	scaffold41201	2289	8	0
SLG-1	DAFWA682	85.908	scaffold28156	6952	35	0
SLG-1	DAFWA4496	85.908	scaffold47339	19895	72	4
SLG-1	DAFWA2342	85.908	scaffold66061	2046	5	0
SLG-1	DAFWA2097	86.626	scaffold9686	10619	73	3
SLG-1	iDAFWA182	87.344	scaffold74635	1628	1	0
SLG-1	DAFWA2934	87.344	scaffold95292	9845	26	6
SLG-1	DAFWA7792	87.344	scaffold50390	14748	15	4
SLG-1	DAFWA7643	87.344	scaffold41661	23230	39	11
SLG-1	DAFWA5428	88.332	scaffold83373	22045	71	8
SLG-1	DAFWA2696	90.257	scaffold12632	15052	44	4
SLG-1	DAFWA3248	90.257	C28617312	1492	3	2
SLG-1	DAFWA5555	90.257	scaffold73071	23355	25	5
SLG-1	iDAFWA443	92.464	scaffold99401	8738	21	9
SLG-1	DAFWA56	92.464	scaffold96178	12102	4	5
SLG-1	DAFWA5327	93.182	scaffold36909	3619	7	0
SLG-1	DAFWA2755	93.56	scaffold23372	23353	42	5
SLG-1	DAFWA7952	93.895	scaffold91452	17635	1	2
SLG-1	DAFWA2598	95.348	scaffold65396	22742	3	2
SLG-1	DAFWA8460	96.784	scaffold4928	50773	72	2
SLG-1	DAFWA6031	96.784	scaffold13849	19111	37	3
SLG-1	DAFWA6602	96.784	C27748727	178	1	0
SLG-1	DAFWA1007	96.784	scaffold42704	10163	15	0
SLG-1	DAFWA236	96.784	scaffold18496	29387	25	2
SLG-1	DAFWA1991	96.784	scaffold30011	25533	28	9
SLG-1	DAFWA5532	96.784	C27618175	162	3	0
SLG-1	DAFWA2254	96.784	scaffold20183	4120	10	0
SLG-1	DAFWA6186	96.784	scaffold18824	10297	13	5
SLG-1	DAFWA1329	96.784	scaffold62607	2159	1	0
SLG-1	DAFWA7344	96.784	scaffold2651	13911	46	3
SLG-1	DAFWA6650	96.784	scaffold18875	14412	11	2
SLG-1	DAFWA8467	96.784	C27116300	126	0	0
SLG-1	DAFWA3802	96.784	scaffold10540	24484	60	18
SLG-1	DAFWA1941	96.784	scaffold7700	14837	21	1
SLG-1	DAFWA5038	96.784	scaffold9380	23501	52	1
SLG-1	DAFWA7514	96.784	scaffold6991	32160	56	3
SLG-1	DAFWA5423	96.784	scaffold1199	61535	194	10
SLG-1	DAFWA8213	96.784	scaffold35721	26144	29	1
SLG-1	DAFWA5111	96.784	scaffold17090	28611	47	2
SLG-1	DAFWA2307	96.784	scaffold2109	25812	53	7
SLG-1	DAFWA5691	96.784	scaffold21429	19512	29	6
SLG-1	DAFWA6667	96.784	scaffold10975	43078	64	15
SLG-1	DAFWA8120	96.784	scaffold12362	26712	94	0
SLG-1	DAFWA401	96.784	scaffold83760	3440	5	2
SLG-1	DAFWA4029	96.784	scaffold39589	10572	22	0
SLG-1	DAFWA2081	96.784	scaffold9192	66119	89	4
SLG-1	DAFWA6538	96.784	scaffold2339	18903	39	8
SLG-1	DAFWA5344	96.784	scaffold33734	6255	9	6
SLG-1	DAFWA3468	96.784	scaffold15558	16544	31	3
SLG-1	DAFWA8850	96.784	scaffold14139	29318	31	5
SLG-1	DAFWA7468	96.784	scaffold10567	34752	42	0
SLG-1	DAFWA5616	96.784	scaffold82496	8979	34	0
SLG-1	DAFWA1778	96.784	scaffold22682	14900	25	2
SLG-1	DAFWA6508	96.784	C27837349	191	5	0
SLG-1	DAFWA5775	96.784	scaffold32101	3161	11	0
SLG-1	DAFWA7125	96.784	scaffold72995	10379	11	1
SLG-1	DAFWA2071	96.784	scaffold93699	3282	6	0
SLG-1	DAFWA7874	96.784	scaffold31582	16650	2	1
SLG-1	DAFWA1967	96.784	scaffold12315	16490	28	2
SLG-1	DAFWA2422	97.501	scaffold58039	14964	23	0
SLG-1	DAFWA4301	98.215	scaffold10478	50382	122	10
SLG-1	DAFWA2531	99.328	scaffold4689	8985	18	0
SLG-1	DAFWA3370	99.642	scaffold86983	3704	5	0
SLG-1	DAFWA3162	100.355	scaffold6382	9694	8	3
SLG-1	DAFWA356	100.355	scaffold9021	25784	49	2
SLG-1	DAFWA8624	102.562	scaffold4739	37153	10	2
SLG-1	DAFWA4475	102.562	scaffold18387	38861	4	2
SLG-1	DAFWA2693	102.562	scaffold73686	1121	3	0
SLG-1	DAFWA7406	102.562	scaffold13356	6148	11	1
SLG-1	DAFWA832	102.562	scaffold6087	14864	4	1
SLG-1	DAFWA5432	102.562	scaffold10933	33138	8	0
SLG-1	DAFWA1062	102.562	scaffold51729	6527	2	3
SLG-1	iDAFWA386	102.562	scaffold8027	35916	34	5
SLG-1	iDAFWA439	102.562	scaffold35914	7049	11	1
SLG-1	DAFWA3694	105.06	scaffold13603	34643	48	9
SLG-1	iDAFWA159	109.385	scaffold86930	32129	27	7
SLG-1	DAFWA6334	111.592	scaffold26541	37630	134	24
SLG-1	DAFWA8205	111.592	scaffold66490	19548	43	3
SLG-1	DAFWA1479	111.592	scaffold9267	6543	45	1
SLG-1	DAFWA4017	112.309	scaffold38181	8437	33	3
SLG-1	DAFWA7860	112.309	scaffold2222	16962	57	3
SLG-1	DAFWA8575	112.309	scaffold5069	8635	52	0
SLG-1	DAFWA5068	112.309	scaffold14629	15349	54	1
SLG-1	DAFWA3191	112.309	scaffold64276	8471	28	3
SLG-1	DAFWA6231	112.309	scaffold98604	5537	17	8
SLG-1	DAFWA4755	112.309	scaffold3679	18817	86	8
SLG-1	iDAFWA286	116.082	scaffold80964	4285	7	3
SLG-1	DAFWA7677	116.082	scaffold23070	32977	146	24
SLG-1	DAFWA5453	116.082	scaffold61224	21510	63	10
SLG-1	DAFWA7669	116.082	scaffold60128	10162	22	3
SLG-1	DAFWA5557	116.082	scaffold58397	14459	53	8
SLG-1	DAFWA790	116.082	scaffold53481	917	0	0
SLG-1	DAFWA5314	116.082	scaffold84605	7325	17	7
SLG-1	DAFWA3455	116.082	scaffold97291	6223	28	2
SLG-1	DAFWA2720	116.082	scaffold40680	6883	20	1
SLG-1	DAFWA1836	116.082	scaffold21450	7515	21	1
SLG-1	DAFWA2972	116.082	C27913411	204	0	0
SLG-1	DAFWA8825	116.082	scaffold82934	11870	26	3
SLG-1	iDAFWA580	116.196	scaffold77862	3214	8	3
SLG-1	DAFWA909	117.367	scaffold32530	13582	62	11
SLG-1	DAFWA8318	117.58	scaffold47808	20297	56	16
SLG-1	iDAFWA586	119.559	scaffold87451	7623	30	5
SLG-1	DAFWA5491	120.067	scaffold46661	4499	11	0
SLG-1	DAFWA3305	120.431	scaffold24580	6814	5	0
SLG-1	DAFWA1189	121.888	scaffold16392	9376	26	8
SLG-1	DAFWA6646	123.282	scaffold35157	22624	52	7
SLG-1	DAFWA4118	123.367	scaffold14479	18156	78	9
SLG-1	iDAFWA610	123.688	scaffold48848	15063	90	9
SLG-1	DAFWA3257	124.088	scaffold70293	18449	43	9
SLG-1	DAFWA4635	124.509	scaffold49752	11095	59	9
SLG-1	DAFWA2236	124.509	scaffold50915	11680	42	6
SLG-1	DAFWA3986	124.509	scaffold64536	13200	55	5
SLG-1	DAFWA6818	124.509	scaffold98605	3062	18	0
SLG-1	DAFWA8028	124.509	scaffold27536	19449	38	8
SLG-1	DAFWA6245	124.509	scaffold76460	5584	17	2
SLG-1	DAFWA7275	124.509	scaffold3103	31604	125	9
SLG-1	iDAFWA277	126.978	C28444560	540	0	0
SLG-1	DAFWA2736	126.978	scaffold17918	17824	17	0
SLG-1	DAFWA4887	126.978	C28701194	3386	1	1
SLG-1	DAFWA312	126.978	scaffold2765	12544	44	0
SLG-1	DAFWA2894	126.978	scaffold11391	19823	22	0
SLG-1	DAFWA3634	126.978	scaffold527	44592	126	5
SLG-1	DAFWA8667	126.978	scaffold11697	4592	9	0
SLG-1	DAFWA2784	126.978	scaffold11339	11082	30	2
SLG-1	DAFWA5113	126.978	scaffold30481	12691	66	2
SLG-1	DAFWA1064	126.978	scaffold7315	12606	67	3
SLG-1	DAFWA4952	127.691	scaffold131	33762	53	7
SLG-1	DAFWA4156	127.691	scaffold37529	1686	4	0
SLG-1	DAFWA1755	127.691	scaffold37274	1711	3	0
SLG-1	DAFWA3119	127.691	scaffold83710	5109	3	1
SLG-1	DAFWA3181	127.691	scaffold98567	7114	29	4
SLG-1	DAFWA7561	127.691	scaffold22429	28018	113	6
SLG-1	DAFWA4699	127.691	scaffold46114	3918	18	0
SLG-1	DAFWA6739	127.691	scaffold99283	7808	17	2
SLG-1	DAFWA5839	127.691	scaffold1200	17516	80	1
SLG-1	DAFWA6734	127.691	scaffold23420	14268	23	5
SLG-1	DAFWA1301	127.691	scaffold20366	23156	29	3
SLG-1	DAFWA3981	128.419	scaffold29178	26137	31	5
SLG-1	DAFWA2386	128.419	scaffold471	21252	5	2
SLG-1	DAFWA4084	129.133	scaffold8353	18367	41	3
SLG-1	DAFWA3198	132.112	scaffold48149	3768	8	1
SLG-1	iDAFWA51	132.112	scaffold54301	7972	15	3
SLG-1	iDAFWA43	135.092	scaffold26993	13120	7	2
SLG-1	DAFWA3728	135.092	scaffold2142	23199	69	1
SLG-1	iDAFWA208	135.092	scaffold201	3347	3	0
SLG-1	DAFWA404	136.545	scaffold23669	18075	48	1
SLG-1	DAFWA2560	136.545	scaffold38165	9510	5	0
SLG-1	DAFWA1328	136.545	scaffold14406	12210	19	0
SLG-1	DAFWA7365	137.263	scaffold56427	3045	3	0
SLG-1	DAFWA1070	137.263	scaffold4868	40268	58	6
SLG-1	DAFWA7292	137.263	scaffold49223	10179	33	2
SLG-1	DAFWA1508	137.263	scaffold16799	12913	3	3
SLG-1	DAFWA4378	137.263	scaffold19453	14867	39	3
SLG-1	DAFWA4775	137.263	scaffold45107	21318	66	14
SLG-1	DAFWA2973	137.263	scaffold1534	44802	138	13
SLG-1	DAFWA1807	137.263	scaffold1938	17006	36	1
SLG-1	DAFWA526	137.263	scaffold33542	22494	57	6
SLG-1	DAFWA1289	137.263	scaffold42714	2805	1	0
SLG-1	DAFWA4667	137.263	scaffold6837	12504	49	0
SLG-1	DAFWA2010	137.263	scaffold119	64401	155	5
SLG-1	DAFWA1999	137.263	scaffold74953	6154	19	1
SLG-1	DAFWA986	137.263	scaffold86743	11830	81	8
SLG-1	DAFWA2138	137.263	scaffold1010	55844	127	19
SLG-1	DAFWA5929	137.263	scaffold62283	586	0	0
SLG-1	DAFWA1157	137.263	scaffold13750	15271	29	1
SLG-1	DAFWA3832	137.263	scaffold83069	6766	12	1
SLG-1	DAFWA6523	137.263	scaffold19752	49182	184	30
SLG-1	DAFWA1922	137.263	scaffold11512	25245	52	3
SLG-1	DAFWA7060	137.263	scaffold38877	17268	8	0
SLG-1	DAFWA3480	137.263	scaffold52139	4363	6	1
SLG-1	DAFWA7267	137.263	scaffold11686	13900	15	0
SLG-1	DAFWA4878	137.263	scaffold89160	8830	8	6
SLG-1	DAFWA3385	137.263	scaffold2680	53809	99	15
SLG-1	DAFWA6291	137.263	scaffold85977	17834	71	9
SLG-1	DAFWA1241	137.263	scaffold765	29249	40	4
SLG-1	DAFWA3734	137.263	scaffold98775	5419	28	10
SLG-1	DAFWA1643	137.263	scaffold84029	8336	49	13
SLG-1	DAFWA6290	137.263	scaffold31197	15997	30	3
SLG-1	DAFWA7448	137.263	scaffold6428	23668	34	3
SLG-1	DAFWA3467	137.263	scaffold18434	15595	50	2
SLG-1	DAFWA4873	137.263	scaffold46490	12339	21	1
SLG-1	DAFWA4313	137.263	scaffold4102	18760	76	8
SLG-1	DAFWA6370	137.263	scaffold19004	17031	92	5
SLG-1	DAFWA5377	137.263	scaffold20292	10731	29	1
SLG-1	DAFWA904	137.263	scaffold82227	10338	22	3
SLG-1	DAFWA5858	137.263	scaffold77611	3814	30	0
SLG-1	DAFWA7956	137.263	scaffold31879	13036	91	7
SLG-1	DAFWA5470	137.263	scaffold22186	16803	70	13
SLG-1	DAFWA2487	137.263	scaffold72413	951	0	0
SLG-1	DAFWA5988	137.263	C27816599	187	4	0
SLG-1	DAFWA1923	137.263	scaffold4425	25359	163	10
SLG-1	DAFWA3371	137.263	scaffold87047	8811	18	1
SLG-1	DAFWA866	137.263	scaffold2569	25811	226	17
SLG-1	DAFWA5094	137.263	scaffold45289	6818	9	1
SLG-1	DAFWA3693	137.263	scaffold24373	6837	12	2
SLG-1	DAFWA949	137.263	scaffold19410	24226	173	16
SLG-1	DAFWA1455	137.263	scaffold38889	32582	142	23
SLG-1	DAFWA4774	137.263	scaffold31973	15983	3	0
SLG-1	DAFWA8295	137.263	scaffold16498	5839	10	1
SLG-1	DAFWA6850	137.263	scaffold76013	9864	52	9
SLG-1	DAFWA6096	137.263	scaffold56392	1335	1	0
SLG-1	DAFWA7605	137.263	scaffold95832	5776	26	4
SLG-1	DAFWA6484	137.263	scaffold22431	9755	15	6
SLG-1	DAFWA3714	137.263	scaffold84997	6732	8	2
SLG-1	DAFWA5699	137.263	scaffold3227	12548	30	5
SLG-1	DAFWA7258	137.263	scaffold2770	29798	64	19
SLG-1	DAFWA8085	137.263	scaffold6130	17741	25	1
SLG-1	DAFWA6210	137.263	scaffold46018	19002	64	6
SLG-1	DAFWA4739	137.263	scaffold19889	23421	47	6
SLG-1	DAFWA7540	137.263	scaffold28770	8955	46	6
SLG-1	DAFWA8559	137.263	scaffold17997	15870	37	2
SLG-1	DAFWA2004	137.263	scaffold7051	76121	196	17
SLG-1	DAFWA2277	137.263	scaffold16097	19539	91	12
SLG-1	DAFWA8635	137.263	scaffold5125	57715	59	12
SLG-1	DAFWA4373	137.977	scaffold50314	32764	50	11
SLG-1	DAFWA963	137.977	scaffold25277	29940	50	8
SLG-1	DAFWA1117	137.977	scaffold45621	8226	49	7
SLG-1	DAFWA8835	137.977	scaffold7228	33812	74	5
SLG-1	DAFWA5861	137.977	scaffold13628	5319	12	1
SLG-1	DAFWA4290	137.977	scaffold51635	7249	13	2
SLG-1	iDAFWA399	138.84	scaffold11384	2132	13	0
SLG-1	iDAFWA318	139.734	scaffold60800	16996	25	4
SLG-1	DAFWA2751	140.126	scaffold8483	19083	20	3
SLG-1	DAFWA2000	140.126	scaffold19313	15401	24	1
SLG-1	iDAFWA110	140.126	scaffold97285	3878	8	2
SLG-1	DAFWA929	140.841	scaffold58876	12977	58	11
SLG-1	iDAFWA551	140.841	scaffold14838	23624	164	9
SLG-1	DAFWA828	140.841	scaffold10812	17148	69	3
SLG-1	DAFWA5549	140.841	scaffold82310	14181	63	12
SLG-1	iDAFWA341	140.841	scaffold6153	16740	43	7
SLG-1	iDAFWA144	140.841	scaffold7638	28282	141	17
SLG-1	DAFWA1785	140.841	scaffold99264	4639	14	1
SLG-1	DAFWA8214	140.841	scaffold2240	10598	29	0
SLG-1	DAFWA3072	140.841	scaffold20206	8067	49	0
SLG-1	DAFWA6485	140.841	scaffold52926	16906	75	12
SLG-1	DAFWA3083	140.841	scaffold1277	23746	81	15
SLG-1	DAFWA1931	140.841	scaffold45747	6714	26	3
SLG-1	DAFWA5413	140.841	scaffold93491	7822	22	9
SLG-1	DAFWA4371	140.841	scaffold95531	760	3	0
SLG-1	DAFWA5216	140.841	scaffold178	39720	101	12
SLG-1	DAFWA7831	140.841	scaffold97902	12845	98	11
SLG-1	DAFWA994	140.841	scaffold5136	14710	75	0
SLG-1	DAFWA4052	140.841	scaffold1030	37204	203	14
SLG-1	DAFWA4253	140.841	scaffold18052	22347	98	13
SLG-1	DAFWA2697	140.841	scaffold19884	10280	47	0
SLG-1	DAFWA1116	140.841	scaffold3065	4303	5	1
SLG-1	DAFWA3822	140.841	scaffold99292	6464	7	4
SLG-1	DAFWA3727	140.841	scaffold2493	54155	143	20
SLG-1	DAFWA5101	140.841	scaffold22735	17356	43	12
SLG-1	DAFWA3793	140.841	scaffold47804	10890	20	1
SLG-1	DAFWA4054	140.841	scaffold2333	30434	181	12
SLG-1	DAFWA3738	140.841	scaffold14896	12533	41	0
SLG-1	DAFWA2492	141.554	scaffold12723	11205	10	4
SLG-1	iDAFWA68	142.146	scaffold34070	64067	189	54
SLG-1	iDAFWA448	142.267	scaffold3225	16786	46	8
SLG-1	DAFWA598	143.665	scaffold85888	2893	2	0
SLG-1	DAFWA5685	144.316	scaffold15068	10206	64	4
SLG-1	DAFWA3752	145.056	C27508047	152	1	0
SLG-1	DAFWA1829	145.077	scaffold11569	16686	33	4
SLG-1	DAFWA456	146.526	scaffold1311	31532	145	17
SLG-1	DAFWA3656	146.604	scaffold9766	6359	28	3
SLG-1	iDAFWA287	146.604	scaffold29760	26159	59	9
SLG-1	iDAFWA559	146.604	scaffold2847	85678	453	32
SLG-1	iDAFWA459	147.927	scaffold96132	3555	12	3
SLG-1	iDAFWA29	148.047	scaffold17664	12991	21	2
SLG-1	iDAFWA376	148.418	scaffold5797	31546	137	21
SLG-1	DAFWA1740	150.214	scaffold49616	7492	39	3
SLG-1	DAFWA3456	150.214	scaffold5336	17991	45	1
SLG-1	DAFWA1023	150.214	scaffold362	41484	262	17
SLG-1	DAFWA6059	150.214	scaffold82764	24165	112	9
SLG-1	DAFWA5854	150.214	scaffold7706	38771	121	18
SLG-1	DAFWA3816	150.214	scaffold86213	11267	70	6
SLG-1	DAFWA7660	150.214	scaffold25008	26324	23	3
SLG-1	DAFWA1368	150.214	scaffold8388	16956	108	7
SLG-1	DAFWA1152	150.214	scaffold3966	16310	13	3
SLG-1	DAFWA2349	150.214	scaffold37091	19408	37	10
SLG-1	DAFWA8090	150.214	scaffold13440	15020	37	4
SLG-1	DAFWA4977	150.214	scaffold2366	18034	22	0
SLG-1	DAFWA7105	150.214	scaffold73247	8259	29	1
SLG-1	DAFWA5606	150.214	scaffold33883	9392	11	0
SLG-1	DAFWA8688	150.214	scaffold24053	6676	4	0
SLG-1	DAFWA5188	150.214	scaffold50087	6737	3	0
SLG-1	DAFWA1261	150.214	scaffold5765	31605	137	23
SLG-1	DAFWA3092	150.214	scaffold23461	9114	11	1
SLG-1	DAFWA6046	150.214	scaffold31014	11345	1	0
SLG-1	DAFWA7352	150.214	scaffold21565	29565	9	2
SLG-1	DAFWA3723	150.932	scaffold6659	15805	55	3
SLG-1	DAFWA6605	150.932	scaffold40266	12647	69	5
SLG-1	DAFWA3484	150.932	scaffold25495	16904	12	1
SLG-1	DAFWA8297	152.385	scaffold18502	15986	32	9
SLG-1	DAFWA2412	152.385	scaffold9732	15898	97	1
SLG-1	DAFWA6920	152.385	scaffold28957	31498	107	19
SLG-1	DAFWA1200	152.385	scaffold31896	18473	110	11
SLG-1	DAFWA3948	152.385	scaffold77466	11196	123	10
SLG-1	DAFWA2037	152.385	scaffold18625	6825	13	0
SLG-1	DAFWA6377	152.385	scaffold71522	16075	115	17
SLG-1	DAFWA7739	152.385	scaffold11703	11100	52	3
SLG-1	DAFWA3696	152.385	scaffold32222	15047	64	3
SLG-1	DAFWA8417	152.385	scaffold1028	20254	85	3
SLG-1	DAFWA3183	152.385	scaffold85540	15075	39	10
SLG-1	DAFWA7359	152.385	scaffold22749	12912	78	3
SLG-1	iDAFWA734	152.385	scaffold83553	4059	24	4
SLG-1	DAFWA4206	152.627	scaffold48520	18369	125	2
SLG-1	DAFWA7746	152.897	scaffold11078	21827	76	2
SLG-1	DAFWA7528	152.897	scaffold35365	7370	18	4
SLG-1	DAFWA8033	152.897	scaffold38921	4376	22	4
SLG-1	DAFWA1487	153.097	scaffold16139	6972	20	0
SLG-1	DAFWA7138	153.814	scaffold87287	2915	8	1
SLG-1	DAFWA6025	153.814	scaffold17626	20001	102	16
SLG-1	DAFWA589	154.071	scaffold54569	1426	2	0
SLG-1	iDAFWA269	154.256	scaffold9180	16026	91	4
SLG-1	DAFWA3834	154.605	scaffold95716	2024	1	0
SLG-1	DAFWA2785	154.605	scaffold39335	17368	58	12
SLG-1	DAFWA678	154.605	scaffold7872	5893	25	0
SLG-1	DAFWA8722	154.605	scaffold94189	2068	3	0
SLG-1	DAFWA4976	154.605	scaffold19704	52918	97	5
SLG-1	DAFWA3313	154.605	C28291955	347	2	0
SLG-1	DAFWA8663	154.605	scaffold70268	6992	25	2
SLG-1	DAFWA2466	154.605	scaffold29835	12530	54	7
SLG-1	DAFWA6374	154.605	scaffold74082	3011	15	1
SLG-1	DAFWA5486	154.605	scaffold39705	4156	14	0
SLG-1	DAFWA3112	154.605	scaffold21391	19109	108	8
SLG-1	DAFWA2712	154.605	scaffold80778	8255	33	7
SLG-1	DAFWA4195	154.605	scaffold89621	10823	43	3
SLG-1	iDAFWA836	156.049	scaffold35846	6303	12	2
SLG-1	DAFWA8287	158.172	scaffold4171	30375	43	3
SLG-1	DAFWA2454	158.172	scaffold23943	17520	42	15
SLG-1	DAFWA1345	158.172	scaffold19275	26173	49	0
SLG-1	DAFWA3977	158.172	scaffold70822	34423	129	15
SLG-1	DAFWA4331	158.172	scaffold62212	10990	3	3
SLG-1	DAFWA8038	158.172	scaffold9862	42826	39	9
SLG-1	DAFWA3179	158.172	scaffold9502	17496	128	13
SLG-1	DAFWA1546	158.172	scaffold68682	15989	66	16
SLG-1	DAFWA7413	158.172	scaffold52708	9436	21	7
SLG-1	DAFWA8536	158.172	scaffold29985	5587	13	4
SLG-1	DAFWA7392	158.172	scaffold92015	17735	27	5
SLG-1	DAFWA8748	158.172	scaffold2887	14583	22	0
SLG-1	DAFWA4250	158.172	scaffold16331	11025	35	4
SLG-1	DAFWA4202	158.172	scaffold40549	20949	46	12
SLG-1	DAFWA4150	158.172	scaffold14955	6535	17	0
SLG-1	DAFWA7277	158.172	scaffold60079	4461	6	0
SLG-1	DAFWA3090	158.172	scaffold470	32200	79	13
SLG-1	DAFWA4944	158.172	scaffold24978	53847	27	1
SLG-1	DAFWA6455	158.172	scaffold2329	6462	13	0
SLG-1	DAFWA6616	158.172	scaffold8131	21312	41	6
SLG-1	DAFWA5822	158.172	scaffold4041	21647	58	2
SLG-1	DAFWA6926	158.172	scaffold5385	10824	16	1
SLG-1	DAFWA7780	158.172	scaffold3319	27783	34	5
SLG-1	DAFWA4317	158.172	scaffold90312	1526	4	0
SLG-1	DAFWA8585	158.172	scaffold73715	16605	26	8
SLG-1	DAFWA6248	158.172	scaffold3068	22903	61	11
SLG-1	DAFWA7606	158.172	scaffold27978	8534	12	2
SLG-1	DAFWA7909	158.172	scaffold79701	16550	14	0
SLG-1	iDAFWA507	158.89	scaffold11451	47379	125	10
SLG-1	iDAFWA354	159.608	scaffold86154	18991	52	18
SLG-1	DAFWA5483	159.608	scaffold57475	21930	63	9
SLG-1	DAFWA7407	159.608	scaffold2815	11122	16	0
SLG-1	DAFWA2855	159.608	scaffold6152	15749	79	3
SLG-1	DAFWA7933	159.608	scaffold18131	6829	24	3
SLG-1	DAFWA5466	159.608	scaffold17092	35206	180	16
SLG-1	DAFWA8613	159.608	scaffold76810	9833	33	10
SLG-1	DAFWA3964	159.608	scaffold6229	10450	9	2
SLG-1	DAFWA7367	159.608	scaffold1837	13031	60	1
SLG-1	DAFWA1503	159.608	scaffold87679	6598	24	9
SLG-1	DAFWA6815	159.608	scaffold93632	13957	32	5
SLG-1	DAFWA2880	159.608	scaffold2105	27097	14	1
SLG-1	DAFWA8268	159.608	scaffold15088	8553	43	0
SLG-1	DAFWA1955	159.608	scaffold15703	18642	51	7
SLG-1	DAFWA8145	159.608	scaffold93083	6270	31	0
SLG-1	DAFWA8144	159.608	scaffold95827	8926	21	4
SLG-1	DAFWA1371	164.098	scaffold17253	19532	50	9
SLG-1	DAFWA5978	164.816	scaffold18469	5781	9	0
SLG-1	DAFWA7743	164.816	scaffold2512	13864	26	0
SLG-1	iDAFWA544	165.904	scaffold41737	4864	20	2
SLG-1	DAFWA8801	166.973	scaffold20072	33789	156	12
SLG-1	DAFWA6530	166.973	scaffold56482	17446	94	10
SLG-1	DAFWA1226	166.973	scaffold7621	15992	65	6
SLG-1	DAFWA6451	166.973	scaffold66466	19318	74	9
SLG-1	DAFWA7861	166.973	scaffold22697	4480	5	0
SLG-1	DAFWA7895	166.973	scaffold4130	9840	56	3
SLG-1	DAFWA7764	166.973	scaffold8564	4290	1	0
SLG-1	DAFWA7030	166.973	scaffold15523	14122	67	6
SLG-1	DAFWA4655	166.973	scaffold97121	2535	4	1
SLG-1	DAFWA7908	166.973	scaffold34669	3770	12	0
SLG-1	DAFWA6327	166.973	scaffold51572	33043	32	10
SLG-1	DAFWA8218	166.973	scaffold47509	9466	30	3
SLG-1	iDAFWA340	166.973	scaffold60789	5208	15	0
SLG-1	DAFWA7897	167.69	scaffold64784	24128	123	15
SLG-1	DAFWA5076	167.69	scaffold17405	16240	54	8
SLG-1	DAFWA5825	167.69	scaffold87372	17113	23	4
SLG-1	DAFWA6724	167.69	scaffold9418	29107	78	2
SLG-1	DAFWA609	167.69	scaffold36407	10680	40	1
SLG-1	DAFWA3965	167.69	scaffold48845	19467	33	5
SLG-1	DAFWA4244	167.69	scaffold54346	12939	31	4
SLG-1	DAFWA3448	167.69	scaffold94088	8837	20	10
SLG-1	DAFWA3074	167.69	scaffold7645	18209	27	4
SLG-1	DAFWA8086	167.69	scaffold36060	5485	8	3
SLG-1	DAFWA6061	167.69	scaffold5768	22353	66	9
SLG-1	DAFWA7197	167.69	scaffold32509	12645	55	5
SLG-1	DAFWA2981	173.719	scaffold5230	11017	30	1
SLG-1	DAFWA3740	173.719	scaffold44475	14314	32	1
SLG-1	iDAFWA65	174.56	scaffold7662	25195	47	4
SLG-1	iDAFWA425	175.155	scaffold17003	27136	88	12
SLG-1	DAFWA864	175.155	scaffold21329	4135	10	0
SLG-1	iDAFWA638	175.155	scaffold3417	9525	21	3
SLG-1	DAFWA2791	175.155	scaffold8558	28343	94	7
SLG-1	DAFWA4738	175.155	C28319243	370	0	0
SLG-1	iDAFWA603	175.155	scaffold30620	7370	13	0
SLG-1	DAFWA5106	175.155	scaffold4753	12893	90	4
SLG-1	DAFWA8771	175.155	scaffold24559	12035	34	2
SLG-1	iDAFWA224	175.155	scaffold13117	18020	40	9
SLG-1	DAFWA5538	175.155	scaffold22238	17406	55	7
SLG-1	DAFWA5962	175.155	scaffold73870	10112	12	2
SLG-1	DAFWA303	175.155	scaffold14365	13908	66	0
SLG-1	DAFWA5923	175.155	scaffold8245	54409	163	15
SLG-1	DAFWA8296	175.155	scaffold9700	8608	36	5
SLG-1	DAFWA6799	175.155	scaffold28312	20289	30	6
SLG-1	DAFWA6267	175.155	scaffold19263	33043	72	5
SLG-1	DAFWA8684	175.155	scaffold10065	43609	227	18
SLG-1	DAFWA2427	175.155	scaffold21968	14182	20	2
SLG-1	DAFWA5494	175.155	scaffold10317	1366	5	0
SLG-1	DAFWA3750	175.155	scaffold22494	12795	26	3
SLG-1	DAFWA6383	175.155	scaffold21895	30268	48	5
SLG-1	DAFWA6732	175.155	scaffold1856	10697	36	3
SLG-1	DAFWA2988	175.155	scaffold11376	4223	12	1
SLG-1	DAFWA7694	175.155	scaffold95382	6976	15	2
SLG-1	DAFWA5864	175.155	scaffold55143	15009	30	7
SLG-1	DAFWA3217	175.155	scaffold2905	5126	20	2
SLG-1	DAFWA8719	176.608	scaffold21369	29787	157	24
SLG-1	DAFWA6740	176.608	scaffold5135	31653	94	17
SLG-1	DAFWA8600	176.608	scaffold547	12376	27	2
SLG-1	DAFWA7655	176.608	scaffold618	6794	21	0
SLG-1	DAFWA5022	176.608	scaffold44530	18381	64	3
SLG-1	DAFWA3695	176.608	scaffold30542	10597	27	2
SLG-1	DAFWA1866	176.608	scaffold62298	11746	25	1
SLG-1	DAFWA4273	176.608	scaffold1097	82361	136	14
SLG-1	DAFWA2350	176.608	scaffold4372	10109	27	1
SLG-1	DAFWA7232	176.608	scaffold7547	7448	22	1
SLG-1	DAFWA5132	176.608	scaffold47734	9410	17	5
SLG-1	DAFWA4657	176.608	scaffold56937	2525	4	1
SLG-1	DAFWA3042	176.608	scaffold11600	32082	18	8
SLG-1	DAFWA4665	176.608	scaffold5808	20863	34	7
SLG-1	DAFWA2582	176.608	scaffold12090	27216	32	0
SLG-1	DAFWA8694	176.608	scaffold82360	5029	12	1
SLG-1	DAFWA5202	176.608	scaffold95429	1834	3	0
SLG-1	DAFWA4644	176.608	scaffold4144	21066	28	3
SLG-1	DAFWA3143	176.608	scaffold10463	52990	136	10
SLG-1	DAFWA4455	176.608	scaffold59835	23324	52	7
SLG-1	DAFWA7613	176.608	scaffold30191	15212	24	4
SLG-1	DAFWA4527	176.608	scaffold3649	40566	67	2
SLG-1	DAFWA1864	176.608	scaffold18378	18417	28	4
SLG-1	DAFWA3691	176.608	scaffold36851	2562	6	0
SLG-1	DAFWA8232	176.608	scaffold57432	23360	56	8
SLG-1	DAFWA781	176.608	scaffold7286	19215	29	1
SLG-1	DAFWA4825	176.608	scaffold3704	46882	40	9
SLG-1	DAFWA6024	176.608	scaffold5234	10609	13	0
SLG-1	DAFWA7176	176.608	scaffold14961	18967	31	1
SLG-1	DAFWA1021	176.608	scaffold3524	79386	130	10
SLG-1	DAFWA8716	176.608	scaffold1501	7860	29	0
SLG-1	DAFWA2790	176.608	scaffold20905	13314	29	4
SLG-1	DAFWA3538	176.608	scaffold6007	11065	19	1
SLG-1	DAFWA3875	176.608	scaffold36673	13776	24	3
SLG-1	DAFWA2122	176.608	scaffold24867	14077	24	2
SLG-1	DAFWA4498	176.608	scaffold68879	3670	3	1
SLG-1	DAFWA1825	176.608	scaffold49026	15229	23	6
SLG-1	DAFWA590	176.608	scaffold12947	27539	9	5
SLG-1	DAFWA578	176.608	scaffold12855	13752	20	0
SLG-1	DAFWA8237	177.645	scaffold1845	25148	59	4
SLG-1	DAFWA7665	178.754	scaffold8750	12750	25	0
SLG-1	DAFWA8646	178.754	scaffold62767	34703	96	20
SLG-1	DAFWA7851	178.754	scaffold50869	30741	10	3
SLG-1	DAFWA3417	178.754	scaffold1656	3207	6	1
SLG-1	DAFWA3323	178.754	scaffold99285	8796	18	3
SLG-1	DAFWA3707	178.754	scaffold30409	13154	32	2
SLG-1	DAFWA8320	178.754	C26451585	100	0	0
SLG-1	DAFWA6003	178.754	scaffold11068	7445	20	5
SLG-1	DAFWA3735	178.754	C28524082	805	1	0
SLG-1	DAFWA8039	178.754	scaffold51244	15788	33	9
SLG-1	DAFWA4391	178.754	scaffold55517	19226	52	18
SLG-1	DAFWA7131	179.467	scaffold9452	6392	17	1
SLG-1	DAFWA3523	180.18	scaffold86491	7752	27	5
SLG-1	DAFWA7892	181.612	scaffold52847	37335	9	2
SLG-1	DAFWA554	182.325	scaffold17262	7528	25	2
SLG-1	DAFWA5234	182.325	scaffold4036	47607	196	12
SLG-1	DAFWA1936	182.325	scaffold35008	7935	30	2
SLG-1	DAFWA8811	182.325	scaffold5332	34804	90	14
SLG-1	DAFWA7998	182.325	scaffold38728	15665	91	14
SLG-1	DAFWA2816	182.325	scaffold74242	1789	4	0
SLG-1	DAFWA7263	182.325	scaffold8398	19898	50	2
SLG-1	DAFWA7604	182.325	scaffold11847	4163	19	0
SLG-1	DAFWA3949	182.325	scaffold6171	14597	69	7
SLG-1	DAFWA2447	182.325	scaffold45875	11895	18	4
SLG-1	DAFWA4107	182.325	scaffold65764	2424	2	1
SLG-1	DAFWA7803	182.325	scaffold56118	7727	29	0
SLG-1	DAFWA8149	182.382	scaffold13863	4778	21	1
SLG-1	DAFWA3645	183.731	scaffold5151	27556	295	8
SLG-1	DAFWA6347	183.731	scaffold47923	13405	91	6
SLG-1	DAFWA3428	183.731	scaffold25970	15490	46	10
SLG-1	DAFWA2954	183.731	scaffold4260	6583	17	0
SLG-1	DAFWA4184	183.731	scaffold5813	19892	41	18
SLG-1	DAFWA8137	183.774	C28720490	4480	6	5
SLG-1	DAFWA1998	183.774	scaffold83851	1762	3	0
SLG-1	DAFWA4307	183.774	scaffold1921	39894	129	9
SLG-1	DAFWA8408	183.774	scaffold62320	8542	20	3
SLG-1	DAFWA760	183.774	scaffold3517	42802	46	10
SLG-1	DAFWA7192	183.774	scaffold10633	17989	55	1
SLG-1	DAFWA8198	183.774	scaffold5990	19271	54	5
SLG-1	DAFWA4930	183.774	scaffold30352	2272	8	1
SLG-1	DAFWA3354	183.774	scaffold52607	6439	24	1
SLG-1	DAFWA6176	183.774	scaffold99332	6264	16	6
SLG-1	DAFWA8388	183.774	scaffold97513	7681	16	1
SLG-1	iDAFWA607	183.774	scaffold74025	48741	99	35
SLG-1	DAFWA1685	185.227	scaffold8373	36924	150	14
SLG-1	DAFWA5081	185.227	scaffold26020	8611	31	4
SLG-1	DAFWA2617	185.227	scaffold12473	15277	22	1
SLG-1	DAFWA8057	185.227	scaffold20527	16163	41	10
SLG-1	iDAFWA569	185.945	scaffold45064	14077	22	3
SLG-1	iDAFWA161	186.662	scaffold92741	1836	9	2
SLG-1	iDAFWA491	186.662	C28737200	6154	13	4
SLG-1	DAFWA1303	186.662	C28744854	7550	15	1
SLG-1	DAFWA3883	186.662	scaffold24002	32318	95	20
SLG-1	DAFWA4869	186.662	scaffold96450	3574	3	1
SLG-1	DAFWA4561	186.662	scaffold90118	3494	12	3
SLG-1	DAFWA3306	190.36	scaffold69213	10416	48	6
SLG-1	DAFWA8070	190.36	scaffold84285	15871	71	3
SLG-1	DAFWA1489	190.36	scaffold91916	6144	21	9
SLG-1	DAFWA3125	190.36	scaffold33456	22400	63	20
SLG-1	DAFWA729	193.339	scaffold18874	8974	21	2
SLG-1	DAFWA1962	193.339	scaffold14015	14944	9	3
SLG-1	DAFWA8493	193.339	scaffold20379	8747	26	2
SLG-1	DAFWA6320	193.339	scaffold44536	9184	23	0
SLG-1	DAFWA4295	193.339	scaffold24425	44424	173	29
SLG-1	DAFWA3238	193.339	scaffold22631	4804	12	0
SLG-1	DAFWA5516	193.339	scaffold47532	10325	53	5
SLG-1	DAFWA3070	194.792	scaffold74446	1453	4	1
SLG-1	DAFWA4708	194.792	scaffold89473	12935	33	7
SLG-1	DAFWA3173	194.792	scaffold40846	13380	60	13
SLG-1	DAFWA2200	194.792	scaffold61864	1240	1	0
SLG-1	DAFWA2557	198.565	scaffold67211	16820	33	6
SLG-1	DAFWA7904	198.565	scaffold74978	553	0	0
SLG-1	DAFWA1206	198.565	scaffold96297	1597	3	0
SLG-1	iDAFWA680	199.283	scaffold54927	34039	115	22
SLG-1	iDAFWA847	199.283	scaffold95567	5714	24	2
SLG-1	DAFWA930	199.283	scaffold24579	41182	119	39
SLG-1	DAFWA4507	199.283	scaffold78639	3377	10	0
SLG-1	DAFWA665	200.889	scaffold25978	15931	47	8
SLG-1	DAFWA1469	202.896	scaffold24925	35142	66	17
SLG-1	DAFWA346	205.133	scaffold7821	37793	13	4
SLG-1	DAFWA4706	205.851	scaffold78200	1400	3	0
SLG-1	DAFWA6806	205.851	scaffold69333	40614	87	40
SLG-1	DAFWA2036	205.851	scaffold62486	31584	96	17
SLG-1	DAFWA2258	208.058	scaffold29021	20578	9	5
SLG-1	DAFWA2948	209.511	scaffold80828	28433	75	11
SLG-1	iDAFWA516	210.964	scaffold69346	32044	96	31
SLG-1	iDAFWA288	211.292	scaffold74673	5547	24	4
SLG-1	DAFWA6656	211.828	scaffold84763	11223	29	9
SLG-1	DAFWA2395	212.787	scaffold84334	15367	45	13
SLG-1	DAFWA3790	212.787	scaffold81553	3405	16	2
SLG-1	DAFWA7931	212.787	scaffold89557	13243	61	4
SLG-1	DAFWA1918	212.787	scaffold69951	11980	54	9
SLG-1	DAFWA2634	213.973	scaffold90969	9086	33	6
SLG-1	DAFWA2902	219.178	scaffold99166	23316	89	17
SLG-1	DAFWA6100	219.178	scaffold11324	38157	123	27
SLG-1	DAFWA8519	219.178	scaffold38061	24513	87	25
SLG-1	DAFWA5290	219.968	scaffold81961	8181	31	9
SLG-1	DAFWA3344	219.968	scaffold74893	9439	21	6
SLG-1	DAFWA5420	220.686	scaffold68720	12028	50	18
SLG-1	DAFWA2017	220.686	scaffold34618	25792	78	14
SLG-1	DAFWA7200	224.831	scaffold79685	23021	39	4
SLG-1	iDAFWA379	229.041	scaffold76214	15386	29	7
SLG-1	DAFWA8650	232.814	scaffold71636	12637	45	7
SLG-1	DAFWA7826	232.814	scaffold98691	11458	25	7
SLG-1	DAFWA7680	232.814	scaffold91713	22766	52	11
SLG-1	DAFWA3159	234.275	scaffold70418	20219	71	10
SLG-2	DAFWA7882	#	scaffold89799	20267	41	23
SLG-2	DAFWA3975	0	scaffold8099	18285	60	16
SLG-2	DAFWA7139	0.732	scaffold96637	35593	128	26
SLG-2	DAFWA6331	0.732	scaffold89826	16276	20	6
SLG-2	DAFWA5751	0.732	scaffold69451	11916	28	9
SLG-2	iDAFWA203	1.457	scaffold89379	12835	51	3
SLG-2	DAFWA6014	2.192	scaffold98649	8724	12	2
SLG-2	DAFWA7837	2.192	scaffold98823	11708	31	6
SLG-2	iDAFWA555	3.645	scaffold64617	8239	17	0
SLG-2	DAFWA1517	3.645	scaffold93103	20558	66	12
SLG-2	DAFWA477	3.645	scaffold86614	16053	32	12
SLG-2	DAFWA8620	3.645	scaffold28008	52702	154	41
SLG-2	DAFWA3297	3.645	scaffold93096	18434	64	14
SLG-2	DAFWA6933	4.363	scaffold75636	23711	73	12
SLG-2	DAFWA7297	5.081	scaffold67143	6304	14	3
SLG-2	DAFWA4232	5.081	scaffold88999	11846	27	8
SLG-2	DAFWA5764	5.081	scaffold69415	5027	13	2
SLG-2	DAFWA1891	5.798	scaffold75084	28234	70	29
SLG-2	DAFWA2824	5.798	scaffold92542	7122	34	0
SLG-2	DAFWA7653	6.516	scaffold72946	16134	35	1
SLG-2	DAFWA7863	7.431	scaffold81503	7558	30	8
SLG-2	DAFWA2318	9.432	scaffold74477	5207	22	2
SLG-2	DAFWA8438	10.252	scaffold78329	16001	66	10
SLG-2	DAFWA5673	12.91	scaffold69937	25771	13	15
SLG-2	DAFWA7954	12.91	scaffold68101	6583	13	5
SLG-2	DAFWA4889	13.774	scaffold94362	22506	29	8
SLG-2	DAFWA2555	14.492	scaffold92624	11117	29	10
SLG-2	DAFWA8524	15.209	scaffold56423	38773	100	17
SLG-2	DAFWA8734	18.982	scaffold75627	23513	81	17
SLG-2	DAFWA7976	18.982	scaffold81138	6107	15	10
SLG-2	DAFWA7411	18.982	scaffold83275	13600	49	16
SLG-2	DAFWA3847	18.982	scaffold56829	13250	67	14
SLG-2	DAFWA6448	18.982	C28630664	1664	8	0
SLG-2	iDAFWA672	18.982	scaffold95839	15332	43	15
SLG-2	DAFWA3396	20.443	scaffold81999	9175	28	5
SLG-2	DAFWA6009	21.168	scaffold28808	55950	144	26
SLG-2	DAFWA3563	24.941	scaffold77035	26268	63	17
SLG-2	DAFWA8644	26.394	scaffold29337	47192	155	25
SLG-2	DAFWA7799	26.394	scaffold90222	8567	42	6
SLG-2	DAFWA4450	27.112	scaffold94829	21276	19	5
SLG-2	DAFWA5218	33.397	scaffold69135	4628	1	0
SLG-2	DAFWA2734	33.397	scaffold73924	17474	37	10
SLG-2	DAFWA5922	40.577	scaffold87361	21243	16	11
SLG-2	iDAFWA745	42.791	scaffold77243	19353	59	10
SLG-2	DAFWA5062	42.791	scaffold96930	9387	36	10
SLG-2	DAFWA8389	43.505	scaffold78608	33694	77	24
SLG-2	DAFWA2291	44.223	scaffold98432	2193	1	0
SLG-2	iDAFWA800	44.223	scaffold80195	4975	12	3
SLG-2	DAFWA4160	45.676	scaffold88682	11155	1	2
SLG-2	iDAFWA624	45.676	scaffold92889	28108	16	8
SLG-2	DAFWA6069	46.394	scaffold84377	17732	62	10
SLG-2	DAFWA1890	47.847	scaffold12395	25639	96	12
SLG-2	DAFWA6148	47.847	scaffold22929	33170	7	4
SLG-2	iDAFWA464	48.564	scaffold76370	1845	1	0
SLG-2	DAFWA5261	49.282	scaffold66597	14428	35	3
SLG-2	DAFWA2663	50.735	scaffold68499	24116	32	10
SLG-2	DAFWA5947	51.584	scaffold89175	10976	35	6
SLG-2	DAFWA5233	51.584	scaffold97662	17218	34	10
SLG-2	DAFWA3318	51.584	scaffold66808	22153	6	5
SLG-2	DAFWA2883	51.584	scaffold67831	5672	3	3
SLG-2	DAFWA6609	52.704	scaffold84378	34665	56	22
SLG-2	DAFWA3701	55.117	scaffold10695	29875	85	10
SLG-2	iDAFWA85	55.117	scaffold22401	16028	58	6
SLG-2	iDAFWA840	55.117	scaffold8863	20387	89	22
SLG-2	DAFWA2469	56.596	scaffold12553	2784	20	0
SLG-2	DAFWA7188	57.271	scaffold11328	11603	49	3
SLG-2	DAFWA6265	57.271	scaffold70017	2818	8	0
SLG-2	DAFWA227	57.271	scaffold22279	20729	118	11
SLG-2	DAFWA5481	57.271	C28751634	10080	10	1
SLG-2	DAFWA6387	57.271	scaffold77702	2609	13	1
SLG-2	DAFWA3342	57.271	scaffold33591	25360	86	26
SLG-2	DAFWA2865	57.271	scaffold63207	11432	27	4
SLG-2	DAFWA2029	57.271	scaffold77987	2356	6	2
SLG-2	DAFWA6501	57.271	scaffold71214	22813	85	18
SLG-2	DAFWA2908	57.271	scaffold85423	11150	48	1
SLG-2	DAFWA500	57.271	scaffold12344	12205	84	9
SLG-2	DAFWA6420	57.271	scaffold36842	16144	96	6
SLG-2	DAFWA3644	57.271	scaffold85485	7975	34	6
SLG-2	DAFWA6332	57.271	scaffold68282	2813	23	1
SLG-2	DAFWA5401	57.271	scaffold89086	4533	7	4
SLG-2	DAFWA8286	57.988	scaffold2300	15700	36	4
SLG-2	DAFWA8364	57.988	scaffold19134	6361	28	0
SLG-2	iDAFWA272	58.706	scaffold31280	5612	8	5
SLG-2	DAFWA2220	59.424	scaffold35637	26699	52	12
SLG-2	DAFWA7127	64.848	scaffold84042	19343	26	5
SLG-2	DAFWA3674	66.302	scaffold27936	10433	9	0
SLG-2	DAFWA6674	66.302	scaffold14915	16453	42	0
SLG-2	DAFWA1707	66.302	scaffold52082	7467	13	0
SLG-2	DAFWA4565	66.302	scaffold67829	31547	20	9
SLG-2	DAFWA3779	66.302	scaffold20516	7699	13	0
SLG-2	DAFWA716	66.302	scaffold39947	16154	24	2
SLG-2	DAFWA1353	66.302	scaffold79565	18671	18	9
SLG-2	DAFWA3266	66.302	scaffold87560	10421	12	4
SLG-2	DAFWA2572	66.302	scaffold67002	3230	1	0
SLG-2	DAFWA2699	66.302	scaffold32714	3047	14	1
SLG-2	DAFWA7443	67.737	scaffold98302	1758	6	0
SLG-2	DAFWA5840	67.737	C28746742	8056	22	3
SLG-2	DAFWA8139	72.887	scaffold16172	16997	68	7
SLG-2	DAFWA1702	72.887	scaffold17231	30057	56	10
SLG-2	DAFWA3825	72.887	scaffold40633	6105	11	2
SLG-2	DAFWA4089	73.605	scaffold9539	16399	39	4
SLG-2	DAFWA3983	73.605	scaffold67261	7446	5	0
SLG-2	DAFWA2203	73.605	scaffold86676	24060	8	2
SLG-2	DAFWA6226	74.323	scaffold63040	4314	1	0
SLG-2	iDAFWA565	75.041	scaffold56753	10142	11	9
SLG-2	DAFWA8280	75.041	scaffold34170	24061	57	11
SLG-2	iDAFWA199	75.29	scaffold25544	8923	9	1
SLG-2	DAFWA3922	75.511	scaffold77500	4823	23	3
SLG-2	DAFWA5579	75.753	scaffold1357	25219	57	8
SLG-2	DAFWA5632	75.753	scaffold22635	9223	37	2
SLG-2	DAFWA5074	75.753	scaffold70435	12127	45	9
SLG-2	DAFWA6564	75.753	scaffold36001	38868	141	26
SLG-2	DAFWA6223	75.753	scaffold34432	8509	10	4
SLG-2	DAFWA7053	75.753	scaffold2919	15010	72	3
SLG-2	DAFWA7684	75.753	scaffold93993	2575	12	0
SLG-2	DAFWA2244	75.753	scaffold9239	27854	77	16
SLG-2	DAFWA1197	75.753	C28710302	3829	24	5
SLG-2	DAFWA7568	75.753	scaffold35625	6927	15	0
SLG-2	DAFWA248	75.753	scaffold96612	1500	5	0
SLG-2	DAFWA3509	75.753	scaffold1437	13586	67	0
SLG-2	DAFWA6559	75.753	scaffold47977	19238	31	5
SLG-2	DAFWA87	75.753	scaffold75695	19108	26	12
SLG-2	DAFWA2187	76.152	scaffold49064	25329	16	2
SLG-2	DAFWA2144	76.466	scaffold10384	36004	68	16
SLG-2	iDAFWA330	76.466	scaffold45189	24248	25	6
SLG-2	iDAFWA200	76.466	scaffold24338	15262	40	12
SLG-2	iDAFWA441	76.466	scaffold9761	21794	47	5
SLG-2	DAFWA1523	76.466	scaffold9464	33301	112	15
SLG-2	iDAFWA136	76.466	scaffold21781	19057	25	7
SLG-2	iDAFWA582	76.466	scaffold7156	31689	88	20
SLG-2	DAFWA1476	76.466	scaffold36284	28971	52	19
SLG-2	iDAFWA841	76.466	scaffold23490	12612	23	1
SLG-2	iDAFWA833	76.466	scaffold51146	2980	0	2
SLG-2	DAFWA8648	76.466	scaffold8705	9878	8	1
SLG-2	DAFWA7452	76.466	scaffold39375	6410	13	1
SLG-2	DAFWA5645	76.466	scaffold18573	31065	140	22
SLG-2	DAFWA564	76.466	scaffold2202	23718	43	6
SLG-2	DAFWA8572	76.466	scaffold77977	7791	11	2
SLG-2	DAFWA8617	76.466	C28723892	4747	11	0
SLG-2	DAFWA5304	76.466	scaffold3237	24069	112	10
SLG-2	DAFWA8647	76.466	scaffold92166	10565	33	11
SLG-2	DAFWA6302	76.466	scaffold13062	17642	80	8
SLG-2	DAFWA993	76.466	scaffold82537	2689	7	3
SLG-2	DAFWA5434	76.466	scaffold26781	12082	18	2
SLG-2	iDAFWA83	76.466	scaffold37563	22237	77	10
SLG-2	iDAFWA70	76.466	scaffold29225	16681	10	8
SLG-2	iDAFWA827	76.466	scaffold80990	6980	10	2
SLG-2	DAFWA4623	76.466	scaffold2546	17223	43	3
SLG-2	DAFWA6793	76.466	scaffold54801	15324	30	2
SLG-2	iDAFWA760	76.723	scaffold2839	7390	25	3
SLG-2	DAFWA1362	77.18	scaffold2979	24294	27	13
SLG-2	DAFWA588	77.18	scaffold12818	48854	90	19
SLG-2	iDAFWA400	77.18	scaffold18339	16127	25	8
SLG-2	DAFWA4789	77.18	scaffold14302	27839	33	11
SLG-2	DAFWA342	77.18	scaffold21372	12289	14	0
SLG-2	DAFWA1466	77.18	scaffold3734	31562	52	10
SLG-2	DAFWA8641	77.18	scaffold23255	23190	37	10
SLG-2	DAFWA2468	77.18	scaffold3385	15781	13	5
SLG-2	iDAFWA781	77.18	C28713992	4048	0	1
SLG-2	iDAFWA606	77.18	scaffold30879	18215	32	16
SLG-2	DAFWA1409	77.18	scaffold8603	10641	35	0
SLG-2	iDAFWA297	77.18	scaffold18555	26911	60	10
SLG-2	iDAFWA844	77.594	scaffold2684	18718	9	6
SLG-2	DAFWA8061	77.894	scaffold21673	17074	43	8
SLG-2	DAFWA5164	77.894	scaffold14572	31169	58	15
SLG-2	DAFWA2140	77.894	scaffold17633	7224	20	3
SLG-2	DAFWA5102	77.894	scaffold7683	22830	30	9
SLG-2	DAFWA1763	77.894	scaffold96630	5375	2	2
SLG-2	DAFWA7493	77.894	scaffold61776	10737	23	11
SLG-2	DAFWA7685	77.894	scaffold98012	19828	16	15
SLG-2	DAFWA7959	77.894	scaffold81400	10094	8	2
SLG-2	DAFWA1155	77.894	scaffold48581	6107	9	2
SLG-2	DAFWA4772	77.894	C28755904	16563	63	10
SLG-2	DAFWA5230	77.894	scaffold33555	28865	129	5
SLG-2	DAFWA791	77.894	scaffold2832	29797	22	29
SLG-2	DAFWA5676	77.894	scaffold5132	11149	26	3
SLG-2	DAFWA7342	77.894	scaffold2077	39207	56	13
SLG-2	DAFWA7370	77.894	scaffold56900	10154	24	2
SLG-2	DAFWA8690	77.894	scaffold11382	25373	30	7
SLG-2	DAFWA4554	77.894	scaffold34854	16838	10	10
SLG-2	DAFWA1047	77.894	scaffold4834	25131	39	4
SLG-2	DAFWA4851	77.894	scaffold62195	10441	11	8
SLG-2	DAFWA8611	77.894	scaffold60766	7743	10	7
SLG-2	DAFWA5371	77.894	scaffold50807	14038	37	9
SLG-2	DAFWA6275	77.894	scaffold93078	8447	4	5
SLG-2	DAFWA1618	77.894	scaffold6904	36088	87	21
SLG-2	DAFWA8179	77.894	scaffold12428	13616	23	9
SLG-2	DAFWA7683	77.894	scaffold52690	8788	19	4
SLG-2	DAFWA4337	77.894	scaffold6395	9200	3	0
SLG-2	DAFWA8501	77.894	scaffold31567	7544	9	0
SLG-2	DAFWA5931	77.894	scaffold8896	31562	58	11
SLG-2	DAFWA7503	77.894	scaffold59906	2936	2	0
SLG-2	DAFWA5448	77.894	scaffold85086	6185	7	5
SLG-2	DAFWA1835	77.894	scaffold44543	11748	34	3
SLG-2	DAFWA5492	77.894	scaffold97681	5449	9	8
SLG-2	DAFWA1093	77.894	scaffold19299	10030	11	4
SLG-2	DAFWA5619	77.894	scaffold78841	5638	2	4
SLG-2	DAFWA6296	77.894	scaffold40400	23608	28	12
SLG-2	DAFWA7713	77.894	scaffold32138	11323	18	5
SLG-2	DAFWA5488	77.894	scaffold13857	46556	29	23
SLG-2	DAFWA8196	77.894	scaffold45726	5413	12	2
SLG-2	DAFWA3575	77.894	scaffold1329	14051	40	6
SLG-2	DAFWA5671	77.894	scaffold87398	4506	9	0
SLG-2	DAFWA1414	77.894	scaffold60338	5204	12	4
SLG-2	DAFWA6229	77.894	scaffold15735	5678	16	0
SLG-2	DAFWA4033	77.894	scaffold40185	7784	11	1
SLG-2	DAFWA7866	77.894	scaffold29645	8068	4	1
SLG-2	DAFWA6682	77.894	scaffold94013	13315	32	8
SLG-2	DAFWA4692	77.894	scaffold20933	16527	67	2
SLG-2	DAFWA8403	77.894	scaffold27267	7231	4	4
SLG-2	DAFWA7930	77.894	scaffold2450	12266	23	3
SLG-2	DAFWA2483	77.894	scaffold36865	30121	32	10
SLG-2	DAFWA3076	77.894	scaffold33002	11042	4	2
SLG-2	DAFWA2428	77.894	scaffold6462	5775	6	0
SLG-2	DAFWA2167	77.894	scaffold39811	16158	15	9
SLG-2	DAFWA8773	77.894	scaffold95443	8479	6	3
SLG-2	DAFWA1594	77.894	scaffold22123	11141	6	14
SLG-2	DAFWA4189	77.894	scaffold58910	12260	5	9
SLG-2	DAFWA5340	77.894	scaffold33213	17254	10	7
SLG-2	iDAFWA240	77.894	scaffold65115	12441	16	9
SLG-2	DAFWA265	78.607	scaffold37346	4676	4	0
SLG-2	DAFWA3904	78.607	scaffold1591	18921	16	11
SLG-2	DAFWA3989	78.607	scaffold95546	4105	3	3
SLG-2	iDAFWA792	78.607	scaffold26083	3591	9	0
SLG-2	DAFWA1977	78.607	scaffold7192	15109	36	3
SLG-2	DAFWA893	78.607	scaffold7595	14380	18	2
SLG-2	iDAFWA335	78.607	scaffold74268	24235	19	18
SLG-2	DAFWA6385	78.607	scaffold2413	20853	5	8
SLG-2	iDAFWA785	78.607	scaffold37506	9656	5	5
SLG-2	DAFWA6624	78.607	scaffold5527	9570	12	2
SLG-2	DAFWA6391	78.607	scaffold8524	24847	46	9
SLG-2	DAFWA6699	78.607	scaffold13487	19493	39	6
SLG-2	DAFWA8715	78.607	scaffold10738	8358	14	4
SLG-2	DAFWA464	78.607	scaffold80037	953	2	0
SLG-2	iDAFWA206	78.607	scaffold11731	35036	41	20
SLG-2	DAFWA4243	78.607	scaffold21340	25537	29	11
SLG-2	DAFWA3388	78.607	scaffold17396	30450	55	12
SLG-2	DAFWA2214	78.607	scaffold2824	34014	45	18
SLG-2	iDAFWA214	78.607	scaffold34623	16717	47	15
SLG-2	DAFWA2052	78.607	scaffold12414	16653	20	9
SLG-2	DAFWA5054	78.607	scaffold16791	31616	35	14
SLG-2	DAFWA1444	78.607	scaffold27265	28951	105	15
SLG-2	DAFWA2716	78.607	scaffold37265	4409	8	1
SLG-2	DAFWA528	78.607	scaffold5106	64280	88	34
SLG-2	iDAFWA526	78.607	scaffold43551	8891	6	4
SLG-2	iDAFWA336	78.607	scaffold92231	7675	2	8
SLG-2	iDAFWA684	78.607	scaffold23789	10705	20	7
SLG-2	iDAFWA687	78.607	scaffold17124	2652	9	1
SLG-2	iDAFWA715	78.607	scaffold99339	6431	5	4
SLG-2	iDAFWA662	78.607	scaffold2939	21713	37	18
SLG-2	iDAFWA215	78.607	scaffold70757	13429	17	7
SLG-2	iDAFWA600	78.607	scaffold6039	23645	73	9
SLG-2	iDAFWA688	78.607	scaffold10126	9904	3	13
SLG-2	iDAFWA62	78.607	scaffold17463	9417	34	4
SLG-2	DAFWA2860	78.607	scaffold10894	48057	72	2
SLG-2	DAFWA2662	78.607	scaffold4909	10205	17	10
SLG-2	DAFWA6748	78.607	scaffold74491	5832	11	1
SLG-2	iDAFWA350	78.607	scaffold10347	13389	34	9
SLG-2	DAFWA3387	78.607	scaffold40229	16590	88	10
SLG-2	DAFWA4458	78.607	scaffold74341	8466	3	9
SLG-2	DAFWA7191	78.607	scaffold29302	14453	25	3
SLG-2	DAFWA4163	78.607	scaffold3657	24107	5	4
SLG-2	DAFWA8006	78.607	scaffold297	6168	10	4
SLG-2	DAFWA8425	78.607	scaffold22605	7102	25	2
SLG-2	DAFWA6085	78.607	scaffold8372	19959	24	6
SLG-2	DAFWA4235	78.607	scaffold21036	26794	104	17
SLG-2	DAFWA6909	78.607	scaffold10356	56280	118	15
SLG-2	DAFWA8358	78.607	scaffold2084	55558	185	24
SLG-2	DAFWA6911	78.607	scaffold19142	12870	21	8
SLG-2	DAFWA3613	78.607	scaffold17955	8118	8	0
SLG-2	DAFWA1827	78.607	scaffold6949	17096	46	9
SLG-2	DAFWA2032	78.607	scaffold51657	3812	3	0
SLG-2	DAFWA6544	78.607	scaffold7983	9736	9	0
SLG-2	DAFWA1527	78.607	scaffold18245	11942	24	1
SLG-2	DAFWA6162	78.607	scaffold51436	3890	12	2
SLG-2	DAFWA5352	78.607	scaffold68712	9777	13	9
SLG-2	DAFWA8826	78.607	scaffold21988	8540	14	1
SLG-2	DAFWA432	78.607	scaffold14979	4156	3	1
SLG-2	DAFWA2768	78.607	scaffold8653	3487	22	0
SLG-2	DAFWA4112	78.607	scaffold57042	8202	20	1
SLG-2	DAFWA936	78.607	C27261674	134	0	0
SLG-2	DAFWA6561	78.607	scaffold27185	29501	23	10
SLG-2	DAFWA4466	78.607	scaffold85850	7883	21	5
SLG-2	DAFWA6597	78.607	scaffold16366	44605	35	19
SLG-2	DAFWA2501	78.607	scaffold16091	27111	34	14
SLG-2	DAFWA1985	78.607	scaffold95215	903	2	0
SLG-2	DAFWA5996	78.607	scaffold44095	16149	17	15
SLG-2	DAFWA4013	78.607	scaffold14271	9607	6	3
SLG-2	DAFWA2239	78.607	scaffold43580	14025	19	5
SLG-2	DAFWA7021	78.607	scaffold43464	6425	14	2
SLG-2	DAFWA4609	78.607	scaffold9554	25323	42	26
SLG-2	DAFWA3971	78.607	scaffold98807	8310	19	2
SLG-2	DAFWA7525	78.607	scaffold77032	3703	5	1
SLG-2	DAFWA2786	78.607	scaffold51191	18980	21	10
SLG-2	DAFWA4405	78.607	scaffold2734	33808	32	7
SLG-2	DAFWA7668	78.607	scaffold10341	14593	50	1
SLG-2	DAFWA6800	78.607	scaffold15581	21773	55	2
SLG-2	DAFWA8563	78.607	scaffold21361	5440	5	1
SLG-2	DAFWA4658	78.607	scaffold70170	2336	5	0
SLG-2	DAFWA4810	78.607	scaffold71545	1523	9	0
SLG-2	DAFWA8437	78.607	scaffold58843	4060	3	1
SLG-2	DAFWA900	78.607	scaffold8601	24882	23	11
SLG-2	DAFWA8370	78.607	scaffold8089	19135	9	12
SLG-2	DAFWA3820	78.607	scaffold90213	5632	9	1
SLG-2	DAFWA8266	78.607	scaffold27778	11459	10	10
SLG-2	DAFWA2924	78.607	scaffold33932	2228	15	0
SLG-2	DAFWA6698	78.607	scaffold17727	16553	28	2
SLG-2	DAFWA1471	78.607	scaffold47531	6687	7	3
SLG-2	DAFWA1009	78.607	scaffold5916	17496	24	9
SLG-2	DAFWA4604	78.607	scaffold37444	24743	36	10
SLG-2	DAFWA8797	78.607	scaffold29446	24490	30	18
SLG-2	DAFWA6948	78.607	scaffold79856	9801	14	13
SLG-2	DAFWA557	78.607	scaffold6112	5962	4	3
SLG-2	DAFWA5092	78.607	scaffold43241	18176	14	7
SLG-2	DAFWA8706	78.607	scaffold33137	21493	13	15
SLG-2	DAFWA1415	78.607	scaffold86499	7932	1	10
SLG-2	DAFWA1696	78.607	scaffold6655	25107	25	1
SLG-2	DAFWA8754	78.607	scaffold32472	3067	4	0
SLG-2	DAFWA1672	78.607	scaffold62696	5043	11	5
SLG-2	DAFWA5531	78.607	scaffold12605	12952	3	0
SLG-2	DAFWA8333	78.607	scaffold68494	836	0	0
SLG-2	DAFWA6623	78.607	scaffold51005	8607	41	9
SLG-2	DAFWA1370	78.607	scaffold92729	848	0	0
SLG-2	iDAFWA669	78.607	scaffold4694	22708	39	19
SLG-2	iDAFWA420	78.607	scaffold61451	5582	6	2
SLG-2	iDAFWA201	78.607	scaffold93826	8442	10	2
SLG-2	iDAFWA842	78.607	scaffold36693	12418	14	3
SLG-2	iDAFWA524	78.607	scaffold64297	4503	4	1
SLG-2	DAFWA2684	78.607	scaffold83722	7624	11	8
SLG-2	DAFWA3687	78.607	scaffold20421	19642	35	8
SLG-2	DAFWA4965	78.607	scaffold65432	9697	16	5
SLG-2	DAFWA289	78.607	scaffold1416	20681	31	4
SLG-2	DAFWA2453	78.607	scaffold12302	10305	13	0
SLG-2	DAFWA1420	78.607	scaffold78177	14932	12	12
SLG-2	DAFWA7018	78.607	scaffold4151	9100	8	4
SLG-2	DAFWA2133	78.607	scaffold33167	12316	44	11
SLG-2	DAFWA1797	78.607	scaffold5479	39336	71	10
SLG-2	DAFWA2389	78.607	scaffold8707	16781	197	7
SLG-2	DAFWA6664	78.607	scaffold95757	6891	1	2
SLG-2	DAFWA6963	78.607	scaffold13635	26941	52	7
SLG-2	DAFWA6124	78.607	scaffold17169	11425	22	3
SLG-2	DAFWA1814	78.607	C27744775	177	0	0
SLG-2	DAFWA3994	78.607	scaffold71857	3561	6	2
SLG-2	DAFWA7261	78.607	scaffold90545	3178	11	4
SLG-2	DAFWA3265	78.607	scaffold13938	17997	47	3
SLG-2	DAFWA7305	78.607	scaffold38100	10668	14	3
SLG-2	DAFWA1635	78.607	scaffold8634	8719	15	0
SLG-2	DAFWA1300	78.607	scaffold10465	35273	67	7
SLG-2	DAFWA2168	78.607	scaffold4424	26292	30	11
SLG-2	DAFWA60	78.607	scaffold1066	12665	1	1
SLG-2	DAFWA8506	78.607	scaffold6820	9688	21	0
SLG-2	DAFWA4923	78.607	scaffold6089	3732	15	0
SLG-2	DAFWA3427	78.607	scaffold25438	4874	8	0
SLG-2	DAFWA4553	78.607	scaffold27014	7088	15	1
SLG-2	DAFWA5478	78.607	scaffold4410	5421	7	2
SLG-2	DAFWA6402	78.607	scaffold22472	15086	30	1
SLG-2	DAFWA2404	78.607	scaffold1022	22336	139	12
SLG-2	DAFWA1754	78.607	scaffold9213	13402	8	7
SLG-2	DAFWA7922	78.607	scaffold33865	5509	17	0
SLG-2	DAFWA6309	78.607	scaffold7413	11910	24	5
SLG-2	DAFWA4347	78.607	scaffold79388	4960	2	5
SLG-2	DAFWA7186	78.607	scaffold31935	13592	6	22
SLG-2	DAFWA2827	78.607	scaffold54383	5355	18	2
SLG-2	DAFWA2520	78.607	scaffold1947	32415	49	5
SLG-2	DAFWA5431	78.607	scaffold7329	32043	102	22
SLG-2	DAFWA4824	78.607	scaffold9166	5775	7	2
SLG-2	DAFWA2413	78.607	scaffold20726	20134	25	0
SLG-2	DAFWA6066	78.607	scaffold90641	10327	49	6
SLG-2	iDAFWA618	78.607	scaffold66922	9943	28	9
SLG-2	DAFWA1191	78.928	scaffold62048	17558	17	12
SLG-2	DAFWA1714	79.32	scaffold80219	14835	8	7
SLG-2	DAFWA2548	79.32	scaffold23695	12936	72	1
SLG-2	DAFWA1367	79.32	scaffold70668	5990	11	4
SLG-2	DAFWA1457	79.32	scaffold45831	10337	2	5
SLG-2	DAFWA4200	79.32	scaffold5925	17780	49	4
SLG-2	DAFWA1770	79.32	scaffold11693	15683	37	5
SLG-2	DAFWA2405	79.32	scaffold4774	19885	34	5
SLG-2	DAFWA6668	79.32	scaffold16728	22642	25	10
SLG-2	DAFWA6569	79.32	scaffold32805	12520	40	2
SLG-2	DAFWA3995	79.32	scaffold61955	4718	3	6
SLG-2	DAFWA7396	79.32	scaffold78724	5595	6	6
SLG-2	DAFWA2698	79.32	scaffold18915	36790	159	11
SLG-2	DAFWA7293	79.32	scaffold28863	3405	5	0
SLG-2	DAFWA4803	79.32	scaffold40197	11111	22	7
SLG-2	DAFWA7828	79.32	scaffold9559	12740	7	10
SLG-2	DAFWA8334	79.32	scaffold50745	7285	17	4
SLG-2	DAFWA7508	79.32	scaffold45768	7716	22	2
SLG-2	DAFWA6167	79.32	scaffold12601	12062	25	13
SLG-2	DAFWA2752	79.32	scaffold98304	16896	15	20
SLG-2	DAFWA1768	79.32	scaffold40072	6773	8	4
SLG-2	DAFWA4751	79.32	scaffold532	40591	112	11
SLG-2	DAFWA2452	79.32	scaffold31490	7557	9	5
SLG-2	DAFWA7590	79.32	scaffold13204	25461	124	9
SLG-2	DAFWA6797	79.32	scaffold1317	24205	113	17
SLG-2	DAFWA4398	79.32	scaffold9883	35897	71	24
SLG-2	DAFWA5753	79.32	scaffold30868	17932	32	5
SLG-2	DAFWA8337	79.32	scaffold3290	10652	22	3
SLG-2	DAFWA6726	79.32	scaffold5467	29788	75	8
SLG-2	DAFWA4461	79.32	scaffold47528	13386	12	9
SLG-2	DAFWA5982	79.32	scaffold9460	10465	21	7
SLG-2	DAFWA3157	79.32	scaffold36619	13869	25	10
SLG-2	DAFWA687	79.32	scaffold6979	12774	31	9
SLG-2	DAFWA3339	79.32	scaffold3882	10531	23	7
SLG-2	DAFWA3249	79.32	scaffold32163	10132	16	2
SLG-2	DAFWA1454	79.32	scaffold89122	8899	12	5
SLG-2	DAFWA5743	79.32	scaffold11516	9705	12	8
SLG-2	DAFWA5001	79.32	scaffold351	39696	164	11
SLG-2	DAFWA2068	79.32	scaffold3083	27010	86	3
SLG-2	DAFWA7767	79.32	scaffold17849	15958	18	4
SLG-2	DAFWA3505	79.32	scaffold25575	6600	13	5
SLG-2	DAFWA8848	79.32	scaffold90550	15781	9	15
SLG-2	DAFWA7674	79.32	scaffold36242	2652	4	0
SLG-2	DAFWA6405	79.32	scaffold2439	16174	20	4
SLG-2	DAFWA3564	79.32	scaffold66360	4917	3	1
SLG-2	DAFWA8288	79.32	scaffold28915	4865	11	1
SLG-2	iDAFWA714	79.32	scaffold49785	6311	1	2
SLG-2	DAFWA2738	79.32	scaffold51631	5264	8	0
SLG-2	iDAFWA504	79.32	scaffold57718	13868	9	10
SLG-2	DAFWA8769	80.034	scaffold162	18561	27	14
SLG-2	DAFWA6765	80.034	scaffold81440	4053	15	1
SLG-2	DAFWA7794	80.034	scaffold12914	13667	31	3
SLG-2	DAFWA7336	80.034	scaffold6992	16368	23	5
SLG-2	DAFWA1982	80.034	scaffold17570	11579	20	2
SLG-2	DAFWA2522	80.034	scaffold47061	15038	29	1
SLG-2	DAFWA8233	80.034	scaffold27496	17553	39	11
SLG-2	DAFWA5146	80.034	scaffold44297	23406	84	9
SLG-2	DAFWA7319	80.034	scaffold92237	8055	4	2
SLG-2	DAFWA4709	80.034	scaffold23491	8189	14	1
SLG-2	DAFWA7403	80.034	scaffold5664	35213	46	8
SLG-2	DAFWA4646	80.034	scaffold76655	10294	15	3
SLG-2	DAFWA8473	80.034	scaffold44552	9313	13	1
SLG-2	DAFWA3952	80.034	scaffold8528	33436	78	17
SLG-2	DAFWA8522	80.034	scaffold7462	18058	98	5
SLG-2	DAFWA6357	80.034	scaffold2784	8909	29	2
SLG-2	DAFWA2108	80.034	scaffold38412	4877	29	6
SLG-2	DAFWA6191	80.034	scaffold3061	9486	23	2
SLG-2	DAFWA5265	80.034	scaffold81562	9734	3	9
SLG-2	DAFWA8759	80.034	scaffold54826	12515	16	7
SLG-2	DAFWA2460	80.034	scaffold11925	5296	23	2
SLG-2	DAFWA7045	80.034	scaffold31695	23509	46	20
SLG-2	DAFWA7497	80.034	scaffold72510	7985	11	2
SLG-2	DAFWA6514	80.034	scaffold15065	12082	29	0
SLG-2	DAFWA7822	80.034	scaffold1646	4442	2	3
SLG-2	DAFWA3914	80.034	scaffold29036	3929	4	1
SLG-2	DAFWA5805	80.034	scaffold54036	3548	2	0
SLG-2	DAFWA7306	80.034	scaffold17051	3224	6	0
SLG-2	DAFWA5498	80.034	scaffold18232	19029	5	4
SLG-2	DAFWA3175	80.034	scaffold2407	11909	15	0
SLG-2	DAFWA4871	80.034	scaffold9455	3277	15	0
SLG-2	DAFWA6910	80.034	scaffold75301	10324	5	0
SLG-2	DAFWA2354	80.034	scaffold46730	3959	23	1
SLG-2	DAFWA5634	80.034	scaffold6352	12593	39	0
SLG-2	DAFWA1470	80.034	scaffold3262	11528	19	1
SLG-2	iDAFWA358	80.034	scaffold29685	5481	1	5
SLG-2	iDAFWA304	80.034	scaffold36546	7994	19	4
SLG-2	DAFWA2650	80.034	scaffold73672	4792	1	6
SLG-2	DAFWA1481	80.034	scaffold54596	8648	3	5
SLG-2	DAFWA4575	80.034	scaffold54907	11128	18	9
SLG-2	DAFWA5994	80.034	scaffold94346	20163	56	14
SLG-2	DAFWA1886	80.034	scaffold569	18007	39	2
SLG-2	DAFWA780	80.034	scaffold183	12788	32	2
SLG-2	DAFWA4596	80.034	scaffold1046	16703	20	7
SLG-2	DAFWA4841	80.034	scaffold29651	27716	6	8
SLG-2	DAFWA428	80.034	scaffold23351	7245	12	2
SLG-2	DAFWA3662	80.034	scaffold13910	24051	8	3
SLG-2	DAFWA7927	80.034	scaffold5053	21029	28	6
SLG-2	DAFWA2676	80.034	scaffold11153	4851	36	0
SLG-2	DAFWA4905	80.034	scaffold6334	19634	30	6
SLG-2	DAFWA7682	80.034	scaffold43499	11679	15	8
SLG-2	DAFWA7733	80.034	scaffold24321	7942	17	3
SLG-2	DAFWA4056	80.034	scaffold72665	13568	8	12
SLG-2	DAFWA2276	80.034	scaffold21180	6073	3	4
SLG-2	DAFWA4237	80.034	scaffold1075	17120	9	4
SLG-2	DAFWA3629	80.034	scaffold74473	10295	150	15
SLG-2	DAFWA6153	80.034	scaffold60748	2217	40	0
SLG-2	DAFWA3461	80.034	scaffold79435	9443	5	7
SLG-2	DAFWA3243	80.034	scaffold4318	3788	3	4
SLG-2	DAFWA7559	80.034	scaffold33247	14947	27	5
SLG-2	DAFWA6890	80.034	scaffold157	51414	42	6
SLG-2	DAFWA7989	80.034	scaffold50822	5891	6	0
SLG-2	DAFWA6408	80.034	scaffold3316	19919	35	15
SLG-2	DAFWA8353	80.034	scaffold19601	18065	33	12
SLG-2	DAFWA6715	80.034	scaffold3905	27339	86	3
SLG-2	DAFWA1602	80.034	scaffold37354	23078	305	27
SLG-2	DAFWA6516	80.034	scaffold44820	16694	42	1
SLG-2	DAFWA5351	80.034	scaffold8140	5754	39	0
SLG-2	DAFWA6326	80.034	scaffold19018	5192	10	1
SLG-2	DAFWA4854	80.034	scaffold50734	11853	22	6
SLG-2	DAFWA4978	80.034	scaffold29890	9921	50	6
SLG-2	DAFWA4096	80.034	scaffold2279	8002	7	1
SLG-2	DAFWA6906	80.034	scaffold14183	12395	29	0
SLG-2	DAFWA4176	80.034	scaffold57231	4725	13	3
SLG-2	DAFWA6299	80.034	scaffold40039	3572	3	0
SLG-2	DAFWA3454	80.034	scaffold3898	2556	1	1
SLG-2	DAFWA6379	80.034	scaffold57827	12981	41	11
SLG-2	DAFWA4961	80.034	scaffold21407	28775	13	4
SLG-2	DAFWA6503	80.034	scaffold20053	9744	7	0
SLG-2	DAFWA3404	80.034	scaffold3078	10941	16	6
SLG-2	DAFWA7469	80.034	scaffold12673	6877	20	0
SLG-2	DAFWA1229	80.034	scaffold11490	9645	17	5
SLG-2	DAFWA5847	80.034	scaffold8975	11129	37	2
SLG-2	DAFWA1750	80.034	scaffold98780	3639	10	2
SLG-2	DAFWA7479	80.034	scaffold28626	14013	23	13
SLG-2	DAFWA1337	80.034	scaffold65087	15908	3	8
SLG-2	DAFWA1519	80.034	scaffold48369	7068	31	4
SLG-2	DAFWA7856	80.034	scaffold6268	6852	6	0
SLG-2	DAFWA5389	80.034	scaffold21681	9483	20	1
SLG-2	DAFWA3860	80.034	scaffold51472	13175	12	8
SLG-2	DAFWA4516	80.034	scaffold62049	5020	2	0
SLG-2	DAFWA8469	80.034	scaffold43616	4116	29	2
SLG-2	DAFWA8021	80.034	scaffold71167	9824	4	10
SLG-2	DAFWA4931	80.034	scaffold98280	6183	7	4
SLG-2	DAFWA6627	80.034	scaffold7834	7754	19	5
SLG-2	DAFWA7149	80.034	scaffold6381	9924	22	0
SLG-2	DAFWA5173	80.034	scaffold11801	12685	66	7
SLG-2	DAFWA6581	80.034	scaffold21106	14614	13	7
SLG-2	DAFWA7251	80.034	scaffold84562	4839	4	5
SLG-2	DAFWA7742	80.034	scaffold91818	5698	31	0
SLG-2	DAFWA5285	80.034	scaffold99139	1614	3	0
SLG-2	DAFWA5373	80.034	scaffold17211	13340	58	3
SLG-2	DAFWA2229	80.034	scaffold20228	4075	3	1
SLG-2	DAFWA8553	80.034	scaffold54016	16419	50	13
SLG-2	DAFWA3091	80.034	scaffold27530	14137	58	1
SLG-2	DAFWA5415	80.034	scaffold67594	9923	1	11
SLG-2	iDAFWA59	80.034	scaffold10983	6171	8	5
SLG-2	DAFWA5513	80.276	scaffold9722	14660	8	1
SLG-2	DAFWA3755	81.09	scaffold21383	10821	71	0
SLG-2	iDAFWA298	82.175	scaffold38962	5393	8	1
SLG-2	iDAFWA729	82.175	scaffold17659	18372	53	8
SLG-2	DAFWA5033	82.175	scaffold22836	13670	31	5
SLG-2	DAFWA4901	82.175	scaffold73369	6090	3	9
SLG-2	DAFWA1208	82.175	scaffold6705	13291	30	1
SLG-2	DAFWA675	82.175	scaffold68479	30563	43	21
SLG-2	DAFWA3412	82.175	scaffold56971	7304	3	8
SLG-2	DAFWA8480	82.175	scaffold69262	8195	19	5
SLG-2	DAFWA907	82.175	scaffold3543	10772	20	5
SLG-2	DAFWA5121	82.175	scaffold97012	8547	62	6
SLG-2	DAFWA3449	82.175	scaffold8381	5033	19	5
SLG-2	DAFWA4182	82.175	scaffold641	2841	8	2
SLG-2	DAFWA2998	82.175	C28744032	7358	4	5
SLG-2	DAFWA2958	82.175	scaffold21495	11328	11	10
SLG-2	DAFWA6113	82.175	scaffold33824	8523	14	6
SLG-2	DAFWA8275	82.175	scaffold9376	18178	19	7
SLG-2	DAFWA6977	82.175	scaffold3830	22186	126	21
SLG-2	DAFWA1372	82.175	scaffold61209	1705	7	0
SLG-2	DAFWA8363	82.175	scaffold47473	11680	23	12
SLG-2	DAFWA319	82.175	C28464820	589	3	0
SLG-2	DAFWA7284	82.175	scaffold87678	3961	13	5
SLG-2	DAFWA2977	82.175	scaffold35998	2872	18	0
SLG-2	DAFWA884	82.175	scaffold37344	7507	9	10
SLG-2	DAFWA1675	82.175	scaffold1181	50823	126	12
SLG-2	DAFWA2910	82.175	scaffold11685	6060	7	0
SLG-2	DAFWA1057	82.175	scaffold16830	23448	49	7
SLG-2	DAFWA5886	82.175	C28015431	227	1	0
SLG-2	DAFWA6004	82.175	scaffold15915	16108	34	1
SLG-2	DAFWA4701	82.175	scaffold33587	12686	9	9
SLG-2	DAFWA1907	82.175	scaffold98564	6768	11	6
SLG-2	DAFWA703	82.175	scaffold44123	14392	24	11
SLG-2	DAFWA4145	82.175	scaffold8833	6813	15	0
SLG-2	DAFWA5635	82.175	scaffold10771	24226	48	7
SLG-2	iDAFWA396	82.175	scaffold79093	15274	20	9
SLG-2	iDAFWA738	82.175	C28569190	1065	1	1
SLG-2	iDAFWA788	82.175	scaffold40228	7026	8	2
SLG-2	DAFWA6669	82.175	scaffold64893	3312	10	0
SLG-2	iDAFWA263	82.175	scaffold32328	3687	3	2
SLG-2	DAFWA6114	82.175	scaffold7946	12053	38	0
SLG-2	DAFWA2975	82.893	scaffold89663	26879	24	32
SLG-2	DAFWA4808	82.893	scaffold70121	22759	47	7
SLG-2	iDAFWA621	82.893	scaffold59937	23490	10	13
SLG-2	DAFWA2417	82.893	scaffold10351	23613	68	16
SLG-2	DAFWA587	82.893	scaffold83219	8322	4	7
SLG-2	DAFWA4911	82.893	scaffold69229	25635	45	16
SLG-2	DAFWA3410	82.893	scaffold92887	6876	2	10
SLG-2	DAFWA4001	82.893	scaffold18971	15759	24	13
SLG-2	DAFWA3880	82.893	scaffold11414	2948	6	0
SLG-2	DAFWA5258	82.893	scaffold37710	28745	87	19
SLG-2	DAFWA894	82.893	scaffold622	2712	5	2
SLG-2	DAFWA6848	83.611	scaffold3248	24733	29	14
SLG-2	iDAFWA290	83.611	scaffold85512	9699	4	8
SLG-2	DAFWA4210	83.611	scaffold15666	13985	53	3
SLG-2	DAFWA3195	83.611	scaffold19282	15778	72	1
SLG-2	DAFWA8813	83.611	scaffold52029	17536	35	3
SLG-2	DAFWA4144	83.611	scaffold10171	8055	42	1
SLG-2	DAFWA6785	83.611	scaffold20176	21709	60	15
SLG-2	DAFWA6258	83.611	scaffold14527	11683	33	5
SLG-2	DAFWA8728	83.611	scaffold29782	1745	4	0
SLG-2	DAFWA4733	83.611	scaffold82694	6772	0	5
SLG-2	DAFWA6412	83.611	scaffold39069	12748	61	3
SLG-2	DAFWA3617	83.611	scaffold20661	29486	38	3
SLG-2	DAFWA4004	83.611	scaffold62414	4119	7	0
SLG-2	DAFWA2946	83.611	scaffold5705	10724	4	0
SLG-2	DAFWA6763	83.611	scaffold72097	9507	5	11
SLG-2	DAFWA7939	83.611	scaffold33216	3045	11	0
SLG-2	iDAFWA345	83.611	scaffold3275	32169	25	3
SLG-2	iDAFWA97	84.329	scaffold70010	10519	37	7
SLG-2	iDAFWA435	84.329	scaffold74449	2590	8	3
SLG-2	DAFWA6342	84.329	scaffold41944	17110	72	5
SLG-2	DAFWA3445	86.535	scaffold91769	9690	38	6
SLG-2	DAFWA5175	86.535	scaffold69337	11146	5	2
SLG-2	DAFWA5704	87.988	scaffold65597	18752	26	11
SLG-2	DAFWA7782	87.988	scaffold20786	24922	131	11
SLG-2	DAFWA332	87.988	scaffold22007	8995	28	7
SLG-2	DAFWA8302	87.988	scaffold6211	24634	112	14
SLG-2	DAFWA2111	87.988	scaffold13114	36529	106	10
SLG-2	DAFWA6802	87.988	scaffold14761	17387	108	19
SLG-2	DAFWA3056	87.988	scaffold10168	24286	66	7
SLG-2	DAFWA7672	87.988	scaffold68273	19625	96	13
SLG-2	DAFWA4476	87.988	scaffold3777	39636	152	24
SLG-2	DAFWA6973	87.988	scaffold99286	7703	8	3
SLG-2	DAFWA979	87.988	scaffold33072	19160	72	4
SLG-2	DAFWA3652	87.988	scaffold88805	9803	19	4
SLG-2	DAFWA5550	87.988	scaffold39823	6607	28	0
SLG-2	DAFWA5718	87.988	scaffold92652	3838	10	0
SLG-2	DAFWA7548	87.988	scaffold2014	9082	43	2
SLG-2	DAFWA7034	87.988	scaffold64663	8634	37	6
SLG-2	DAFWA8323	87.988	scaffold48696	8704	31	2
SLG-2	DAFWA2835	87.988	scaffold61590	23584	23	10
SLG-2	DAFWA5043	87.988	scaffold40422	7422	8	4
SLG-2	DAFWA6228	87.988	scaffold41382	11367	73	8
SLG-2	DAFWA2789	89.415	scaffold86952	15684	11	4
SLG-2	DAFWA4226	90.868	scaffold13399	31267	86	7
SLG-2	iDAFWA76	92.304	scaffold76419	839	1	0
SLG-2	DAFWA2031	92.304	scaffold1573	32265	96	12
SLG-2	DAFWA1660	92.304	scaffold57204	1199	2	0
SLG-2	DAFWA3007	92.304	scaffold9752	33661	64	15
SLG-2	DAFWA5137	92.304	scaffold19731	10829	17	3
SLG-2	DAFWA7678	92.304	scaffold18865	20991	89	8
SLG-2	DAFWA614	92.304	scaffold88045	5075	5	0
SLG-2	DAFWA2863	92.304	scaffold76885	7465	11	0
SLG-2	iDAFWA647	93.022	scaffold55433	27543	72	15
SLG-2	iDAFWA446	93.022	scaffold46527	12140	100	6
SLG-2	DAFWA2059	93.022	scaffold37221	29427	61	11
SLG-2	DAFWA6312	93.022	scaffold23900	17853	61	3
SLG-2	DAFWA8066	93.022	scaffold99067	3324	4	0
SLG-2	DAFWA2592	93.022	scaffold29421	4326	23	0
SLG-2	DAFWA10	93.022	scaffold8851	42443	156	33
SLG-2	DAFWA4754	93.022	scaffold51455	10546	41	7
SLG-2	DAFWA7237	93.022	scaffold53271	15353	28	5
SLG-2	DAFWA7255	93.022	scaffold95414	5083	32	2
SLG-2	DAFWA4008	93.022	scaffold40584	664	3	0
SLG-2	DAFWA4519	93.739	scaffold9542	51162	70	11
SLG-2	DAFWA3343	93.739	scaffold38158	52998	68	16
SLG-2	DAFWA541	93.739	scaffold76010	8145	1	0
SLG-2	DAFWA468	93.739	scaffold87810	9541	16	5
SLG-2	DAFWA409	95.946	scaffold16636	45202	123	28
SLG-2	DAFWA3512	95.946	scaffold60213	21456	28	11
SLG-2	DAFWA1340	97.399	scaffold83867	9708	29	8
SLG-2	DAFWA6574	97.399	scaffold83318	9931	20	11
SLG-2	DAFWA5821	97.399	scaffold10753	14357	85	8
SLG-2	DAFWA3330	98.117	scaffold13235	37571	92	20
SLG-2	DAFWA1777	98.117	scaffold67590	27473	70	22
SLG-2	DAFWA1257	98.117	scaffold14987	36696	55	18
SLG-2	iDAFWA834	100.323	scaffold22505	40766	138	31
SLG-2	DAFWA2604	101.041	scaffold12273	31793	83	15
SLG-2	DAFWA3522	102.494	scaffold83297	8662	24	4
SLG-2	DAFWA4514	103.212	scaffold41285	28512	89	18
SLG-2	iDAFWA648	104.647	scaffold93633	17785	63	18
SLG-2	iDAFWA543	104.647	scaffold18746	7226	14	8
SLG-2	DAFWA3544	104.647	scaffold94980	3125	19	1
SLG-2	DAFWA5490	104.647	scaffold35599	10458	54	1
SLG-2	DAFWA3435	106.1	scaffold50149	45897	130	27
SLG-2	DAFWA4439	106.1	scaffold52136	13332	32	2
SLG-2	DAFWA3130	106.1	scaffold15536	13270	39	3
SLG-2	DAFWA7285	106.1	scaffold50755	20041	52	14
SLG-2	DAFWA5940	106.1	scaffold60915	9358	25	3
SLG-2	iDAFWA289	106.1	scaffold69179	21941	57	13
SLG-2	DAFWA3770	107.553	scaffold24046	17590	51	8
SLG-2	DAFWA8239	108.985	scaffold73545	4590	4	2
SLG-2	DAFWA1283	108.985	scaffold41219	11250	34	7
SLG-2	DAFWA5802	109.702	scaffold22935	11216	37	9
SLG-2	DAFWA914	110.009	scaffold87967	15645	33	13
SLG-2	DAFWA5128	110.416	scaffold91817	12948	43	6
SLG-2	DAFWA7527	110.416	scaffold82620	19101	58	7
SLG-2	iDAFWA380	112.587	scaffold67384	6849	16	11
SLG-2	iDAFWA645	114.04	scaffold75610	6305	21	8
SLG-2	DAFWA6200	114.04	scaffold35298	38335	47	18
SLG-2	DAFWA6078	114.932	scaffold20105	19959	50	13
SLG-2	DAFWA8133	116.956	scaffold85873	24093	36	7
SLG-2	DAFWA4696	116.956	scaffold93114	14955	37	8
SLG-2	DAFWA8203	116.956	scaffold82029	8752	22	5
SLG-2	DAFWA7516	116.956	scaffold70810	42808	31	10
SLG-2	iDAFWA258	119.163	scaffold93361	15142	26	13
SLG-2	DAFWA4245	119.163	scaffold37505	37849	53	13
SLG-2	DAFWA6587	121.37	scaffold95449	5875	13	4
SLG-2	DAFWA156	121.37	scaffold32610	9987	19	3
SLG-2	DAFWA4694	121.37	scaffold91563	6570	24	3
SLG-2	DAFWA6925	121.37	scaffold86687	3638	15	1
SLG-2	DAFWA8383	123.554	scaffold63868	32386	18	11
SLG-2	DAFWA2402	123.554	scaffold97227	5199	8	0
SLG-2	DAFWA3214	125.783	scaffold73681	32734	128	22
SLG-2	DAFWA6015	125.783	scaffold82073	22584	61	11
SLG-2	iDAFWA270	126.219	scaffold96618	30095	93	22
SLG-2	iDAFWA252	127.215	scaffold70897	8725	11	6
SLG-2	DAFWA1453	127.215	scaffold82004	15625	21	12
SLG-2	DAFWA3011	127.928	scaffold87259	11972	39	10
SLG-2	DAFWA3291	127.928	scaffold50574	10852	27	6
SLG-2	DAFWA6659	130.135	scaffold76044	78665	222	49
SLG-2	DAFWA2989	130.135	scaffold35447	32906	19	11
SLG-2	DAFWA2240	130.853	scaffold68579	12518	21	11
SLG-2	DAFWA2271	131.57	scaffold73491	8201	15	8
SLG-2	DAFWA8809	131.57	scaffold52704	13791	28	13
SLG-2	iDAFWA405	133.023	scaffold82941	13765	42	7
SLG-2	DAFWA3954	133.023	scaffold74148	49566	19	13
SLG-2	DAFWA2721	135.23	scaffold64896	66682	183	69
SLG-2	iDAFWA385	136.683	scaffold2351	17111	54	10
SLG-2	DAFWA7754	140.456	scaffold70505	7620	31	8
SLG-2	DAFWA3739	141.909	scaffold71717	29668	25	12
SLG-2	DAFWA2304	142.627	scaffold56687	31753	98	28
SLG-2	DAFWA237	143.345	scaffold71665	15524	56	6
SLG-2	DAFWA506	143.345	scaffold39997	5963	10	2
SLG-2	DAFWA4649	144.062	scaffold59427	44886	111	38
SLG-2	DAFWA6083	144.78	scaffold91703	5566	20	4
SLG-2	DAFWA52	144.78	scaffold92608	7342	17	7
SLG-2	DAFWA7942	145.498	C28753856	11932	49	6
SLG-2	DAFWA2963	145.498	scaffold82572	11033	38	11
SLG-2	DAFWA4571	146.951	scaffold4901	61232	50	20
SLG-2	DAFWA7102	147.669	scaffold57195	9335	24	5
SLG-2	DAFWA586	153.093	scaffold30219	59960	88	43
SLG-2	iDAFWA794	155.3	scaffold95722	27757	27	18
SLG-2	DAFWA755	155.3	scaffold56281	15323	62	10
SLG-2	DAFWA7113	155.3	scaffold91805	3198	8	1
SLG-2	DAFWA639	156.018	scaffold83249	18184	26	13
SLG-2	iDAFWA539	156.735	scaffold82423	29517	11	15
SLG-2	DAFWA6919	156.735	scaffold70904	12603	8	8
SLG-3	DAFWA1950	3.156	scaffold14584	22752	7	1
SLG-3	DAFWA579	3.239	scaffold81026	13058	2	1
SLG-3	DAFWA6396	3.239	scaffold18124	10772	16	0
SLG-3	DAFWA5320	3.239	scaffold88334	28772	1	2
SLG-3	DAFWA4524	3.239	scaffold36249	6802	21	0
SLG-3	DAFWA3806	3.239	scaffold13256	29463	168	4
SLG-3	DAFWA3870	3.239	scaffold82749	3786	16	2
SLG-3	DAFWA99	3.722	scaffold43929	5080	2	0
SLG-3	DAFWA1486	3.895	scaffold65570	17022	9	1
SLG-3	DAFWA8756	3.94	scaffold13029	41411	43	1
SLG-3	iDAFWA234	3.956	C28717396	4266	15	7
SLG-3	DAFWA4341	4.271	scaffold6101	61870	15	11
SLG-3	DAFWA7353	4.271	scaffold66670	15706	22	6
SLG-3	DAFWA3903	4.271	scaffold35934	16278	190	2
SLG-3	DAFWA3275	4.271	scaffold69865	6199	1	1
SLG-3	DAFWA4134	4.271	scaffold7899	14137	62	2
SLG-3	DAFWA8175	4.271	scaffold82542	6543	13	1
SLG-3	DAFWA4526	4.271	scaffold63839	9879	19	2
SLG-3	DAFWA8831	4.271	scaffold14783	53355	35	10
SLG-3	DAFWA2938	4.271	C28568922	1063	2	0
SLG-3	DAFWA6838	4.663	scaffold19850	32684	94	17
SLG-3	DAFWA2945	4.663	scaffold3152	15819	75	3
SLG-3	DAFWA5927	4.663	scaffold41000	14078	93	4
SLG-3	DAFWA7618	4.663	scaffold16598	5317	24	4
SLG-3	DAFWA7103	4.663	scaffold91231	6372	24	4
SLG-3	DAFWA5672	4.663	scaffold1193	9220	40	0
SLG-3	iDAFWA150	4.664	scaffold36668	9859	25	5
SLG-3	DAFWA4982	5.434	scaffold94144	2782	4	0
SLG-3	DAFWA3230	5.434	scaffold17859	19166	38	2
SLG-3	iDAFWA643	5.453	scaffold23100	13057	26	4
SLG-3	DAFWA8067	7.074	scaffold1988	35246	33	2
SLG-3	DAFWA1331	28.488	scaffold16804	20397	9	1
SLG-3	DAFWA4254	46.859	scaffold31291	55270	1	4
SLG-3	DAFWA1609	62.69	scaffold27678	50440	82	26
SLG-3	DAFWA5091	63.105	scaffold67609	16078	48	11
SLG-3	DAFWA8758	64.067	C28626976	1614	4	1
SLG-3	DAFWA2864	64.067	scaffold78573	18801	64	9
SLG-3	DAFWA6104	66.489	scaffold90235	41494	45	15
SLG-3	DAFWA1091	67.001	scaffold88945	22732	1	8
SLG-3	DAFWA4634	67.868	scaffold72932	31700	47	22
SLG-3	iDAFWA737	67.945	scaffold96427	26068	59	16
SLG-3	DAFWA6029	68.72	scaffold84452	20545	1	1
SLG-3	DAFWA3959	72.127	scaffold60218	27925	22	22
SLG-3	iDAFWA413	72.854	scaffold88153	33138	29	13
SLG-3	DAFWA1730	72.854	scaffold88213	39497	70	29
SLG-3	DAFWA1861	72.998	scaffold61718	17351	55	20
SLG-3	DAFWA582	74.657	scaffold80853	25654	49	16
SLG-3	DAFWA2561	74.657	scaffold48548	27200	69	22
SLG-3	DAFWA8446	74.657	scaffold73937	11955	26	11
SLG-3	DAFWA5406	74.907	scaffold57182	15143	4	4
SLG-3	DAFWA4482	76.279	scaffold70174	3880	4	1
SLG-3	DAFWA3309	76.666	scaffold75408	32255	17	12
SLG-3	iDAFWA614	77.812	scaffold98583	19013	35	5
SLG-3	DAFWA490	77.886	scaffold79818	34406	53	21
SLG-3	DAFWA3944	78.195	scaffold31429	17090	17	11
SLG-3	DAFWA4832	78.737	scaffold71800	88295	158	59
SLG-3	DAFWA3600	79.477	scaffold70585	13475	25	7
SLG-3	DAFWA1493	79.786	scaffold87195	6606	12	7
SLG-3	DAFWA218	79.918	scaffold87515	44781	121	34
SLG-3	DAFWA6777	80.545	scaffold97084	30616	87	27
SLG-3	iDAFWA178	80.578	scaffold93720	8815	39	9
SLG-3	iDAFWA691	81.035	scaffold77647	64538	102	60
SLG-3	DAFWA6329	81.175	scaffold90508	15613	27	12
SLG-3	DAFWA3689	81.175	scaffold75209	7390	33	14
SLG-3	DAFWA6700	81.367	scaffold85427	3266	11	2
SLG-3	DAFWA3135	81.367	C28654574	2046	6	1
SLG-3	DAFWA5231	95.218	scaffold14379	15016	58	3
SLG-3	DAFWA351	95.218	scaffold23537	19711	21	10
SLG-3	DAFWA3569	95.218	scaffold89846	13174	19	7
SLG-3	DAFWA1566	95.218	scaffold30101	4880	9	0
SLG-3	DAFWA7090	95.218	scaffold309	10882	17	1
SLG-3	DAFWA7788	95.445	scaffold19783	6834	8	5
SLG-3	DAFWA1548	95.445	scaffold27649	5261	2	2
SLG-3	DAFWA6611	95.666	scaffold5246	11611	18	3
SLG-3	DAFWA4381	95.666	scaffold31959	4813	6	0
SLG-3	DAFWA934	95.929	scaffold36772	34980	60	23
SLG-3	DAFWA7500	95.939	scaffold39169	6381	12	3
SLG-3	DAFWA8036	95.96	scaffold27716	26103	35	10
SLG-3	DAFWA8596	95.96	scaffold98579	2743	1	1
SLG-3	DAFWA424	95.96	scaffold28741	23796	29	8
SLG-3	DAFWA6102	96.139	scaffold4089	17342	55	6
SLG-3	DAFWA2554	96.633	scaffold62218	7756	27	5
SLG-3	DAFWA7716	96.633	scaffold26352	19482	50	2
SLG-3	DAFWA7020	96.633	scaffold79862	14841	14	12
SLG-3	DAFWA8216	96.633	scaffold37073	36905	57	15
SLG-3	DAFWA7024	97.15	scaffold80337	10689	21	10
SLG-3	DAFWA7161	97.15	scaffold8872	29027	148	12
SLG-3	DAFWA1908	97.601	scaffold66720	2954	6	0
SLG-3	DAFWA1468	97.656	scaffold11298	11183	51	4
SLG-3	DAFWA2243	97.675	scaffold50561	6307	23	0
SLG-3	iDAFWA333	97.725	scaffold38870	17760	16	9
SLG-3	DAFWA1586	97.737	scaffold54306	7828	27	2
SLG-3	DAFWA7970	97.742	scaffold12792	10824	6	4
SLG-3	DAFWA924	97.746	scaffold29634	25733	69	5
SLG-3	DAFWA5572	97.763	scaffold46246	16962	27	4
SLG-3	DAFWA7580	97.763	scaffold99291	6755	11	2
SLG-3	DAFWA2246	97.763	scaffold81038	19298	16	11
SLG-3	DAFWA1873	97.763	scaffold29603	5039	18	4
SLG-3	DAFWA2914	97.763	scaffold17095	22623	27	3
SLG-3	DAFWA6440	97.763	scaffold15988	906	5	0
SLG-3	DAFWA1027	97.763	scaffold4218	14303	38	2
SLG-3	DAFWA8308	97.763	scaffold21505	13923	63	15
SLG-3	DAFWA7661	97.763	scaffold46733	38139	79	9
SLG-3	DAFWA1659	97.763	scaffold7864	16846	97	6
SLG-3	DAFWA7505	97.763	scaffold2113	19753	18	9
SLG-3	DAFWA8649	97.763	scaffold15506	25765	28	9
SLG-3	DAFWA625	97.763	scaffold26656	11712	46	1
SLG-3	DAFWA4747	97.763	scaffold71804	5820	11	1
SLG-3	DAFWA434	97.763	scaffold2690	13309	9	5
SLG-3	DAFWA1646	97.763	scaffold23091	6941	31	2
SLG-3	DAFWA7422	97.763	scaffold18552	16210	25	6
SLG-3	iDAFWA536	97.763	scaffold84415	3811	1	3
SLG-3	DAFWA2066	97.77	scaffold95167	539	1	0
SLG-3	DAFWA637	97.8	scaffold20636	18016	44	4
SLG-3	DAFWA54	98.138	scaffold92875	1317	2	0
SLG-3	DAFWA1669	98.322	scaffold94569	4641	3	0
SLG-3	DAFWA5112	98.542	scaffold27623	9993	44	0
SLG-3	DAFWA6924	98.544	scaffold17409	15142	71	13
SLG-3	DAFWA1275	98.616	C27957325	213	0	0
SLG-3	DAFWA6263	98.618	scaffold20736	10846	79	9
SLG-3	DAFWA6421	98.618	scaffold81438	11991	81	11
SLG-3	DAFWA8080	98.618	scaffold49599	6559	0	0
SLG-3	DAFWA6905	98.618	scaffold1027	8793	60	3
SLG-3	DAFWA8162	98.618	scaffold98602	2125	14	0
SLG-3	DAFWA2322	98.618	scaffold94326	1533	7	0
SLG-3	DAFWA5774	98.618	scaffold51079	1043	1	0
SLG-3	DAFWA1074	98.618	scaffold32004	6961	31	6
SLG-3	DAFWA7756	98.618	scaffold7758	14002	45	1
SLG-3	DAFWA1129	98.618	scaffold33522	10698	18	4
SLG-3	DAFWA8725	98.618	scaffold7852	7535	17	8
SLG-3	DAFWA2925	98.618	scaffold27748	14960	34	3
SLG-3	DAFWA5441	98.618	scaffold50379	10236	53	8
SLG-3	DAFWA5703	98.618	scaffold4006	27367	91	3
SLG-3	DAFWA4588	98.618	scaffold37098	7433	16	2
SLG-3	DAFWA5270	98.618	scaffold76040	4093	6	5
SLG-3	DAFWA2870	98.618	scaffold1839	53382	171	17
SLG-3	DAFWA4264	98.618	scaffold79730	4156	8	1
SLG-3	DAFWA8177	98.618	C27292852	136	2	0
SLG-3	DAFWA1628	98.618	scaffold4153	23740	24	4
SLG-3	DAFWA6680	98.618	scaffold85839	3235	5	3
SLG-3	DAFWA6786	98.618	scaffold82826	13211	40	14
SLG-3	DAFWA7463	99.048	scaffold51997	13992	50	10
SLG-3	DAFWA8243	99.048	scaffold78493	15832	30	7
SLG-3	iDAFWA523	100.412	scaffold44892	6263	37	8
SLG-3	DAFWA3350	101.161	scaffold66121	18083	63	13
SLG-3	DAFWA2177	103.335	scaffold70572	20232	28	7
SLG-3	DAFWA3432	103.335	scaffold24519	11821	26	6
SLG-3	DAFWA2170	103.335	scaffold29585	14146	71	13
SLG-3	DAFWA1365	103.335	scaffold17712	6212	22	0
SLG-3	DAFWA1863	105.145	scaffold69585	2485	1	1
SLG-3	DAFWA6361	108.62	scaffold97329	1334	2	0
SLG-3	DAFWA7022	108.62	scaffold71009	17021	72	18
SLG-3	DAFWA4314	108.62	scaffold6754	70298	489	46
SLG-3	DAFWA4086	109.242	scaffold94197	17673	29	14
SLG-3	DAFWA710	109.374	scaffold98877	27369	26	2
SLG-3	DAFWA7770	109.972	scaffold79223	3837	4	2
SLG-3	DAFWA8750	109.972	scaffold43090	25686	42	13
SLG-3	DAFWA3730	113.07	scaffold7110	12651	16	5
SLG-3	DAFWA5761	113.07	scaffold78738	5408	4	2
SLG-3	DAFWA7710	113.228	scaffold94230	12313	19	7
SLG-3	DAFWA1691	116.289	scaffold48000	18363	22	12
SLG-3	DAFWA8311	117.529	scaffold43050	34288	91	30
SLG-3	DAFWA4809	117.538	scaffold99392	10685	1	1
SLG-3	DAFWA2909	117.538	scaffold91735	34267	75	18
SLG-3	DAFWA2811	117.538	scaffold39131	23827	58	21
SLG-3	DAFWA4239	117.538	scaffold92423	2641	5	0
SLG-3	DAFWA7039	117.538	scaffold29664	29753	51	13
SLG-3	DAFWA1102	119.409	scaffold98729	11261	14	4
SLG-3	iDAFWA720	119.515	scaffold98031	7753	6	5
SLG-3	DAFWA8034	119.515	scaffold92179	29788	44	12
SLG-3	DAFWA2547	120.584	scaffold79035	19299	51	24
SLG-3	DAFWA2053	120.584	scaffold72238	8971	4	2
SLG-3	DAFWA5442	120.584	scaffold39875	20161	13	11
SLG-3	iDAFWA57	120.835	scaffold76793	11592	5	10
SLG-3	DAFWA4500	121.039	scaffold84301	26534	39	8
SLG-3	DAFWA5692	121.039	scaffold40973	7368	4	3
SLG-3	DAFWA4794	121.039	scaffold82506	18490	27	13
SLG-3	DAFWA4452	121.039	scaffold5774	18294	12	3
SLG-3	DAFWA3471	121.039	scaffold83959	29467	11	14
SLG-3	DAFWA2314	121.039	scaffold70711	8630	0	7
SLG-3	DAFWA5417	121.039	scaffold57948	6296	2	3
SLG-3	DAFWA1193	121.256	scaffold93392	12919	9	6
SLG-3	DAFWA6020	121.675	scaffold65744	37760	77	22
SLG-3	iDAFWA84	123.83	scaffold65066	35107	45	18
SLG-3	DAFWA1484	123.902	scaffold66135	30781	40	24
SLG-3	DAFWA5419	123.939	scaffold68329	17284	33	13
SLG-3	DAFWA3858	123.939	scaffold86012	10765	13	8
SLG-3	DAFWA8267	123.939	scaffold98477	8504	7	6
SLG-3	DAFWA6993	123.939	scaffold95346	11253	29	6
SLG-3	DAFWA1073	123.939	scaffold65428	16732	25	4
SLG-3	DAFWA2303	124.112	scaffold98783	12496	2	2
SLG-3	DAFWA6120	125.48	scaffold74605	13879	17	5
SLG-3	DAFWA1822	125.934	scaffold56825	37223	52	26
SLG-3	DAFWA7393	125.944	scaffold63628	46889	80	27
SLG-3	DAFWA7515	126.912	scaffold74861	31522	21	14
SLG-3	DAFWA5318	126.912	scaffold25598	11639	13	11
SLG-3	DAFWA5462	126.912	scaffold97624	5800	13	8
SLG-3	DAFWA8448	127.507	scaffold72295	18980	32	12
SLG-3	DAFWA3384	127.507	scaffold90947	6198	4	2
SLG-3	DAFWA8804	128.712	scaffold90107	18961	16	10
SLG-3	DAFWA5542	128.712	C28736962	6124	12	4
SLG-3	DAFWA8118	128.712	scaffold81625	29496	26	12
SLG-3	DAFWA7925	129.284	scaffold77178	25431	14	9
SLG-3	DAFWA5384	129.284	scaffold85393	21841	12	5
SLG-3	DAFWA4185	129.882	scaffold71040	19977	7	14
SLG-3	DAFWA4862	130.388	scaffold60554	28221	79	14
SLG-3	DAFWA2184	131.203	scaffold73114	42486	61	14
SLG-3	DAFWA3419	131.203	scaffold85007	25591	7	1
SLG-3	DAFWA5183	131.947	scaffold86632	8802	7	6
SLG-3	DAFWA6594	131.947	scaffold86181	27260	46	13
SLG-3	DAFWA5042	133.281	scaffold96656	3662	2	2
SLG-3	DAFWA1553	133.508	scaffold62130	37341	84	27
SLG-3	DAFWA6382	134.078	scaffold67108	57970	7	12
SLG-3	DAFWA5057	136.062	scaffold69120	73772	2	10
SLG-3	DAFWA5338	139.854	scaffold58332	23907	21	18
SLG-3	DAFWA4821	139.854	scaffold82363	7521	18	1
SLG-3	DAFWA4726	141.499	scaffold38765	69163	24	29
SLG-3	DAFWA551	141.725	scaffold14887	24701	50	8
SLG-3	iDAFWA352	141.781	C28748872	8796	12	4
SLG-3	iDAFWA506	142.054	scaffold74596	52837	67	24
SLG-3	DAFWA8329	142.105	scaffold61876	29184	17	19
SLG-3	DAFWA8009	142.301	scaffold71377	15919	32	12
SLG-3	DAFWA4675	142.301	scaffold73936	45737	60	31
SLG-3	DAFWA8227	142.301	scaffold95743	1988	6	0
SLG-3	DAFWA7750	142.301	scaffold85338	11638	46	3
SLG-3	DAFWA5817	142.301	scaffold87527	13124	14	5
SLG-3	DAFWA6512	142.301	scaffold64491	20113	29	9
SLG-3	DAFWA7577	142.301	scaffold25199	37232	45	28
SLG-3	DAFWA4893	145.032	scaffold89569	19353	26	7
SLG-3	DAFWA7442	145.032	scaffold86753	26495	20	16
SLG-3	iDAFWA53	145.599	scaffold7741	13649	2	4
SLG-3	DAFWA5583	147.425	scaffold98739	20697	29	9
SLG-3	DAFWA5357	147.425	scaffold95433	10636	37	3
SLG-3	DAFWA6356	148.621	scaffold95148	7188	6	5
SLG-3	DAFWA5124	148.621	scaffold78092	6218	10	3
SLG-3	DAFWA2932	148.621	scaffold49210	45804	90	29
SLG-4	DAFWA6524	#	scaffold67786	10020	4	2
SLG-4	iDAFWA91	0.754	scaffold61551	27689	141	32
SLG-4	DAFWA8202	1.479	scaffold1	32799	70	20
SLG-4	iDAFWA772	2.197	scaffold87434	44224	136	22
SLG-4	DAFWA7126	2.197	scaffold80790	3193	4	0
SLG-4	DAFWA2345	7.621	scaffold77062	26116	59	21
SLG-4	DAFWA2424	7.621	scaffold51237	8358	10	6
SLG-4	DAFWA1554	7.621	scaffold81514	8639	26	1
SLG-4	DAFWA953	7.621	scaffold97889	5278	10	5
SLG-4	DAFWA5862	7.621	scaffold10923	1593	5	0
SLG-4	iDAFWA117	7.621	scaffold40248	2478	4	1
SLG-4	DAFWA7423	8.339	scaffold78880	38832	75	23
SLG-4	DAFWA2705	8.339	scaffold68152	27466	37	11
SLG-4	iDAFWA644	11.319	scaffold88662	32873	97	22
SLG-4	DAFWA2478	11.319	scaffold65170	17584	18	4
SLG-4	DAFWA6654	12.037	scaffold48561	33642	37	7
SLG-4	DAFWA8402	12.754	scaffold49286	61278	107	37
SLG-4	DAFWA3043	12.754	scaffold66420	24644	42	15
SLG-4	DAFWA5624	13.472	scaffold80607	39369	63	34
SLG-4	iDAFWA808	13.472	scaffold75053	16331	41	10
SLG-4	DAFWA8212	15.232	scaffold66838	18866	42	5
SLG-4	DAFWA2292	15.232	scaffold96764	19879	45	13
SLG-4	DAFWA4933	15.232	scaffold95923	15421	34	13
SLG-4	DAFWA4628	16.102	scaffold77524	16332	57	7
SLG-4	DAFWA6560	16.102	scaffold92782	16449	31	12
SLG-4	DAFWA2587	16.102	scaffold82921	1274	2	0
SLG-4	DAFWA6393	16.102	scaffold87365	7803	9	6
SLG-4	iDAFWA674	17.017	scaffold98486	2228	10	1
SLG-4	DAFWA7109	17.815	scaffold80867	15550	0	0
SLG-4	DAFWA5719	17.815	scaffold83295	20400	16	7
SLG-4	DAFWA7625	17.815	scaffold73758	8196	16	10
SLG-4	DAFWA6557	17.815	scaffold85579	20513	67	15
SLG-4	DAFWA7174	19.268	scaffold83168	30449	48	10
SLG-4	DAFWA8236	20.044	scaffold77431	26776	51	24
SLG-4	DAFWA1925	20.044	scaffold92722	2278	2	0
SLG-4	DAFWA5919	20.044	scaffold95500	14270	18	18
SLG-4	DAFWA8790	27.143	scaffold97611	6647	11	5
SLG-4	DAFWA3142	27.143	scaffold71343	35641	81	20
SLG-4	DAFWA8627	28.596	scaffold71579	27027	28	17
SLG-4	DAFWA3982	29.314	scaffold99164	9036	11	8
SLG-4	DAFWA2355	30.031	scaffold68950	15673	23	6
SLG-4	DAFWA7171	30.031	scaffold68503	25456	55	16
SLG-4	DAFWA6693	30.749	scaffold86450	28830	22	12
SLG-4	DAFWA6518	30.749	scaffold93674	16956	23	9
SLG-4	DAFWA6239	31.467	scaffold91081	7476	27	13
SLG-4	DAFWA1113	31.467	scaffold47125	12406	38	14
SLG-4	DAFWA7391	31.467	scaffold62337	28561	73	21
SLG-4	DAFWA1752	31.467	scaffold365	31818	133	15
SLG-4	iDAFWA572	31.467	scaffold94336	5585	19	3
SLG-4	DAFWA1869	33.854	scaffold55608	57024	80	30
SLG-4	DAFWA201	35.099	scaffold76841	42710	66	39
SLG-4	DAFWA1958	35.099	scaffold77921	18061	49	20
SLG-4	DAFWA7339	35.099	scaffold97895	5192	7	4
SLG-4	DAFWA7096	35.099	scaffold85454	31213	130	27
SLG-4	DAFWA4275	35.099	scaffold91303	11390	14	8
SLG-4	iDAFWA131	35.099	scaffold74021	14136	64	9
SLG-4	DAFWA4353	35.817	scaffold82890	12348	22	11
SLG-4	DAFWA1833	35.817	scaffold88588	4393	18	2
SLG-4	DAFWA7543	35.817	scaffold73264	3663	3	2
SLG-4	DAFWA2205	38.024	scaffold83641	38557	73	24
SLG-4	DAFWA7518	38.024	scaffold47863	54649	99	52
SLG-4	DAFWA4330	38.024	scaffold95301	9118	7	5
SLG-4	DAFWA6789	38.742	scaffold58250	37633	64	20
SLG-4	iDAFWA632	40.177	C28602448	1340	0	1
SLG-4	iDAFWA595	40.177	scaffold71247	21918	13	20
SLG-4	DAFWA2026	40.177	scaffold63256	30107	53	36
SLG-4	DAFWA5509	40.177	scaffold3926	27558	69	16
SLG-4	DAFWA4921	40.177	scaffold81061	48405	28	34
SLG-4	DAFWA8532	40.177	scaffold32230	17982	52	12
SLG-4	DAFWA5810	40.177	scaffold68881	35502	76	32
SLG-4	DAFWA1573	40.177	scaffold92146	6639	23	1
SLG-4	DAFWA7081	47.348	scaffold3280	18296	23	14
SLG-4	DAFWA7203	48.066	scaffold39570	48713	68	33
SLG-4	DAFWA8161	48.066	scaffold91120	14376	17	12
SLG-4	DAFWA3507	48.066	scaffold69826	17840	14	17
SLG-4	iDAFWA105	48.779	scaffold45503	30770	59	25
SLG-4	DAFWA5268	49.222	scaffold77535	4908	1	2
SLG-4	DAFWA815	49.493	scaffold82353	5223	18	3
SLG-4	DAFWA1291	49.493	scaffold78782	20536	13	6
SLG-4	DAFWA820	49.493	scaffold7916	29254	56	23
SLG-4	DAFWA3192	49.493	scaffold22586	15601	43	6
SLG-4	DAFWA6808	49.493	scaffold83181	8858	18	8
SLG-4	DAFWA5945	49.493	scaffold16178	7641	9	5
SLG-4	DAFWA1661	49.493	scaffold6494	27873	9	3
SLG-4	DAFWA1898	49.493	C28681326	2675	9	0
SLG-4	DAFWA7622	49.493	scaffold69495	39661	47	34
SLG-4	DAFWA2231	49.493	scaffold11060	45815	66	46
SLG-4	DAFWA6259	49.493	scaffold34190	4459	6	1
SLG-4	DAFWA4038	49.493	scaffold96216	8086	10	6
SLG-4	iDAFWA154	49.55	scaffold78672	9046	48	9
SLG-4	DAFWA7805	50.854	scaffold26986	10479	3	9
SLG-4	DAFWA4697	50.94	scaffold54477	14276	5	13
SLG-4	DAFWA6216	50.94	scaffold58960	33157	101	25
SLG-4	DAFWA3227	50.94	scaffold74218	20284	7	22
SLG-4	DAFWA5342	50.94	scaffold38212	7500	7	4
SLG-4	DAFWA6522	50.94	scaffold63860	815	0	0
SLG-4	DAFWA5104	50.94	C28581478	1157	10	0
SLG-4	DAFWA5118	50.94	scaffold81994	6605	9	3
SLG-4	DAFWA8399	50.94	scaffold4840	15839	24	4
SLG-4	DAFWA5288	50.94	scaffold26318	37521	36	37
SLG-4	DAFWA4050	50.94	scaffold48438	15719	37	5
SLG-4	DAFWA6065	50.94	scaffold85930	21668	12	14
SLG-4	DAFWA1584	50.94	scaffold31647	1229	6	0
SLG-4	DAFWA4462	50.94	scaffold21199	8174	4	4
SLG-4	DAFWA5159	50.94	scaffold12722	6752	28	0
SLG-4	DAFWA4240	50.94	scaffold17122	9748	16	10
SLG-4	DAFWA2005	50.94	scaffold32037	17235	20	2
SLG-4	DAFWA8223	50.94	scaffold51393	4909	11	2
SLG-4	DAFWA3377	50.94	scaffold92230	3176	9	2
SLG-4	DAFWA7488	50.94	scaffold33401	13767	13	15
SLG-4	DAFWA8534	50.94	scaffold86830	23283	13	8
SLG-4	DAFWA6865	50.94	scaffold11158	11962	21	0
SLG-4	DAFWA8625	50.94	scaffold81255	6025	11	5
SLG-4	DAFWA4993	50.94	scaffold16729	5278	52	0
SLG-4	DAFWA3743	50.94	scaffold44385	5709	18	1
SLG-4	DAFWA5505	50.94	scaffold23565	3725	12	0
SLG-4	iDAFWA649	50.94	C28613244	1448	1	1
SLG-4	DAFWA915	50.94	scaffold97289	981	0	0
SLG-4	iDAFWA98	50.94	scaffold89211	18362	19	7
SLG-4	iDAFWA236	50.94	scaffold69781	12809	20	10
SLG-4	DAFWA3848	51.653	scaffold85715	15557	42	9
SLG-4	DAFWA2965	52.371	scaffold11911	12757	28	5
SLG-4	DAFWA3002	52.371	scaffold79024	9762	24	8
SLG-4	DAFWA8433	52.371	scaffold41731	45790	20	49
SLG-4	DAFWA6033	52.371	scaffold29233	23636	37	26
SLG-4	DAFWA5911	52.371	scaffold84140	30244	19	28
SLG-4	DAFWA5443	52.371	scaffold98681	4459	8	4
SLG-4	DAFWA3951	52.371	scaffold92581	1786	0	2
SLG-4	DAFWA8610	52.371	scaffold97034	13964	16	16
SLG-4	DAFWA4468	52.371	scaffold62384	29978	22	21
SLG-4	iDAFWA6	53.167	scaffold69785	5065	12	3
SLG-4	iDAFWA432	55.959	scaffold50393	1182	0	0
SLG-4	DAFWA4068	55.959	scaffold93382	1422	1	0
SLG-4	DAFWA4113	55.959	scaffold36626	3440	1	0
SLG-4	DAFWA7522	55.959	scaffold33194	10108	5	1
SLG-4	DAFWA8597	55.959	scaffold98475	5496	2	3
SLG-4	DAFWA7419	55.959	scaffold2197	14593	17	1
SLG-4	DAFWA4204	56.676	scaffold92484	1596	13	0
SLG-4	DAFWA7795	57.394	scaffold6168	41037	47	3
SLG-4	DAFWA8146	57.394	scaffold44275	3226	1	0
SLG-4	DAFWA6345	57.394	scaffold13652	52807	58	5
SLG-4	DAFWA8211	58.108	scaffold46437	6398	9	0
SLG-4	DAFWA3973	58.108	scaffold82	53038	41	3
SLG-4	DAFWA5933	58.108	scaffold20316	19525	34	1
SLG-4	iDAFWA357	58.108	C28735924	5982	0	1
SLG-4	DAFWA2979	58.108	scaffold41166	12731	14	0
SLG-4	DAFWA3294	58.108	scaffold26261	39966	39	2
SLG-4	DAFWA4057	58.443	scaffold8340	28452	68	11
SLG-4	DAFWA5172	58.822	scaffold2851	18141	23	6
SLG-4	iDAFWA466	58.822	scaffold35634	11019	41	6
SLG-4	DAFWA1989	58.822	scaffold97706	10225	39	4
SLG-4	DAFWA660	58.822	scaffold32207	3978	11	3
SLG-4	iDAFWA324	58.822	scaffold63238	5329	6	3
SLG-4	DAFWA2579	58.822	scaffold4765	26241	106	6
SLG-4	DAFWA3152	58.822	scaffold44115	1817	5	0
SLG-4	DAFWA573	58.822	scaffold67648	6773	8	4
SLG-4	DAFWA6392	58.822	scaffold16241	9764	15	3
SLG-4	DAFWA5004	58.822	scaffold48978	4964	8	1
SLG-4	DAFWA5797	58.822	scaffold43535	22363	91	17
SLG-4	DAFWA3568	58.822	scaffold13695	7517	38	2
SLG-4	DAFWA3372	58.822	scaffold9794	9959	25	1
SLG-4	DAFWA5686	58.822	scaffold14300	14435	49	2
SLG-4	DAFWA8794	58.822	scaffold36048	16174	62	3
SLG-4	DAFWA8259	58.822	scaffold12977	27984	35	6
SLG-4	DAFWA5045	58.822	scaffold11640	10636	12	2
SLG-4	DAFWA6056	58.822	scaffold1153	19525	69	5
SLG-4	DAFWA8000	58.822	scaffold15304	4144	26	2
SLG-4	DAFWA5881	58.822	scaffold46277	4943	11	1
SLG-4	DAFWA2868	58.822	scaffold97319	4494	2	1
SLG-4	DAFWA8024	60.275	scaffold32283	27801	25	6
SLG-4	DAFWA3345	60.275	scaffold62522	9652	13	5
SLG-4	DAFWA8183	60.275	scaffold31244	8944	30	4
SLG-4	DAFWA3496	60.275	scaffold17517	7086	13	0
SLG-4	iDAFWA444	60.992	scaffold33128	7806	1	1
SLG-4	DAFWA8050	60.992	scaffold10442	16410	23	3
SLG-4	iDAFWA495	60.992	scaffold35309	26701	35	7
SLG-4	DAFWA1798	60.992	scaffold87516	5731	23	1
SLG-4	DAFWA3169	60.992	scaffold74331	6945	21	8
SLG-4	iDAFWA217	62.445	scaffold63819	1586	8	0
SLG-4	DAFWA6638	62.709	scaffold25883	21159	29	12
SLG-4	DAFWA3615	62.709	scaffold5635	23656	94	6
SLG-4	DAFWA7950	62.709	scaffold24589	26569	34	12
SLG-4	DAFWA5267	62.709	scaffold54221	13836	22	8
SLG-4	DAFWA6487	62.709	scaffold13408	10149	73	2
SLG-4	DAFWA5237	62.709	scaffold46119	17856	48	7
SLG-4	DAFWA7964	62.709	scaffold16121	33487	56	3
SLG-4	DAFWA1450	62.709	scaffold69702	11054	8	10
SLG-4	DAFWA6336	62.709	scaffold14521	42911	72	6
SLG-4	DAFWA3262	62.709	scaffold28027	22777	74	15
SLG-4	DAFWA1480	62.709	scaffold76117	18480	56	17
SLG-4	DAFWA5458	62.709	scaffold20046	19841	64	8
SLG-4	DAFWA6811	62.709	scaffold22603	8958	6	0
SLG-4	DAFWA7793	62.709	scaffold25542	12111	18	1
SLG-4	DAFWA3666	62.709	scaffold46172	4560	9	0
SLG-4	DAFWA1012	62.709	scaffold17161	8757	13	0
SLG-4	DAFWA6592	62.709	scaffold276	22711	124	12
SLG-4	DAFWA1199	62.709	scaffold28158	15672	38	5
SLG-4	DAFWA4062	62.709	scaffold16051	10161	39	2
SLG-4	DAFWA7581	62.709	scaffold31488	10465	40	3
SLG-4	DAFWA8089	62.709	scaffold18806	3359	6	0
SLG-4	DAFWA8201	62.709	scaffold60395	17019	36	5
SLG-4	DAFWA7943	62.709	scaffold7052	19532	33	6
SLG-4	DAFWA3393	62.709	scaffold43876	6621	23	1
SLG-4	DAFWA7940	62.709	scaffold25333	18968	38	10
SLG-4	DAFWA7019	62.709	scaffold32062	7502	32	2
SLG-4	DAFWA377	62.709	scaffold21483	7467	24	2
SLG-4	DAFWA5011	62.709	scaffold12331	26505	17	11
SLG-4	DAFWA4215	62.709	scaffold80354	2365	1	0
SLG-4	DAFWA4847	62.709	scaffold40385	3611	14	0
SLG-4	DAFWA5855	62.709	scaffold98289	9702	1	2
SLG-4	DAFWA2646	62.709	scaffold67488	10595	12	1
SLG-4	DAFWA6937	62.709	scaffold69191	7645	11	8
SLG-4	DAFWA8248	62.709	scaffold42782	16897	25	5
SLG-4	DAFWA3111	63.015	scaffold4915	11169	47	6
SLG-4	DAFWA715	63.136	scaffold8993	72049	143	33
SLG-4	DAFWA7501	63.157	scaffold32048	21275	30	4
SLG-4	DAFWA935	63.157	scaffold17486	18743	12	2
SLG-4	DAFWA8464	63.157	scaffold35333	9145	73	6
SLG-4	DAFWA3947	63.87	scaffold73392	4962	5	3
SLG-4	DAFWA374	63.87	scaffold15524	21481	59	12
SLG-4	DAFWA3661	63.87	scaffold78270	12760	18	2
SLG-4	DAFWA4446	63.87	scaffold86598	2093	5	2
SLG-4	DAFWA358	63.87	scaffold98342	2670	2	1
SLG-4	DAFWA4606	63.87	C28710504	3841	5	3
SLG-4	DAFWA5500	63.87	scaffold81219	4806	3	2
SLG-4	DAFWA6766	63.87	scaffold55921	3361	7	0
SLG-4	DAFWA7133	63.87	scaffold17836	5924	6	1
SLG-4	DAFWA1346	63.87	scaffold31046	9816	14	2
SLG-4	DAFWA7877	63.87	scaffold37489	21959	20	2
SLG-4	DAFWA652	64.588	scaffold30883	51707	30	15
SLG-4	DAFWA5540	65.305	scaffold62054	15371	18	5
SLG-4	DAFWA1408	65.305	scaffold49912	9379	32	0
SLG-4	DAFWA1255	65.305	scaffold4508	11896	29	2
SLG-4	DAFWA6178	79.513	scaffold26239	17378	27	3
SLG-4	DAFWA7595	80.226	scaffold11186	24655	70	7
SLG-4	DAFWA2648	80.226	scaffold8157	18849	44	4
SLG-4	DAFWA2519	80.226	scaffold41580	6605	26	1
SLG-4	DAFWA412	80.226	scaffold4353	13059	38	4
SLG-4	DAFWA8376	80.226	scaffold78606	14908	38	5
SLG-4	DAFWA4396	80.226	scaffold24212	12429	80	6
SLG-4	DAFWA1705	80.226	scaffold23556	3842	9	0
SLG-4	DAFWA5219	80.226	scaffold17943	4214	2	0
SLG-4	DAFWA5518	80.226	scaffold25357	12656	38	3
SLG-4	iDAFWA778	81.679	scaffold20063	19177	131	9
SLG-4	DAFWA3374	81.679	scaffold5398	53896	103	9
SLG-4	iDAFWA661	81.679	scaffold25877	8164	48	10
SLG-4	DAFWA1820	82.223	scaffold51094	21435	38	8
SLG-4	DAFWA3614	82.394	scaffold5360	21845	145	10
SLG-4	DAFWA8558	82.394	scaffold16414	11701	50	9
SLG-4	DAFWA4203	82.394	scaffold7930	24189	82	8
SLG-4	DAFWA5535	82.394	scaffold34941	15433	97	0
SLG-4	DAFWA681	82.394	scaffold794	11400	39	2
SLG-4	DAFWA1473	82.394	scaffold62672	7497	19	2
SLG-4	DAFWA2820	82.394	scaffold30162	7531	37	0
SLG-4	DAFWA3104	82.643	scaffold18716	18132	125	8
SLG-4	DAFWA640	83.108	scaffold182	5426	22	1
SLG-4	iDAFWA265	83.378	scaffold32358	10309	30	5
SLG-4	DAFWA3898	84.113	scaffold577	18903	97	5
SLG-4	DAFWA414	84.533	scaffold21780	25836	99	9
SLG-4	iDAFWA450	84.533	scaffold22562	11730	40	7
SLG-4	iDAFWA596	84.533	C28702646	3451	12	1
SLG-4	DAFWA6575	84.533	scaffold37917	21656	67	6
SLG-4	DAFWA3536	84.796	scaffold90377	24862	59	15
SLG-4	DAFWA3071	85.245	scaffold94395	7185	8	0
SLG-4	DAFWA4095	85.958	scaffold40493	19872	48	3
SLG-4	DAFWA4989	85.958	scaffold32489	8310	29	1
SLG-4	DAFWA584	85.958	scaffold50260	8253	53	0
SLG-4	DAFWA5727	85.958	scaffold83513	11808	35	5
SLG-4	DAFWA6214	85.958	scaffold34106	14624	67	5
SLG-4	DAFWA3341	85.958	scaffold15104	10174	56	1
SLG-4	DAFWA4181	85.958	scaffold55968	19773	42	13
SLG-4	DAFWA2076	85.958	scaffold1605	10148	85	3
SLG-4	DAFWA7579	85.958	scaffold42289	5098	13	2
SLG-4	DAFWA6795	85.958	C28607316	1388	6	0
SLG-4	DAFWA7663	85.958	scaffold37596	18617	29	5
[truncated: 2,217 more rows]
